# Supplementary material for: Sampling strategies for sugarcane using either clonal replicates or diverse genotypes can bias the conclusions of RNA-Seq studies
Source: Genet Mol Biol. 2023 Apr 3;46(1):e20220286. doi: 10.1590/1678-4685-GMB-2022-0286 (PMC10075064; doi:10.1590/1678-4685-GMB-2022-0286)
Supplement: File S1 - [file 1415-4757-GMB-46-1-e20220286-s6.zip]

Archive with 2 entries (2 files):
- 1415-4757-GMB-46-1-e20220286-s6/FileS1.csv
- 1415-4757-GMB-46-1-e20220286-s6/gmb-2022-0286_20230209_suppl6.pdf
