# Supplementary material for: Sampling strategies for sugarcane using either clonal replicates or diverse genotypes can bias the conclusions of RNA-Seq studies
Source: Genet Mol Biol. 2023 Apr 3;46(1):e20220286. doi: 10.1590/1678-4685-GMB-2022-0286 (PMC10075064; doi:10.1590/1678-4685-GMB-2022-0286)
Supplement: File S1 - [file 1415-4757-GMB-46-1-e20220286-s6.zip › 1415-4757-GMB-46-1-e20220286-s6/FileS1.csv]

gene,"logCPM","logFC","DE","contrast","strategy"
TRINITY_DN0_c0_g1,8.46449638173796,0.0117940215210033,"NotSig","VLBxVHB.HB.LB","SBC"
TRINITY_DN0_c0_g2,6.91323675879848,-0.386278598842273,"NotSig","VLBxVHB.HB.LB","SBC"
TRINITY_DN1_c0_g1,6.3304981056919,-0.258552728082548,"NotSig","VLBxVHB.HB.LB","SBC"
TRINITY_DN1_c0_g2,7.69008057429906,0.0442809099558918,"NotSig","VLBxVHB.HB.LB","SBC"
TRINITY_DN10_c0_g1,4.93146442348501,-0.188076933107382,"NotSig","VLBxVHB.HB.LB","SBC"
TRINITY_DN10_c0_g2,5.02516719453349,-2.52775062342498,"Down","VLBxVHB.HB.LB","SBC"
TRINITY_DN10_c1_g1,1.09588317729742,-0.401685639554504,"NotSig","VLBxVHB.HB.LB","SBC"
TRINITY_DN100_c0_g1,9.19720677282944,-0.271181830713506,"NotSig","VLBxVHB.HB.LB","SBC"
TRINITY_DN100_c0_g2,7.08903161910208,-0.302471451341024,"NotSig","VLBxVHB.HB.LB","SBC"
TRINITY_DN100_c1_g1,7.84586238181589,0.279753056956223,"NotSig","VLBxVHB.HB.LB","SBC"
TRINITY_DN1000_c0_g2,7.45776675036826,-0.242969112703585,"NotSig","VLBxVHB.HB.LB","SBC"
TRINITY_DN1000_c1_g1,5.64262754864796,-0.0525169123322926,"NotSig","VLBxVHB.HB.LB","SBC"
TRINITY_DN10000_c0_g1,6.17907779491596,0.456721433090096,"NotSig","VLBxVHB.HB.LB","SBC"
TRINITY_DN10002_c0_g1,5.92383007080406,-3.88406142312292,"Down","VLBxVHB.HB.LB","SBC"
TRINITY_DN10002_c0_g3,6.73467002047553,0.174517428403479,"NotSig","VLBxVHB.HB.LB","SBC"
TRINITY_DN10002_c2_g1,0.252309328584243,1.78052761527532,"Up","VLBxVHB.HB.LB","SBC"
TRINITY_DN10003_c0_g1,4.86659119227384,-0.245907081868921,"NotSig","VLBxVHB.HB.LB","SBC"
TRINITY_DN10003_c0_g2,2.67472880799825,0.0344225780120301,"NotSig","VLBxVHB.HB.LB","SBC"
TRINITY_DN10003_c0_g3,5.32406543297205,0.529752128812184,"NotSig","VLBxVHB.HB.LB","SBC"
TRINITY_DN10004_c0_g1,5.92661050165602,-0.51293998853391,"Down","VLBxVHB.HB.LB","SBC"
TRINITY_DN100042_c0_g1,-0.179557402379482,-1.35260689619695,"Down","VLBxVHB.HB.LB","SBC"
TRINITY_DN10005_c0_g1,0.665124672868177,0.0646905853444048,"NotSig","VLBxVHB.HB.LB","SBC"
TRINITY_DN10005_c1_g1,-0.209578212684663,-0.447155387387019,"NotSig","VLBxVHB.HB.LB","SBC"
TRINITY_DN10006_c0_g1,3.46340219467422,0.0128731524569295,"NotSig","VLBxVHB.HB.LB","SBC"
TRINITY_DN10006_c0_g2,1.29446748171697,-1.26952731126335,"Down","VLBxVHB.HB.LB","SBC"
TRINITY_DN10007_c0_g1,2.29868161467472,2.52847655491508,"Up","VLBxVHB.HB.LB","SBC"
TRINITY_DN100073_c0_g1,-0.16168835278311,0.465924610046394,"NotSig","VLBxVHB.HB.LB","SBC"
TRINITY_DN10008_c0_g1,4.17198083344255,-0.4773641970724,"NotSig","VLBxVHB.HB.LB","SBC"
TRINITY_DN10009_c0_g2,4.89441445341397,0.141561348185871,"NotSig","VLBxVHB.HB.LB","SBC"
TRINITY_DN1001_c0_g1,5.28787086521742,-2.26196191217428,"Down","VLBxVHB.HB.LB","SBC"
TRINITY_DN1001_c1_g2,4.22349838690209,-1.77767543420332,"Down","VLBxVHB.HB.LB","SBC"
TRINITY_DN1001_c3_g1,6.19118168142356,0.602583218004692,"Up","VLBxVHB.HB.LB","SBC"
TRINITY_DN10010_c0_g1,1.82353641007603,0.584500030680601,"Up","VLBxVHB.HB.LB","SBC"
TRINITY_DN10010_c1_g1,-0.0271830127249354,0.785320389625383,"Up","VLBxVHB.HB.LB","SBC"
TRINITY_DN10011_c0_g1,4.09874292299143,0.204150176265691,"NotSig","VLBxVHB.HB.LB","SBC"
TRINITY_DN10011_c1_g1,0.66661537563568,-0.540866472173264,"NotSig","VLBxVHB.HB.LB","SBC"
TRINITY_DN10012_c0_g1,6.44753192948453,0.177426365011036,"NotSig","VLBxVHB.HB.LB","SBC"
TRINITY_DN100122_c0_g1,-0.141201909616158,7.56359077750576,"Up","VLBxVHB.HB.LB","SBC"
TRINITY_DN10013_c0_g1,7.06324087713731,-0.113626675028518,"NotSig","VLBxVHB.HB.LB","SBC"
TRINITY_DN10013_c0_g2,5.43851989370286,-1.12881871278109,"Down","VLBxVHB.HB.LB","SBC"
TRINITY_DN10014_c0_g1,2.0615569461721,7.34705771416691,"Up","VLBxVHB.HB.LB","SBC"
TRINITY_DN10015_c0_g1,4.43306750785782,0.542189601298976,"Up","VLBxVHB.HB.LB","SBC"
TRINITY_DN10016_c0_g1,8.15599817175758,-0.556461633742898,"Down","VLBxVHB.HB.LB","SBC"
TRINITY_DN10017_c0_g1,3.03385406180175,0.43570115655118,"NotSig","VLBxVHB.HB.LB","SBC"
TRINITY_DN100171_c0_g2,-0.139861401023985,-6.56803028233168,"Down","VLBxVHB.HB.LB","SBC"
TRINITY_DN100171_c1_g1,1.58519830859848,-1.43171069808313,"Down","VLBxVHB.HB.LB","SBC"
TRINITY_DN10018_c0_g1,5.37740825531293,0.382873902665435,"Up","VLBxVHB.HB.LB","SBC"
TRINITY_DN10019_c0_g1,5.65133517909895,0.0455098786664441,"NotSig","VLBxVHB.HB.LB","SBC"
TRINITY_DN1002_c0_g1,6.05435968367264,0.65445096154249,"Up","VLBxVHB.HB.LB","SBC"
TRINITY_DN1002_c0_g2,6.9696492532402,0.540508627214394,"Up","VLBxVHB.HB.LB","SBC"
TRINITY_DN10020_c0_g1,0.935218812807284,-0.541423899282155,"NotSig","VLBxVHB.HB.LB","SBC"
TRINITY_DN100207_c0_g1,0.950524432882246,-0.00954935549462159,"NotSig","VLBxVHB.HB.LB","SBC"
TRINITY_DN10021_c0_g1,1.1714607023074,-1.52129787639528,"Down","VLBxVHB.HB.LB","SBC"
TRINITY_DN10021_c0_g2,0.699122861947619,-1.21377210528127,"Down","VLBxVHB.HB.LB","SBC"
TRINITY_DN10022_c0_g1,3.18308861652584,0.40610200327818,"NotSig","VLBxVHB.HB.LB","SBC"
TRINITY_DN10023_c0_g1,6.09526428242069,-0.210748813412799,"NotSig","VLBxVHB.HB.LB","SBC"
TRINITY_DN10024_c0_g1,5.54526575666271,-0.168607988435924,"NotSig","VLBxVHB.HB.LB","SBC"
TRINITY_DN10025_c0_g1,5.55363085878345,-0.260499329002956,"NotSig","VLBxVHB.HB.LB","SBC"
TRINITY_DN100252_c0_g1,-0.495492892789644,3.53741291505637,"Up","VLBxVHB.HB.LB","SBC"
TRINITY_DN10026_c0_g1,3.69848486936563,0.741229012283696,"NotSig","VLBxVHB.HB.LB","SBC"
TRINITY_DN10027_c0_g1,7.55363644214588,0.542982787239847,"Up","VLBxVHB.HB.LB","SBC"
TRINITY_DN100277_c0_g1,0.810888218641228,-0.561619759760958,"NotSig","VLBxVHB.HB.LB","SBC"
TRINITY_DN100279_c0_g1,-0.39919829796111,5.26215606555322,"Up","VLBxVHB.HB.LB","SBC"
TRINITY_DN10028_c0_g1,0.802487953146352,0.3563306527077,"NotSig","VLBxVHB.HB.LB","SBC"
TRINITY_DN10029_c0_g1,2.5555306093602,-1.52647368233985,"Down","VLBxVHB.HB.LB","SBC"
TRINITY_DN10029_c0_g3,1.69555011955745,-2.64721112317116,"Down","VLBxVHB.HB.LB","SBC"
TRINITY_DN100299_c0_g1,0.57000777165797,9.32197880229046,"Up","VLBxVHB.HB.LB","SBC"
TRINITY_DN1003_c0_g1,8.87820390797503,0.573323260898479,"NotSig","VLBxVHB.HB.LB","SBC"
TRINITY_DN1003_c1_g1,3.74022179736427,-11.0558268299645,"Down","VLBxVHB.HB.LB","SBC"
TRINITY_DN1003_c1_g2,2.8370173990248,-1.48441737924214,"Down","VLBxVHB.HB.LB","SBC"
TRINITY_DN10030_c0_g1,1.11329189982822,1.98425564196728,"Up","VLBxVHB.HB.LB","SBC"
TRINITY_DN10031_c0_g1,3.46764635328738,0.286554113466298,"NotSig","VLBxVHB.HB.LB","SBC"
TRINITY_DN10032_c0_g1,6.00248655442643,1.07968936634327,"Up","VLBxVHB.HB.LB","SBC"
TRINITY_DN100336_c0_g1,0.0758272579322916,3.93383045514365,"Up","VLBxVHB.HB.LB","SBC"
TRINITY_DN10034_c0_g1,0.737553001903631,-0.330039794629384,"NotSig","VLBxVHB.HB.LB","SBC"
TRINITY_DN10035_c0_g1,0.0744092064142065,0.366107500497028,"NotSig","VLBxVHB.HB.LB","SBC"
TRINITY_DN100355_c0_g1,0.220904129279694,-0.286665116302511,"NotSig","VLBxVHB.HB.LB","SBC"
TRINITY_DN100357_c0_g1,-0.0543009296206346,3.42670816746714,"Up","VLBxVHB.HB.LB","SBC"
TRINITY_DN10036_c0_g2,5.10465042151603,0.886855799112106,"Up","VLBxVHB.HB.LB","SBC"
TRINITY_DN10038_c0_g1,4.61552089663993,0.0766141699161427,"NotSig","VLBxVHB.HB.LB","SBC"
TRINITY_DN10039_c0_g2,2.7932258264524,0.421903515213899,"NotSig","VLBxVHB.HB.LB","SBC"
TRINITY_DN10039_c1_g1,0.176693388320199,2.05816680631879,"Up","VLBxVHB.HB.LB","SBC"
TRINITY_DN1004_c0_g1,5.65643601465259,-0.15110365703752,"NotSig","VLBxVHB.HB.LB","SBC"
TRINITY_DN1004_c0_g2,4.18476717189077,-0.433317763561372,"NotSig","VLBxVHB.HB.LB","SBC"
TRINITY_DN1004_c0_g3,1.51220026816919,1.68852459425976,"Up","VLBxVHB.HB.LB","SBC"
TRINITY_DN1004_c1_g1,3.21324727017126,-1.18774869864188,"Down","VLBxVHB.HB.LB","SBC"
TRINITY_DN10040_c0_g1,3.01554013168942,0.109074525315342,"NotSig","VLBxVHB.HB.LB","SBC"
TRINITY_DN10041_c0_g2,-0.000727369199329103,-1.21534964793879,"Down","VLBxVHB.HB.LB","SBC"
TRINITY_DN100418_c0_g1,2.50239876805802,0.0152130942170001,"NotSig","VLBxVHB.HB.LB","SBC"
TRINITY_DN10042_c0_g1,1.20340294610107,1.035119532147,"Up","VLBxVHB.HB.LB","SBC"
TRINITY_DN10042_c0_g2,4.02834548078424,0.131517630855045,"NotSig","VLBxVHB.HB.LB","SBC"
TRINITY_DN10042_c1_g1,5.34277093122991,-0.810482600420915,"Down","VLBxVHB.HB.LB","SBC"
TRINITY_DN10043_c0_g1,5.62677255669498,0.119342331696929,"NotSig","VLBxVHB.HB.LB","SBC"
TRINITY_DN10044_c0_g1,5.09563879374651,-0.262397702627684,"NotSig","VLBxVHB.HB.LB","SBC"
TRINITY_DN10045_c0_g1,4.11929487473523,-0.578097344059596,"Down","VLBxVHB.HB.LB","SBC"
TRINITY_DN10046_c0_g1,4.39637264911241,1.71273571422977,"Up","VLBxVHB.HB.LB","SBC"
TRINITY_DN100460_c0_g1,-0.521652358916851,1.96817820468075,"Up","VLBxVHB.HB.LB","SBC"
TRINITY_DN100465_c0_g1,-0.653340731498521,3.89555773323072,"Up","VLBxVHB.HB.LB","SBC"
TRINITY_DN10047_c0_g1,7.41208894683476,0.227483656148615,"NotSig","VLBxVHB.HB.LB","SBC"
TRINITY_DN10048_c2_g1,-0.685186442512341,7.83426320099009,"Up","VLBxVHB.HB.LB","SBC"
TRINITY_DN10049_c0_g1,3.17058509533755,-0.410617516049479,"NotSig","VLBxVHB.HB.LB","SBC"
TRINITY_DN1005_c0_g1,5.11799650984986,-0.181440005187818,"NotSig","VLBxVHB.HB.LB","SBC"
TRINITY_DN1005_c0_g2,4.56640802273729,0.618991281062991,"Up","VLBxVHB.HB.LB","SBC"
TRINITY_DN10050_c0_g1,0.584432163692426,1.19442626314518,"Up","VLBxVHB.HB.LB","SBC"
TRINITY_DN10051_c0_g1,3.87147610390392,0.439372888399772,"NotSig","VLBxVHB.HB.LB","SBC"
TRINITY_DN10052_c0_g1,5.36044300198519,-0.333482220649394,"Down","VLBxVHB.HB.LB","SBC"
TRINITY_DN10053_c0_g1,2.68864306822691,0.598856825144066,"Up","VLBxVHB.HB.LB","SBC"
TRINITY_DN100530_c0_g1,0.0691014022756389,3.44313748181499,"Up","VLBxVHB.HB.LB","SBC"
TRINITY_DN10054_c0_g1,0.0885519399344892,-1.34812301600798,"Down","VLBxVHB.HB.LB","SBC"
TRINITY_DN100541_c1_g1,-0.0103807352078833,-0.538609990785918,"NotSig","VLBxVHB.HB.LB","SBC"
TRINITY_DN10055_c0_g2,7.23915017663485,1.13066674664099,"Up","VLBxVHB.HB.LB","SBC"
TRINITY_DN10055_c0_g3,3.54535042813653,-0.223391725460007,"NotSig","VLBxVHB.HB.LB","SBC"
TRINITY_DN100552_c0_g1,1.34663876994613,4.34856233333009,"Up","VLBxVHB.HB.LB","SBC"
TRINITY_DN100565_c0_g1,0.722326916410742,0.0990707772587925,"NotSig","VLBxVHB.HB.LB","SBC"
TRINITY_DN10057_c0_g3,2.35060668502064,-6.85390456275438,"Down","VLBxVHB.HB.LB","SBC"
TRINITY_DN100572_c0_g1,1.30275268889767,-6.43771953915336,"Down","VLBxVHB.HB.LB","SBC"
TRINITY_DN10058_c0_g1,1.42673547373635,3.8960306526618,"Up","VLBxVHB.HB.LB","SBC"
TRINITY_DN10058_c0_g2,1.60242344916761,-0.345910701074033,"NotSig","VLBxVHB.HB.LB","SBC"
TRINITY_DN100585_c0_g1,-0.392290067927933,4.88557466692091,"Up","VLBxVHB.HB.LB","SBC"
TRINITY_DN10059_c0_g1,7.61460873493772,0.339110277470379,"NotSig","VLBxVHB.HB.LB","SBC"
TRINITY_DN1006_c0_g1,5.97402130081054,1.25369661799333,"Up","VLBxVHB.HB.LB","SBC"
TRINITY_DN1006_c1_g1,5.6151138123745,-0.950624564281273,"Down","VLBxVHB.HB.LB","SBC"
TRINITY_DN1006_c1_g2,4.68040013429944,-1.10462445858828,"Down","VLBxVHB.HB.LB","SBC"
TRINITY_DN1006_c1_g3,-0.267365925400443,-3.72697422389164,"Down","VLBxVHB.HB.LB","SBC"
TRINITY_DN1006_c2_g1,3.08844480008864,-1.16969848499203,"Down","VLBxVHB.HB.LB","SBC"
TRINITY_DN1006_c2_g2,1.70931035899063,-0.559305644118033,"NotSig","VLBxVHB.HB.LB","SBC"
TRINITY_DN1006_c3_g1,1.02075578616052,0.180629958469927,"NotSig","VLBxVHB.HB.LB","SBC"
TRINITY_DN10060_c0_g1,2.94552025151512,-0.284367149661872,"NotSig","VLBxVHB.HB.LB","SBC"
TRINITY_DN10061_c0_g1,7.81259229822425,-0.577797413525373,"Down","VLBxVHB.HB.LB","SBC"
TRINITY_DN10061_c1_g1,0.823754732790177,0.989663431406575,"Up","VLBxVHB.HB.LB","SBC"
TRINITY_DN10061_c1_g2,2.90043883919161,0.560610059810936,"Up","VLBxVHB.HB.LB","SBC"
TRINITY_DN10061_c1_g3,1.09365572597961,-0.202025087716582,"NotSig","VLBxVHB.HB.LB","SBC"
TRINITY_DN10061_c1_g4,2.00125384297979,-0.832997886000778,"Down","VLBxVHB.HB.LB","SBC"
TRINITY_DN10061_c4_g1,1.28556786543287,1.61317202145209,"Up","VLBxVHB.HB.LB","SBC"
TRINITY_DN100617_c1_g1,-1.073495463189,6.63440694778392,"Up","VLBxVHB.HB.LB","SBC"
TRINITY_DN100626_c0_g1,-0.0313579260501778,2.34752217386837,"Up","VLBxVHB.HB.LB","SBC"
TRINITY_DN10063_c0_g1,6.52138478407722,0.531562073065025,"Up","VLBxVHB.HB.LB","SBC"
TRINITY_DN10064_c0_g1,6.18108518525185,-0.474675292414166,"Down","VLBxVHB.HB.LB","SBC"
TRINITY_DN10065_c0_g1,4.88659666011363,-5.67000889311695,"Down","VLBxVHB.HB.LB","SBC"
TRINITY_DN100653_c0_g1,2.07203624554686,-1.1268739642932,"Down","VLBxVHB.HB.LB","SBC"
TRINITY_DN10066_c0_g1,4.00593361005572,0.529963196050059,"NotSig","VLBxVHB.HB.LB","SBC"
TRINITY_DN10066_c1_g1,0.0616275866894023,3.36500185003772,"Up","VLBxVHB.HB.LB","SBC"
TRINITY_DN10067_c0_g1,7.45060072434971,0.248095531406318,"NotSig","VLBxVHB.HB.LB","SBC"
TRINITY_DN10068_c0_g1,5.22736008494644,0.0604163670521252,"NotSig","VLBxVHB.HB.LB","SBC"
TRINITY_DN10068_c0_g2,0.968502708738915,-0.157607609623481,"NotSig","VLBxVHB.HB.LB","SBC"
TRINITY_DN10069_c0_g1,2.04287513116658,0.781816723114087,"Up","VLBxVHB.HB.LB","SBC"
TRINITY_DN10069_c1_g1,1.23326929860492,-2.50790137588153,"Down","VLBxVHB.HB.LB","SBC"
TRINITY_DN1007_c0_g1,5.32800969614727,0.364664163549249,"Up","VLBxVHB.HB.LB","SBC"
TRINITY_DN10070_c0_g1,4.78685112624522,-0.326274949222593,"NotSig","VLBxVHB.HB.LB","SBC"
TRINITY_DN10072_c0_g1,1.66627217408513,3.68248794279721,"Up","VLBxVHB.HB.LB","SBC"
TRINITY_DN10072_c0_g2,-0.00680827813560372,1.63840014958547,"NotSig","VLBxVHB.HB.LB","SBC"
TRINITY_DN10073_c0_g1,3.27497310336873,1.64804190096565,"Up","VLBxVHB.HB.LB","SBC"
TRINITY_DN10074_c0_g1,1.89850151598837,1.06021127937104,"Up","VLBxVHB.HB.LB","SBC"
TRINITY_DN100744_c0_g1,0.0929645937375329,-1.15613787661958,"Down","VLBxVHB.HB.LB","SBC"
TRINITY_DN10075_c0_g1,3.75055096547455,0.20935001772216,"NotSig","VLBxVHB.HB.LB","SBC"
TRINITY_DN10076_c0_g1,5.8048390301474,-0.713622263157368,"Down","VLBxVHB.HB.LB","SBC"
TRINITY_DN10077_c0_g1,4.50497364944328,0.342591423526071,"NotSig","VLBxVHB.HB.LB","SBC"
TRINITY_DN10078_c0_g1,0.91625255354277,0.814231060199324,"NotSig","VLBxVHB.HB.LB","SBC"
TRINITY_DN100786_c0_g1,-0.200825178686875,0.800491519223474,"NotSig","VLBxVHB.HB.LB","SBC"
TRINITY_DN10079_c0_g1,2.80042181745185,0.221302373807213,"NotSig","VLBxVHB.HB.LB","SBC"
TRINITY_DN10079_c0_g2,1.92138772199419,0.00404349357449975,"NotSig","VLBxVHB.HB.LB","SBC"
TRINITY_DN100794_c0_g1,-0.217224524433373,-0.713052017034262,"NotSig","VLBxVHB.HB.LB","SBC"
TRINITY_DN100799_c0_g1,0.242031622007924,-5.34382811245714,"NotSig","VLBxVHB.HB.LB","SBC"
TRINITY_DN1008_c0_g1,1.27575323701631,1.14735268400577,"Up","VLBxVHB.HB.LB","SBC"
TRINITY_DN10080_c0_g1,0.257152854957642,2.58270504154884,"NotSig","VLBxVHB.HB.LB","SBC"
TRINITY_DN10081_c0_g1,0.286470788923835,-2.09269032344117,"Down","VLBxVHB.HB.LB","SBC"
TRINITY_DN100812_c0_g1,0.0212922374660036,-0.815520227791906,"Down","VLBxVHB.HB.LB","SBC"
TRINITY_DN100813_c0_g1,-0.658301814415748,4.36101827668944,"Up","VLBxVHB.HB.LB","SBC"
TRINITY_DN100815_c0_g1,0.0625382984158589,-5.16993267111185,"NotSig","VLBxVHB.HB.LB","SBC"
TRINITY_DN100819_c0_g1,-0.220210541468845,-1.22478633776138,"Down","VLBxVHB.HB.LB","SBC"
TRINITY_DN10082_c0_g1,2.67957709186855,-0.624667885165048,"NotSig","VLBxVHB.HB.LB","SBC"
TRINITY_DN100822_c0_g1,0.00281447978076485,8.67477961678114,"Up","VLBxVHB.HB.LB","SBC"
TRINITY_DN100823_c1_g1,-0.470739158436939,7.46124978439002,"Up","VLBxVHB.HB.LB","SBC"
TRINITY_DN10083_c0_g1,5.5144761428648,0.267938196647984,"NotSig","VLBxVHB.HB.LB","SBC"
TRINITY_DN10084_c0_g1,0.517262930092262,3.52698307206865,"Up","VLBxVHB.HB.LB","SBC"
TRINITY_DN100844_c0_g2,0.72420981706555,-7.14061389399652,"Down","VLBxVHB.HB.LB","SBC"
TRINITY_DN100845_c0_g1,0.516716632746807,8.32789345181457,"Up","VLBxVHB.HB.LB","SBC"
TRINITY_DN100848_c0_g2,2.99154185393924,-1.05138237861435,"Down","VLBxVHB.HB.LB","SBC"
TRINITY_DN10086_c0_g1,6.68426972126329,-0.0344176647072023,"NotSig","VLBxVHB.HB.LB","SBC"
TRINITY_DN10087_c0_g1,3.58869816027509,0.371253672762589,"NotSig","VLBxVHB.HB.LB","SBC"
TRINITY_DN100872_c0_g1,0.0819600840137912,-0.34469203529073,"NotSig","VLBxVHB.HB.LB","SBC"
TRINITY_DN100873_c1_g1,-0.901517860962281,7.54427149328918,"Up","VLBxVHB.HB.LB","SBC"
TRINITY_DN10088_c0_g1,1.15480745951671,-1.59566402504713,"Down","VLBxVHB.HB.LB","SBC"
TRINITY_DN10088_c0_g3,2.39261511264815,-1.37654134880914,"Down","VLBxVHB.HB.LB","SBC"
TRINITY_DN10088_c1_g1,0.135044243408227,-2.16964197142895,"Down","VLBxVHB.HB.LB","SBC"
TRINITY_DN100885_c0_g1,-0.284907538071007,-6.77238498574033,"Down","VLBxVHB.HB.LB","SBC"
TRINITY_DN10089_c0_g1,3.46016573587168,0.354958209294076,"NotSig","VLBxVHB.HB.LB","SBC"
TRINITY_DN1009_c0_g1,7.94808198081729,0.228721857724905,"NotSig","VLBxVHB.HB.LB","SBC"
TRINITY_DN10090_c0_g1,1.04111757234858,1.60255386091471,"Up","VLBxVHB.HB.LB","SBC"
TRINITY_DN10091_c0_g1,1.03115524878362,-0.317023847242798,"NotSig","VLBxVHB.HB.LB","SBC"
TRINITY_DN10091_c1_g1,3.99074580804146,0.588458307882188,"Up","VLBxVHB.HB.LB","SBC"
TRINITY_DN10091_c2_g1,3.07940807659037,0.0430787238994432,"NotSig","VLBxVHB.HB.LB","SBC"
TRINITY_DN10091_c2_g2,2.27870325916972,1.85546063962937,"Up","VLBxVHB.HB.LB","SBC"
TRINITY_DN10091_c3_g1,2.28216405531444,1.29260485636262,"Up","VLBxVHB.HB.LB","SBC"
TRINITY_DN10092_c0_g1,-0.219114881905993,3.57243240122777,"Up","VLBxVHB.HB.LB","SBC"
TRINITY_DN100921_c0_g1,-0.477455018517252,8.09481605692456,"Up","VLBxVHB.HB.LB","SBC"
TRINITY_DN10093_c0_g1,1.94492210642895,-0.723811007946595,"NotSig","VLBxVHB.HB.LB","SBC"
TRINITY_DN100939_c0_g1,-0.74544308856638,7.76564906397655,"Up","VLBxVHB.HB.LB","SBC"
TRINITY_DN10094_c0_g1,6.90359725646498,-0.560558729059268,"Down","VLBxVHB.HB.LB","SBC"
TRINITY_DN10094_c1_g1,-0.0833413516007372,-7.03730609502934,"Down","VLBxVHB.HB.LB","SBC"
TRINITY_DN100943_c0_g1,-0.268133903107334,-0.221217580549389,"NotSig","VLBxVHB.HB.LB","SBC"
TRINITY_DN10095_c0_g1,3.31105847687523,0.0834803861127291,"NotSig","VLBxVHB.HB.LB","SBC"
TRINITY_DN10096_c0_g1,7.49338215273126,-0.00828465830771806,"NotSig","VLBxVHB.HB.LB","SBC"
TRINITY_DN10097_c0_g1,3.12823264380204,0.724333237247152,"Up","VLBxVHB.HB.LB","SBC"
TRINITY_DN10099_c0_g1,6.137726660406,-0.361206466702641,"NotSig","VLBxVHB.HB.LB","SBC"
TRINITY_DN101_c0_g1,7.2382542028762,0.336696939765246,"NotSig","VLBxVHB.HB.LB","SBC"
TRINITY_DN101_c0_g2,3.21279206226011,0.966549812017307,"Up","VLBxVHB.HB.LB","SBC"
TRINITY_DN1010_c0_g1,5.54215185725418,-0.301261448293058,"NotSig","VLBxVHB.HB.LB","SBC"
TRINITY_DN10100_c0_g1,6.19385969120916,0.212933199681993,"NotSig","VLBxVHB.HB.LB","SBC"
TRINITY_DN10101_c0_g1,6.32278599341787,-0.205309270545158,"NotSig","VLBxVHB.HB.LB","SBC"
TRINITY_DN10103_c0_g1,1.06601497187858,-8.13854507447248,"Down","VLBxVHB.HB.LB","SBC"
TRINITY_DN10103_c0_g2,-0.436591540253595,-6.39288440737837,"Down","VLBxVHB.HB.LB","SBC"
TRINITY_DN10104_c0_g1,0.267592556666031,0.238397334207896,"NotSig","VLBxVHB.HB.LB","SBC"
TRINITY_DN10105_c0_g1,0.215076568483461,1.68080615318261,"Up","VLBxVHB.HB.LB","SBC"
TRINITY_DN10105_c1_g1,0.60226433505158,-2.97827535732806,"Down","VLBxVHB.HB.LB","SBC"
TRINITY_DN10106_c0_g1,3.26916321653261,0.331581188230493,"NotSig","VLBxVHB.HB.LB","SBC"
TRINITY_DN10107_c0_g2,7.09758732620332,0.532839602833816,"NotSig","VLBxVHB.HB.LB","SBC"
TRINITY_DN10108_c0_g1,0.627944021405084,1.92795945376193,"Up","VLBxVHB.HB.LB","SBC"
TRINITY_DN10109_c0_g1,1.88202449022401,1.34967852091045,"Up","VLBxVHB.HB.LB","SBC"
TRINITY_DN1011_c0_g1,5.99701569996405,0.27290584722775,"NotSig","VLBxVHB.HB.LB","SBC"
TRINITY_DN1011_c1_g1,1.77430937868572,0.62542510035368,"Up","VLBxVHB.HB.LB","SBC"
TRINITY_DN1011_c1_g2,4.39923016195044,0.434107826562703,"Up","VLBxVHB.HB.LB","SBC"
TRINITY_DN10110_c0_g1,5.788027280599,-0.496207075889017,"Down","VLBxVHB.HB.LB","SBC"
TRINITY_DN10111_c0_g1,-0.324907490318793,4.66430122382093,"Up","VLBxVHB.HB.LB","SBC"
TRINITY_DN10111_c1_g2,1.71576259950558,0.645269000270939,"NotSig","VLBxVHB.HB.LB","SBC"
TRINITY_DN10112_c0_g1,3.34916648436914,0.560170627736245,"Up","VLBxVHB.HB.LB","SBC"
TRINITY_DN10113_c0_g1,0.862526480970574,1.90430267856706,"Up","VLBxVHB.HB.LB","SBC"
TRINITY_DN10114_c0_g1,1.52933390118752,0.349444798341525,"NotSig","VLBxVHB.HB.LB","SBC"
TRINITY_DN10115_c0_g1,7.0556586224592,-1.44721830365668,"Down","VLBxVHB.HB.LB","SBC"
TRINITY_DN10115_c0_g3,7.62345119266337,-0.323168555412696,"NotSig","VLBxVHB.HB.LB","SBC"
TRINITY_DN10117_c0_g1,3.11397851516396,-3.16403172257014,"Down","VLBxVHB.HB.LB","SBC"
TRINITY_DN10118_c0_g1,4.1330106699725,0.978484908915465,"Up","VLBxVHB.HB.LB","SBC"
TRINITY_DN10119_c0_g2,0.302532046791609,1.77254541247017,"Up","VLBxVHB.HB.LB","SBC"
TRINITY_DN10119_c0_g3,0.675050071291994,0.907573420925033,"NotSig","VLBxVHB.HB.LB","SBC"
TRINITY_DN101191_c0_g1,0.467466864988214,3.42030169815655,"Up","VLBxVHB.HB.LB","SBC"
TRINITY_DN1012_c0_g1,2.15991340446845,1.12396806769672,"NotSig","VLBxVHB.HB.LB","SBC"
TRINITY_DN10120_c0_g1,2.39194701988184,0.189939377504656,"NotSig","VLBxVHB.HB.LB","SBC"
TRINITY_DN10120_c0_g2,2.5822744563425,-2.45967995247759,"Down","VLBxVHB.HB.LB","SBC"
TRINITY_DN10120_c0_g3,4.28234099258314,-3.3181848402213,"Down","VLBxVHB.HB.LB","SBC"
TRINITY_DN10120_c0_g4,3.935140156436,-0.266871886359731,"NotSig","VLBxVHB.HB.LB","SBC"
TRINITY_DN10121_c0_g2,1.2370320696134,1.95600177352522,"Up","VLBxVHB.HB.LB","SBC"
TRINITY_DN101224_c0_g1,-0.652795296622201,2.75440630852425,"Up","VLBxVHB.HB.LB","SBC"
TRINITY_DN10123_c0_g1,4.26789230073396,-0.0991552069171951,"NotSig","VLBxVHB.HB.LB","SBC"
TRINITY_DN10124_c0_g1,1.44834857511828,0.917548365683737,"Up","VLBxVHB.HB.LB","SBC"
TRINITY_DN10126_c0_g1,3.91912321321653,-0.282364414948593,"NotSig","VLBxVHB.HB.LB","SBC"
TRINITY_DN10126_c2_g1,1.61543663544307,-0.126316682820098,"NotSig","VLBxVHB.HB.LB","SBC"
TRINITY_DN10127_c0_g1,1.32358710102677,-0.539793915759104,"NotSig","VLBxVHB.HB.LB","SBC"
TRINITY_DN10128_c0_g1,5.2951658597689,0.134000426364817,"NotSig","VLBxVHB.HB.LB","SBC"
TRINITY_DN10129_c0_g1,3.9429899518633,-0.0435282816301211,"NotSig","VLBxVHB.HB.LB","SBC"
TRINITY_DN1013_c0_g1,5.53858754538297,0.44303142612468,"Up","VLBxVHB.HB.LB","SBC"
TRINITY_DN10130_c0_g1,4.44571874727135,-1.15570506972032,"Down","VLBxVHB.HB.LB","SBC"
TRINITY_DN10130_c1_g1,2.89827605339871,-1.01298021579297,"Down","VLBxVHB.HB.LB","SBC"
TRINITY_DN10131_c0_g1,2.62312567941478,-0.0277992740277693,"NotSig","VLBxVHB.HB.LB","SBC"
TRINITY_DN10133_c0_g1,8.13375200840715,-0.0693234254179184,"NotSig","VLBxVHB.HB.LB","SBC"
TRINITY_DN10134_c0_g1,3.86178557748171,5.0345369165949,"Up","VLBxVHB.HB.LB","SBC"
TRINITY_DN101341_c0_g2,0.0634504650612746,0.466794062955714,"NotSig","VLBxVHB.HB.LB","SBC"
TRINITY_DN10135_c0_g1,0.783868499312263,3.65722766826524,"Up","VLBxVHB.HB.LB","SBC"
TRINITY_DN10136_c0_g1,5.46613757692946,0.483432351906194,"Up","VLBxVHB.HB.LB","SBC"
TRINITY_DN101362_c0_g1,-0.587398609086761,5.71881634412594,"Up","VLBxVHB.HB.LB","SBC"
TRINITY_DN101364_c0_g1,-0.591106153408044,2.21512490300326,"Up","VLBxVHB.HB.LB","SBC"
TRINITY_DN10137_c0_g1,4.5137426621133,0.152331112806967,"NotSig","VLBxVHB.HB.LB","SBC"
TRINITY_DN10138_c0_g1,3.57502166328433,0.126724565541441,"NotSig","VLBxVHB.HB.LB","SBC"
TRINITY_DN10139_c0_g1,6.01474141223798,-0.082604739542914,"NotSig","VLBxVHB.HB.LB","SBC"
TRINITY_DN10139_c0_g2,1.87750940123949,-1.24988279399634,"Down","VLBxVHB.HB.LB","SBC"
TRINITY_DN1014_c0_g1,6.10836723098145,0.260481092916627,"NotSig","VLBxVHB.HB.LB","SBC"
TRINITY_DN1014_c0_g2,8.75061208969352,0.123943517154557,"NotSig","VLBxVHB.HB.LB","SBC"
TRINITY_DN10140_c0_g1,7.27411799472327,0.142187554836721,"NotSig","VLBxVHB.HB.LB","SBC"
TRINITY_DN10141_c0_g1,-0.13944203876247,-1.51435993670022,"Down","VLBxVHB.HB.LB","SBC"
TRINITY_DN10141_c0_g2,0.711945983639112,-5.03734347523097,"Down","VLBxVHB.HB.LB","SBC"
TRINITY_DN10141_c1_g1,6.01438897560552,0.49305185942653,"NotSig","VLBxVHB.HB.LB","SBC"
TRINITY_DN10141_c1_g2,4.56799785086975,0.169905530092431,"NotSig","VLBxVHB.HB.LB","SBC"
TRINITY_DN101410_c0_g1,0.194298412167005,1.85178344099841,"Up","VLBxVHB.HB.LB","SBC"
TRINITY_DN10142_c0_g1,4.10372698212008,-2.88778556247363,"Down","VLBxVHB.HB.LB","SBC"
TRINITY_DN10143_c0_g1,0.692119899624113,4.39122800632686,"Up","VLBxVHB.HB.LB","SBC"
TRINITY_DN10143_c1_g1,-0.945402142824126,-2.52428128900818,"NotSig","VLBxVHB.HB.LB","SBC"
TRINITY_DN10144_c0_g1,3.42315083293934,-0.0285035021732543,"NotSig","VLBxVHB.HB.LB","SBC"
TRINITY_DN10144_c0_g2,4.81828721791338,0.304634074505674,"NotSig","VLBxVHB.HB.LB","SBC"
TRINITY_DN10144_c1_g1,4.68042578150806,0.729610192161834,"Up","VLBxVHB.HB.LB","SBC"
TRINITY_DN10145_c0_g1,3.91479859247658,2.80484802252443,"Up","VLBxVHB.HB.LB","SBC"
TRINITY_DN10146_c0_g1,6.93836990284488,0.272253284153755,"NotSig","VLBxVHB.HB.LB","SBC"
TRINITY_DN10147_c0_g1,5.64771221635952,-0.162606690614357,"NotSig","VLBxVHB.HB.LB","SBC"
TRINITY_DN10147_c0_g2,2.68395675393597,3.72909786441341,"Up","VLBxVHB.HB.LB","SBC"
TRINITY_DN10147_c0_g3,1.71291591323178,0.625651820177116,"NotSig","VLBxVHB.HB.LB","SBC"
TRINITY_DN10148_c0_g1,1.55859847112977,-1.00281657517151,"Down","VLBxVHB.HB.LB","SBC"
TRINITY_DN10149_c0_g1,1.87786010995384,3.41593143481512,"Up","VLBxVHB.HB.LB","SBC"
TRINITY_DN10149_c1_g1,0.697514582340451,2.58564393826502,"Up","VLBxVHB.HB.LB","SBC"
TRINITY_DN101496_c0_g1,-0.479287896355443,0.390569359326633,"NotSig","VLBxVHB.HB.LB","SBC"
TRINITY_DN1015_c0_g1,3.12606776712538,1.45924350257071,"Up","VLBxVHB.HB.LB","SBC"
TRINITY_DN1015_c0_g2,4.39364490163453,0.542727291261174,"NotSig","VLBxVHB.HB.LB","SBC"
TRINITY_DN10150_c0_g1,5.67075478689398,0.328938357000189,"NotSig","VLBxVHB.HB.LB","SBC"
TRINITY_DN10151_c0_g1,6.63725779662035,0.408014700141936,"NotSig","VLBxVHB.HB.LB","SBC"
TRINITY_DN10152_c0_g1,3.98880084428388,-0.356987383990374,"NotSig","VLBxVHB.HB.LB","SBC"
TRINITY_DN10153_c0_g1,0.0338888676177584,3.03311492518195,"Up","VLBxVHB.HB.LB","SBC"
TRINITY_DN10154_c0_g2,0.466345077532243,0.695429830726867,"NotSig","VLBxVHB.HB.LB","SBC"
TRINITY_DN10154_c1_g2,5.26166859110349,0.702994716179739,"Up","VLBxVHB.HB.LB","SBC"
TRINITY_DN10154_c1_g4,0.341367771695806,0.608600313150962,"NotSig","VLBxVHB.HB.LB","SBC"
TRINITY_DN10154_c2_g1,0.0794633120002121,-1.42187468000142,"Down","VLBxVHB.HB.LB","SBC"
TRINITY_DN10155_c0_g1,5.02111044513229,0.0879258227081792,"NotSig","VLBxVHB.HB.LB","SBC"
TRINITY_DN10156_c0_g1,6.38729674240895,-0.0753368558273367,"NotSig","VLBxVHB.HB.LB","SBC"
TRINITY_DN10157_c0_g1,5.60080462626111,0.00208194203240398,"NotSig","VLBxVHB.HB.LB","SBC"
TRINITY_DN10158_c0_g1,1.15099100831205,1.80878842978189,"Up","VLBxVHB.HB.LB","SBC"
TRINITY_DN10159_c0_g1,2.05680796983093,-7.53999419827197,"Down","VLBxVHB.HB.LB","SBC"
TRINITY_DN1016_c0_g1,3.76499289883502,-1.91997449890108,"Down","VLBxVHB.HB.LB","SBC"
TRINITY_DN10160_c0_g1,1.78746528661586,-0.5468725099771,"NotSig","VLBxVHB.HB.LB","SBC"
TRINITY_DN101600_c0_g1,-1.0764680879403,7.3094126628348,"Up","VLBxVHB.HB.LB","SBC"
TRINITY_DN10161_c0_g1,2.87807433308482,5.73758495179062,"Up","VLBxVHB.HB.LB","SBC"
TRINITY_DN10162_c0_g1,7.05683301685605,0.132439242102284,"NotSig","VLBxVHB.HB.LB","SBC"
TRINITY_DN10162_c0_g2,0.910039722120569,1.96534788571873,"Up","VLBxVHB.HB.LB","SBC"
TRINITY_DN10164_c0_g1,2.34471758294216,-0.182089546705127,"NotSig","VLBxVHB.HB.LB","SBC"
TRINITY_DN10165_c0_g1,2.64983144569479,-9.84297027370752,"Down","VLBxVHB.HB.LB","SBC"
TRINITY_DN10165_c0_g2,3.28352488169415,0.458050891601487,"NotSig","VLBxVHB.HB.LB","SBC"
TRINITY_DN10165_c0_g3,5.82466970819074,-0.187806747106369,"NotSig","VLBxVHB.HB.LB","SBC"
TRINITY_DN10165_c0_g4,-0.0471913848238799,-6.95449246955079,"Down","VLBxVHB.HB.LB","SBC"
TRINITY_DN10165_c1_g1,1.93524429482653,1.98257905129694,"Up","VLBxVHB.HB.LB","SBC"
TRINITY_DN10165_c4_g1,-0.498800704194625,-6.34956791858075,"Down","VLBxVHB.HB.LB","SBC"
TRINITY_DN101650_c0_g1,3.54701937398472,-0.17722373459798,"NotSig","VLBxVHB.HB.LB","SBC"
TRINITY_DN101652_c0_g1,0.729182177251693,0.644667517499877,"NotSig","VLBxVHB.HB.LB","SBC"
TRINITY_DN101656_c0_g1,-0.779683352552976,-4.31190672469152,"NotSig","VLBxVHB.HB.LB","SBC"
TRINITY_DN10166_c0_g1,4.96390368968764,-0.0194443037638349,"NotSig","VLBxVHB.HB.LB","SBC"
TRINITY_DN101663_c0_g1,-0.414416651582835,-2.76742835683395,"NotSig","VLBxVHB.HB.LB","SBC"
TRINITY_DN10168_c0_g1,3.49743849681585,1.59738897088237,"Up","VLBxVHB.HB.LB","SBC"
TRINITY_DN10168_c0_g2,0.673754468688121,2.19130965021695,"Up","VLBxVHB.HB.LB","SBC"
TRINITY_DN101682_c0_g1,-0.911732910164792,7.53614989840416,"Up","VLBxVHB.HB.LB","SBC"
TRINITY_DN10169_c0_g1,4.32968647154022,0.0353065238965414,"NotSig","VLBxVHB.HB.LB","SBC"
TRINITY_DN1017_c0_g1,3.96923061000567,-0.159504812735185,"NotSig","VLBxVHB.HB.LB","SBC"
TRINITY_DN10170_c0_g1,2.57211695764603,-0.719909309234805,"NotSig","VLBxVHB.HB.LB","SBC"
TRINITY_DN10170_c0_g2,1.54430534497629,-0.318233142052901,"NotSig","VLBxVHB.HB.LB","SBC"
TRINITY_DN10171_c0_g1,3.03702325492475,0.421359878914478,"NotSig","VLBxVHB.HB.LB","SBC"
TRINITY_DN10172_c0_g1,6.01373926178074,0.595920796959372,"Up","VLBxVHB.HB.LB","SBC"
TRINITY_DN10173_c0_g1,5.80047576176006,-2.43511054044739,"Down","VLBxVHB.HB.LB","SBC"
TRINITY_DN101738_c0_g1,2.28996416835048,-0.834758403916425,"Down","VLBxVHB.HB.LB","SBC"
TRINITY_DN10175_c0_g1,4.81809895734217,-8.49984035320291,"Down","VLBxVHB.HB.LB","SBC"
TRINITY_DN10175_c1_g1,5.4715384600288,0.10681836781757,"NotSig","VLBxVHB.HB.LB","SBC"
TRINITY_DN10175_c2_g1,5.09396935285121,-0.0333430915045433,"NotSig","VLBxVHB.HB.LB","SBC"
TRINITY_DN10176_c0_g1,2.97703638496369,0.810528194541884,"Up","VLBxVHB.HB.LB","SBC"
TRINITY_DN10177_c0_g1,3.35588028607035,2.10142733680611,"Up","VLBxVHB.HB.LB","SBC"
TRINITY_DN10178_c0_g1,5.74244071255977,-0.234676198542308,"NotSig","VLBxVHB.HB.LB","SBC"
TRINITY_DN10178_c0_g2,1.54845212982589,-1.13348791130489,"Down","VLBxVHB.HB.LB","SBC"
TRINITY_DN10179_c0_g1,5.07758427071948,0.60129071728814,"Up","VLBxVHB.HB.LB","SBC"
TRINITY_DN1018_c0_g1,5.64193715767817,-0.179125372622283,"NotSig","VLBxVHB.HB.LB","SBC"
TRINITY_DN10180_c0_g1,0.919527840853068,-0.960222482877351,"Down","VLBxVHB.HB.LB","SBC"
TRINITY_DN10180_c0_g2,2.97626536326528,0.45227355322322,"NotSig","VLBxVHB.HB.LB","SBC"
TRINITY_DN10181_c0_g1,2.83916601411679,2.21941196346964,"Up","VLBxVHB.HB.LB","SBC"
TRINITY_DN10182_c0_g1,6.5402182537624,0.39934741051067,"Up","VLBxVHB.HB.LB","SBC"
TRINITY_DN10183_c0_g1,2.04020437489944,1.82082739093428,"Up","VLBxVHB.HB.LB","SBC"
TRINITY_DN10183_c0_g2,6.8912554370899,-0.165799120810703,"NotSig","VLBxVHB.HB.LB","SBC"
TRINITY_DN10184_c0_g1,5.38481916838404,0.199732336275537,"NotSig","VLBxVHB.HB.LB","SBC"
TRINITY_DN101841_c0_g1,-0.933490921683676,-3.17548435377358,"NotSig","VLBxVHB.HB.LB","SBC"
TRINITY_DN10185_c0_g1,4.11995444569316,-0.20981704325106,"NotSig","VLBxVHB.HB.LB","SBC"
TRINITY_DN10186_c0_g1,1.65054345404462,-0.336796171565973,"NotSig","VLBxVHB.HB.LB","SBC"
TRINITY_DN10186_c1_g1,-0.0651617849781751,0.898000801782145,"Up","VLBxVHB.HB.LB","SBC"
TRINITY_DN10187_c0_g1,3.801409154604,0.800287553436254,"Up","VLBxVHB.HB.LB","SBC"
TRINITY_DN10188_c0_g1,4.33678721695963,0.47202988861809,"Up","VLBxVHB.HB.LB","SBC"
TRINITY_DN10189_c0_g1,4.6601345801012,-0.0293453886964437,"NotSig","VLBxVHB.HB.LB","SBC"
TRINITY_DN1019_c0_g1,7.91960400347174,-0.469811470357932,"Down","VLBxVHB.HB.LB","SBC"
TRINITY_DN10190_c0_g1,2.10771758615031,9.71437999485239,"Up","VLBxVHB.HB.LB","SBC"
TRINITY_DN10191_c0_g1,4.50583663585866,-0.171550491037029,"NotSig","VLBxVHB.HB.LB","SBC"
TRINITY_DN101918_c0_g1,-0.431854760352862,-2.73442131030125,"NotSig","VLBxVHB.HB.LB","SBC"
TRINITY_DN10192_c0_g1,4.03788558534623,0.41651869987305,"NotSig","VLBxVHB.HB.LB","SBC"
TRINITY_DN10192_c0_g2,1.65915080804539,0.432277792265386,"NotSig","VLBxVHB.HB.LB","SBC"
TRINITY_DN10193_c0_g2,7.41848536485993,-0.290422202967378,"NotSig","VLBxVHB.HB.LB","SBC"
TRINITY_DN10193_c0_g3,1.47888123076176,0.0497560305212285,"NotSig","VLBxVHB.HB.LB","SBC"
TRINITY_DN101932_c0_g3,1.46878158353936,9.66424028369578,"Up","VLBxVHB.HB.LB","SBC"
TRINITY_DN10194_c0_g1,4.9645730491425,0.163273137188483,"NotSig","VLBxVHB.HB.LB","SBC"
TRINITY_DN10195_c0_g1,-0.121903563801397,8.53298963080063,"Up","VLBxVHB.HB.LB","SBC"
TRINITY_DN10195_c0_g2,0.520290181014499,-7.69721806000992,"Down","VLBxVHB.HB.LB","SBC"
TRINITY_DN10196_c0_g1,2.2622914475663,2.95907365466468,"Up","VLBxVHB.HB.LB","SBC"
TRINITY_DN10197_c0_g2,2.7642203733382,-0.336435278066357,"NotSig","VLBxVHB.HB.LB","SBC"
TRINITY_DN10198_c0_g1,1.73539459230064,1.48963799664619,"Up","VLBxVHB.HB.LB","SBC"
TRINITY_DN10199_c0_g1,3.00497666755526,0.99371355104405,"NotSig","VLBxVHB.HB.LB","SBC"
TRINITY_DN102_c0_g1,4.37815877084326,-0.358331140731913,"NotSig","VLBxVHB.HB.LB","SBC"
TRINITY_DN1020_c0_g1,5.49292041466472,0.283462590401571,"NotSig","VLBxVHB.HB.LB","SBC"
TRINITY_DN1020_c0_g2,1.40806491398043,-0.424125193275898,"NotSig","VLBxVHB.HB.LB","SBC"
TRINITY_DN10200_c0_g1,1.93431535903726,1.35228730375613,"Up","VLBxVHB.HB.LB","SBC"
TRINITY_DN10201_c0_g1,4.68044823577817,-0.0511098781661192,"NotSig","VLBxVHB.HB.LB","SBC"
TRINITY_DN10202_c0_g1,6.6889731541628,0.0653925721075389,"NotSig","VLBxVHB.HB.LB","SBC"
TRINITY_DN10203_c0_g1,2.06247809155522,-0.0011659899049753,"NotSig","VLBxVHB.HB.LB","SBC"
TRINITY_DN10203_c1_g1,2.52261687076218,-2.38216434534743,"Down","VLBxVHB.HB.LB","SBC"
TRINITY_DN10204_c0_g1,4.40308844206288,-0.389938615776972,"Down","VLBxVHB.HB.LB","SBC"
TRINITY_DN10205_c0_g1,3.30615063213809,-0.300039876897968,"NotSig","VLBxVHB.HB.LB","SBC"
TRINITY_DN10207_c0_g1,1.6951289160585,0.488892522914735,"NotSig","VLBxVHB.HB.LB","SBC"
TRINITY_DN10207_c1_g1,1.0977568610741,-0.508967552603025,"NotSig","VLBxVHB.HB.LB","SBC"
TRINITY_DN10208_c0_g2,2.85710150508632,-0.00333795378384549,"NotSig","VLBxVHB.HB.LB","SBC"
TRINITY_DN10208_c0_g3,1.91679809007235,-1.4636071336223,"Down","VLBxVHB.HB.LB","SBC"
TRINITY_DN10208_c1_g1,1.6352619949199,0.168681003444528,"NotSig","VLBxVHB.HB.LB","SBC"
TRINITY_DN10208_c1_g2,1.09220967207458,-1.13952495300976,"Down","VLBxVHB.HB.LB","SBC"
TRINITY_DN10208_c1_g4,1.56042010347853,-0.0499000196964749,"NotSig","VLBxVHB.HB.LB","SBC"
TRINITY_DN10209_c0_g1,5.45533816983532,-0.34822475831413,"NotSig","VLBxVHB.HB.LB","SBC"
TRINITY_DN1021_c0_g1,5.87319161013078,0.942289191206291,"Up","VLBxVHB.HB.LB","SBC"
TRINITY_DN10210_c0_g1,3.68107253347578,-0.233633451844892,"NotSig","VLBxVHB.HB.LB","SBC"
TRINITY_DN102101_c0_g1,0.0550445650607738,-1.11443715118187,"Down","VLBxVHB.HB.LB","SBC"
TRINITY_DN10211_c1_g1,4.33547176687766,-0.0263968552799859,"NotSig","VLBxVHB.HB.LB","SBC"
TRINITY_DN10212_c0_g1,4.17186776551596,-0.0738521317145367,"NotSig","VLBxVHB.HB.LB","SBC"
TRINITY_DN10213_c0_g1,7.67313222770623,0.0323864090952617,"NotSig","VLBxVHB.HB.LB","SBC"
TRINITY_DN10214_c0_g2,2.07148935206666,0.224395613610691,"NotSig","VLBxVHB.HB.LB","SBC"
TRINITY_DN10215_c0_g1,4.70822467315991,1.24831092290725,"Up","VLBxVHB.HB.LB","SBC"
TRINITY_DN10216_c0_g1,3.58074476168373,0.613735132501885,"NotSig","VLBxVHB.HB.LB","SBC"
TRINITY_DN10217_c0_g1,5.24615372988698,0.541143591006115,"Up","VLBxVHB.HB.LB","SBC"
TRINITY_DN10218_c0_g1,2.31240003676205,-0.825657888456471,"Down","VLBxVHB.HB.LB","SBC"
TRINITY_DN10218_c0_g3,4.78656259261623,-0.715134357440722,"Down","VLBxVHB.HB.LB","SBC"
TRINITY_DN10218_c0_g4,2.42068783610434,-0.551602026787888,"NotSig","VLBxVHB.HB.LB","SBC"
TRINITY_DN10218_c1_g1,0.235997055751728,-0.0445026890789808,"NotSig","VLBxVHB.HB.LB","SBC"
TRINITY_DN10219_c0_g1,0.894975730453016,0.269680975419024,"NotSig","VLBxVHB.HB.LB","SBC"
TRINITY_DN1022_c0_g1,4.50718498947592,-0.547795136387667,"Down","VLBxVHB.HB.LB","SBC"
TRINITY_DN10220_c0_g1,4.90490517266633,1.20820260420266,"NotSig","VLBxVHB.HB.LB","SBC"
TRINITY_DN102201_c0_g1,-0.662375794582519,2.6038501768822,"Up","VLBxVHB.HB.LB","SBC"
TRINITY_DN10221_c0_g1,2.76565453154171,-0.909998504770067,"Down","VLBxVHB.HB.LB","SBC"
TRINITY_DN10222_c0_g1,0.931816536305361,1.4748857773837,"Up","VLBxVHB.HB.LB","SBC"
TRINITY_DN10223_c0_g1,1.03176997498402,4.0933350209735,"Up","VLBxVHB.HB.LB","SBC"
TRINITY_DN10224_c0_g1,3.58009760706229,0.7425332661488,"Up","VLBxVHB.HB.LB","SBC"
TRINITY_DN102242_c0_g2,0.422786931229994,-1.51031015253482,"Down","VLBxVHB.HB.LB","SBC"
TRINITY_DN10226_c0_g1,5.65460993148544,0.339082233263483,"NotSig","VLBxVHB.HB.LB","SBC"
TRINITY_DN10228_c0_g1,2.34326801571798,-1.33409044626692,"Down","VLBxVHB.HB.LB","SBC"
TRINITY_DN102281_c0_g1,-1.07588613003996,-2.46579020180255,"NotSig","VLBxVHB.HB.LB","SBC"
TRINITY_DN10229_c0_g2,1.11035275686958,3.50214942636037,"Up","VLBxVHB.HB.LB","SBC"
TRINITY_DN1023_c0_g1,5.91631534157775,-1.0315415176038,"NotSig","VLBxVHB.HB.LB","SBC"
TRINITY_DN10230_c0_g1,1.72776080953822,0.449053422421765,"NotSig","VLBxVHB.HB.LB","SBC"
TRINITY_DN10230_c1_g1,0.119635657923676,1.40506866081211,"Up","VLBxVHB.HB.LB","SBC"
TRINITY_DN10230_c1_g2,-0.109870939131095,3.80982699691674,"Up","VLBxVHB.HB.LB","SBC"
TRINITY_DN10230_c1_g3,0.947111122864529,-1.15800289645339,"Down","VLBxVHB.HB.LB","SBC"
TRINITY_DN10231_c0_g1,0.451633832604893,-2.76568206383183,"Down","VLBxVHB.HB.LB","SBC"
TRINITY_DN10232_c0_g1,4.58767219524,0.748713051738735,"Up","VLBxVHB.HB.LB","SBC"
TRINITY_DN102324_c0_g1,0.650864219220566,-0.0898389705238889,"NotSig","VLBxVHB.HB.LB","SBC"
TRINITY_DN10233_c0_g1,8.11584880186333,-0.424321703138642,"Down","VLBxVHB.HB.LB","SBC"
TRINITY_DN10234_c0_g1,2.77513909949677,-1.3542886178623,"Down","VLBxVHB.HB.LB","SBC"
TRINITY_DN102346_c0_g1,0.105282530875543,5.10250078732743,"Up","VLBxVHB.HB.LB","SBC"
TRINITY_DN10235_c0_g1,2.33691592414992,-0.698452478386738,"Down","VLBxVHB.HB.LB","SBC"
TRINITY_DN10235_c0_g2,2.73573876288484,-0.0934183524673418,"NotSig","VLBxVHB.HB.LB","SBC"
TRINITY_DN10236_c0_g1,5.85156130072504,0.625126804928509,"NotSig","VLBxVHB.HB.LB","SBC"
TRINITY_DN10236_c0_g2,2.54308212136489,-6.73682479672803,"Down","VLBxVHB.HB.LB","SBC"
TRINITY_DN10237_c0_g1,0.915852035642484,1.13797254557366,"NotSig","VLBxVHB.HB.LB","SBC"
TRINITY_DN10237_c1_g1,4.35512740107895,0.0951426283821715,"NotSig","VLBxVHB.HB.LB","SBC"
TRINITY_DN10238_c0_g2,1.39642957674179,-0.422228137051449,"NotSig","VLBxVHB.HB.LB","SBC"
TRINITY_DN102383_c0_g1,0.192885074366161,-0.067399746115537,"NotSig","VLBxVHB.HB.LB","SBC"
TRINITY_DN10239_c0_g2,3.69871626822568,0.459515496376252,"NotSig","VLBxVHB.HB.LB","SBC"
TRINITY_DN10239_c0_g3,2.84582137224063,-0.119043602017146,"NotSig","VLBxVHB.HB.LB","SBC"
TRINITY_DN1024_c0_g1,2.90835466494826,-1.60808666041278,"Down","VLBxVHB.HB.LB","SBC"
TRINITY_DN1024_c1_g1,1.73068400225368,-0.0453587869530636,"NotSig","VLBxVHB.HB.LB","SBC"
TRINITY_DN10240_c0_g1,4.61947647552909,0.522984955437859,"Up","VLBxVHB.HB.LB","SBC"
TRINITY_DN10241_c0_g1,3.38691332249805,-0.0569438770330677,"NotSig","VLBxVHB.HB.LB","SBC"
TRINITY_DN10242_c0_g2,0.203428841633148,1.63996128164189,"Up","VLBxVHB.HB.LB","SBC"
TRINITY_DN10244_c0_g1,1.24000681286311,-0.465379686731906,"NotSig","VLBxVHB.HB.LB","SBC"
TRINITY_DN10245_c0_g1,1.69357950536202,0.529759831986164,"NotSig","VLBxVHB.HB.LB","SBC"
TRINITY_DN102455_c0_g2,-0.555115383827872,1.43475562076241,"Up","VLBxVHB.HB.LB","SBC"
TRINITY_DN102459_c0_g1,1.60752531649304,-0.028317671650992,"NotSig","VLBxVHB.HB.LB","SBC"
TRINITY_DN10246_c0_g1,3.59861071100912,0.314825555135385,"NotSig","VLBxVHB.HB.LB","SBC"
TRINITY_DN102460_c0_g2,-0.113182412672853,-6.98968619696804,"Down","VLBxVHB.HB.LB","SBC"
TRINITY_DN10247_c0_g1,2.09294932005728,-2.19774203161907,"Down","VLBxVHB.HB.LB","SBC"
TRINITY_DN10248_c0_g1,1.63932823340343,0.635708932364996,"NotSig","VLBxVHB.HB.LB","SBC"
TRINITY_DN102483_c0_g1,4.15022891178049,1.18980223424953,"Up","VLBxVHB.HB.LB","SBC"
TRINITY_DN10249_c0_g1,3.07552581887938,0.357963925577418,"NotSig","VLBxVHB.HB.LB","SBC"
TRINITY_DN1025_c0_g1,7.8746481632807,0.29484511044953,"NotSig","VLBxVHB.HB.LB","SBC"
TRINITY_DN10250_c0_g1,1.27988226589454,-1.82792937973179,"Down","VLBxVHB.HB.LB","SBC"
TRINITY_DN10252_c0_g1,2.4115542977405,2.21537833735009,"Up","VLBxVHB.HB.LB","SBC"
TRINITY_DN10253_c0_g1,3.60527610704636,2.32601022772151,"Up","VLBxVHB.HB.LB","SBC"
TRINITY_DN10254_c0_g1,1.93197429641631,1.01539164651459,"Up","VLBxVHB.HB.LB","SBC"
TRINITY_DN102542_c0_g1,-0.277691986422779,1.61050799579298,"Up","VLBxVHB.HB.LB","SBC"
TRINITY_DN102546_c0_g1,0.481337942874562,7.4862459680051,"Up","VLBxVHB.HB.LB","SBC"
TRINITY_DN102546_c0_g2,2.24259138016623,2.99121458609229,"Up","VLBxVHB.HB.LB","SBC"
TRINITY_DN102546_c1_g1,-0.623054851653923,7.9137022256035,"Up","VLBxVHB.HB.LB","SBC"
TRINITY_DN10255_c0_g1,5.3640154123825,0.368006991311852,"NotSig","VLBxVHB.HB.LB","SBC"
TRINITY_DN10255_c0_g2,4.01319166136353,-1.65990426097536,"Down","VLBxVHB.HB.LB","SBC"
TRINITY_DN10256_c0_g1,5.58894327382517,0.361755078057979,"Up","VLBxVHB.HB.LB","SBC"
TRINITY_DN10256_c1_g1,0.605067467799916,5.1262695644331,"Up","VLBxVHB.HB.LB","SBC"
TRINITY_DN10257_c0_g1,3.1883341881854,-0.104832056349592,"NotSig","VLBxVHB.HB.LB","SBC"
TRINITY_DN102577_c1_g2,-0.0727780651753366,7.91821078257748,"Up","VLBxVHB.HB.LB","SBC"
TRINITY_DN10258_c0_g1,5.3042218125576,0.121316400954089,"NotSig","VLBxVHB.HB.LB","SBC"
TRINITY_DN102584_c0_g1,0.117786683568556,-0.395650504966791,"NotSig","VLBxVHB.HB.LB","SBC"
TRINITY_DN10259_c0_g1,2.20747925501986,-5.26508660573329,"Down","VLBxVHB.HB.LB","SBC"
TRINITY_DN1026_c0_g1,4.266262752548,2.35080178917016,"Up","VLBxVHB.HB.LB","SBC"
TRINITY_DN10260_c0_g1,5.16215702631694,0.639389221462767,"Up","VLBxVHB.HB.LB","SBC"
TRINITY_DN10261_c0_g1,3.37900336473597,-0.923731508283886,"Down","VLBxVHB.HB.LB","SBC"
TRINITY_DN10262_c0_g1,5.01128518669061,0.884881230696697,"Up","VLBxVHB.HB.LB","SBC"
TRINITY_DN102624_c1_g1,-0.694774608531841,6.22379154986679,"Up","VLBxVHB.HB.LB","SBC"
TRINITY_DN10263_c0_g1,4.81827672349658,0.551388661007344,"Up","VLBxVHB.HB.LB","SBC"
TRINITY_DN10264_c0_g1,6.58122098342516,-0.296928360928852,"NotSig","VLBxVHB.HB.LB","SBC"
TRINITY_DN10265_c0_g1,0.951670707848147,-6.33436059851555,"Down","VLBxVHB.HB.LB","SBC"
TRINITY_DN10265_c0_g2,4.08834250619533,-2.69475840748161,"Down","VLBxVHB.HB.LB","SBC"
TRINITY_DN10265_c1_g1,4.56952943375645,0.118979192871825,"NotSig","VLBxVHB.HB.LB","SBC"
TRINITY_DN10265_c2_g1,4.5203694420954,-0.0633642113480103,"NotSig","VLBxVHB.HB.LB","SBC"
TRINITY_DN10265_c3_g1,1.21620955636899,-0.179680328503517,"NotSig","VLBxVHB.HB.LB","SBC"
TRINITY_DN10266_c0_g1,6.54342284827432,0.250681142956509,"NotSig","VLBxVHB.HB.LB","SBC"
TRINITY_DN10267_c0_g1,2.99079330114009,-1.83502032612574,"Down","VLBxVHB.HB.LB","SBC"
TRINITY_DN10268_c0_g1,4.5774943856475,1.36201747609761,"Up","VLBxVHB.HB.LB","SBC"
TRINITY_DN10269_c0_g1,6.9009645161049,0.247694583415038,"NotSig","VLBxVHB.HB.LB","SBC"
TRINITY_DN1027_c0_g1,4.20157101557212,-0.412148020973628,"NotSig","VLBxVHB.HB.LB","SBC"
TRINITY_DN10270_c0_g2,0.723271532823222,0.583441042843506,"Up","VLBxVHB.HB.LB","SBC"
TRINITY_DN102707_c0_g1,0.508298188562061,-7.70251108401319,"Down","VLBxVHB.HB.LB","SBC"
TRINITY_DN10271_c0_g1,3.93746433346051,-0.785255831038954,"NotSig","VLBxVHB.HB.LB","SBC"
TRINITY_DN10271_c1_g1,2.55188763736482,0.194767816842979,"NotSig","VLBxVHB.HB.LB","SBC"
TRINITY_DN10272_c0_g1,6.89456473144155,-2.8182976266607,"Down","VLBxVHB.HB.LB","SBC"
TRINITY_DN10273_c0_g1,4.57571265838944,0.0766386964043552,"NotSig","VLBxVHB.HB.LB","SBC"
TRINITY_DN10273_c0_g2,2.11085456968477,-0.00526604381900118,"NotSig","VLBxVHB.HB.LB","SBC"
TRINITY_DN10273_c0_g3,4.95210679509409,-0.198938749326086,"NotSig","VLBxVHB.HB.LB","SBC"
TRINITY_DN10274_c0_g1,1.05540418110271,-0.0471323462954752,"NotSig","VLBxVHB.HB.LB","SBC"
TRINITY_DN10274_c0_g2,3.3041372136886,-0.133925758856926,"NotSig","VLBxVHB.HB.LB","SBC"
TRINITY_DN102741_c0_g1,-0.0230767847142151,-5.74458099586042,"Down","VLBxVHB.HB.LB","SBC"
TRINITY_DN10275_c0_g1,-0.169334157336231,-1.12280126913101,"Down","VLBxVHB.HB.LB","SBC"
TRINITY_DN10276_c0_g2,4.61679587299926,0.303123168764004,"NotSig","VLBxVHB.HB.LB","SBC"
TRINITY_DN10278_c0_g1,4.40285889877698,-0.0944355696306005,"NotSig","VLBxVHB.HB.LB","SBC"
TRINITY_DN10279_c0_g1,1.32606748697049,0.18182890074652,"NotSig","VLBxVHB.HB.LB","SBC"
TRINITY_DN10279_c0_g3,4.14379924785595,-7.41452423706157,"Down","VLBxVHB.HB.LB","SBC"
TRINITY_DN10279_c1_g1,-0.0507485058986256,-0.623950648146252,"NotSig","VLBxVHB.HB.LB","SBC"
TRINITY_DN102798_c0_g1,-0.524071612304102,8.03251194230185,"Up","VLBxVHB.HB.LB","SBC"
TRINITY_DN1028_c0_g1,-0.0357496376570621,-0.868653263426098,"NotSig","VLBxVHB.HB.LB","SBC"
TRINITY_DN1028_c0_g2,1.35934722210103,0.133742220999344,"NotSig","VLBxVHB.HB.LB","SBC"
TRINITY_DN10280_c0_g3,5.5618439304543,-0.51079358072114,"NotSig","VLBxVHB.HB.LB","SBC"
TRINITY_DN102806_c0_g2,2.62757654971245,-1.47188362996361,"Down","VLBxVHB.HB.LB","SBC"
TRINITY_DN10281_c0_g1,1.61090610854629,2.66023645336507,"Up","VLBxVHB.HB.LB","SBC"
TRINITY_DN10282_c0_g1,5.38665874457181,1.30548492691267,"Up","VLBxVHB.HB.LB","SBC"
TRINITY_DN10282_c0_g3,4.52751485208186,-1.29831475153128,"Down","VLBxVHB.HB.LB","SBC"
TRINITY_DN10283_c1_g1,0.0808356622433888,-0.821496725642564,"Down","VLBxVHB.HB.LB","SBC"
TRINITY_DN102834_c0_g2,-0.693299134823984,5.79212211609562,"Up","VLBxVHB.HB.LB","SBC"
TRINITY_DN10284_c0_g1,2.68975867139672,3.53474991877485,"Up","VLBxVHB.HB.LB","SBC"
TRINITY_DN10284_c0_g2,0.949019017891219,3.9098774932292,"Up","VLBxVHB.HB.LB","SBC"
TRINITY_DN10285_c0_g1,1.56261839447029,1.01195426383492,"Up","VLBxVHB.HB.LB","SBC"
TRINITY_DN102856_c0_g1,1.57908069796849,2.14795617396824,"Up","VLBxVHB.HB.LB","SBC"
TRINITY_DN10286_c0_g1,0.658275361642111,0.354214743134819,"NotSig","VLBxVHB.HB.LB","SBC"
TRINITY_DN10287_c0_g1,1.37649406443241,0.868313007966211,"Up","VLBxVHB.HB.LB","SBC"
TRINITY_DN10288_c0_g1,0.59577766412134,-3.59330827617706,"Down","VLBxVHB.HB.LB","SBC"
TRINITY_DN10289_c0_g1,7.75731846721463,-0.141633750372498,"NotSig","VLBxVHB.HB.LB","SBC"
TRINITY_DN1029_c0_g1,4.47250231161321,0.89574509128688,"Up","VLBxVHB.HB.LB","SBC"
TRINITY_DN10290_c0_g1,4.31318855565774,-0.646542701601039,"Down","VLBxVHB.HB.LB","SBC"
TRINITY_DN10290_c0_g2,4.45698570639745,-0.341099402988655,"NotSig","VLBxVHB.HB.LB","SBC"
TRINITY_DN10290_c0_g4,1.24011023505357,-0.21460602110656,"NotSig","VLBxVHB.HB.LB","SBC"
TRINITY_DN10290_c0_g5,0.786704640087299,-2.93667478434584,"Down","VLBxVHB.HB.LB","SBC"
TRINITY_DN10290_c0_g6,0.226428582288888,-7.38660424044725,"Down","VLBxVHB.HB.LB","SBC"
TRINITY_DN10290_c1_g1,4.96903697819906,0.36087143577104,"NotSig","VLBxVHB.HB.LB","SBC"
TRINITY_DN10291_c0_g1,5.0289692376882,-0.147098093767101,"NotSig","VLBxVHB.HB.LB","SBC"
TRINITY_DN10291_c0_g2,1.80799835894639,0.516346393811018,"NotSig","VLBxVHB.HB.LB","SBC"
TRINITY_DN10292_c0_g1,7.17517213537744,-0.166657392060932,"NotSig","VLBxVHB.HB.LB","SBC"
TRINITY_DN10292_c1_g1,0.362300827749001,9.0851177543531,"Up","VLBxVHB.HB.LB","SBC"
TRINITY_DN10293_c0_g1,4.97885051207375,-0.420985689075869,"NotSig","VLBxVHB.HB.LB","SBC"
TRINITY_DN10294_c0_g1,3.87743315538764,0.728351057195301,"Up","VLBxVHB.HB.LB","SBC"
TRINITY_DN10295_c0_g1,0.871213069489689,-0.492486016208561,"NotSig","VLBxVHB.HB.LB","SBC"
TRINITY_DN10295_c0_g2,0.0445662953713242,0.0853583919778592,"NotSig","VLBxVHB.HB.LB","SBC"
TRINITY_DN10295_c1_g2,1.77819709060984,-0.872486797505042,"Down","VLBxVHB.HB.LB","SBC"
TRINITY_DN10296_c0_g1,4.18490463547414,-0.850214957463709,"Down","VLBxVHB.HB.LB","SBC"
TRINITY_DN10296_c0_g2,1.21475958456023,-0.72618139557148,"Down","VLBxVHB.HB.LB","SBC"
TRINITY_DN10296_c1_g2,0.0198986931680632,-4.06759854235275,"Down","VLBxVHB.HB.LB","SBC"
TRINITY_DN10296_c3_g1,0.727973652593773,-5.68744642449619,"NotSig","VLBxVHB.HB.LB","SBC"
TRINITY_DN10297_c0_g1,4.28677992235556,0.0170622885151439,"NotSig","VLBxVHB.HB.LB","SBC"
TRINITY_DN102973_c0_g2,0.39207643668656,-7.42185976529985,"Down","VLBxVHB.HB.LB","SBC"
TRINITY_DN10298_c0_g1,4.46109974750884,-0.174349206962284,"NotSig","VLBxVHB.HB.LB","SBC"
TRINITY_DN10299_c0_g1,6.28298265743543,0.0832211581719838,"NotSig","VLBxVHB.HB.LB","SBC"
TRINITY_DN103_c0_g1,6.31067115988411,0.2559728592214,"NotSig","VLBxVHB.HB.LB","SBC"
TRINITY_DN103_c0_g2,1.60652363182273,0.712309216445306,"Up","VLBxVHB.HB.LB","SBC"
TRINITY_DN103_c0_g3,1.43039441749454,-1.11342735078364,"Down","VLBxVHB.HB.LB","SBC"
TRINITY_DN1030_c0_g1,2.87305031504911,-9.69719743601395,"Down","VLBxVHB.HB.LB","SBC"
TRINITY_DN1030_c1_g1,1.19705429504239,-6.56413062754082,"Down","VLBxVHB.HB.LB","SBC"
TRINITY_DN10300_c0_g1,2.19306064291758,2.18453005779178,"Up","VLBxVHB.HB.LB","SBC"
TRINITY_DN10301_c0_g1,3.85820142533617,0.0903363766339526,"NotSig","VLBxVHB.HB.LB","SBC"
TRINITY_DN10301_c0_g2,0.878630424565136,-0.931547663410394,"NotSig","VLBxVHB.HB.LB","SBC"
TRINITY_DN10302_c0_g1,1.9460350651556,1.01313965606286,"Up","VLBxVHB.HB.LB","SBC"
TRINITY_DN103023_c0_g1,-0.459513680146461,8.11393852554622,"Up","VLBxVHB.HB.LB","SBC"
TRINITY_DN103023_c0_g3,-0.831955309595482,7.64326539728898,"Up","VLBxVHB.HB.LB","SBC"
TRINITY_DN10303_c0_g1,3.69890156469331,0.278242885530027,"NotSig","VLBxVHB.HB.LB","SBC"
TRINITY_DN10304_c0_g1,6.3541365660494,0.292174850965467,"NotSig","VLBxVHB.HB.LB","SBC"
TRINITY_DN10305_c0_g1,5.72544965027827,0.17513409232693,"NotSig","VLBxVHB.HB.LB","SBC"
TRINITY_DN103058_c0_g1,-0.647186108973164,-6.07379452887752,"Down","VLBxVHB.HB.LB","SBC"
TRINITY_DN10306_c0_g1,3.94539214130586,1.336440451958,"Up","VLBxVHB.HB.LB","SBC"
TRINITY_DN10307_c0_g1,5.24903717253158,-5.47006975258236,"Down","VLBxVHB.HB.LB","SBC"
TRINITY_DN10308_c0_g1,5.79149878415337,-0.0866314785227415,"NotSig","VLBxVHB.HB.LB","SBC"
TRINITY_DN10309_c0_g1,3.11373139319091,-0.0738411529955393,"NotSig","VLBxVHB.HB.LB","SBC"
TRINITY_DN1031_c0_g1,4.60031078970564,0.225686157519553,"NotSig","VLBxVHB.HB.LB","SBC"
TRINITY_DN1031_c0_g2,3.69997950613929,-0.372696146683657,"NotSig","VLBxVHB.HB.LB","SBC"
TRINITY_DN1031_c0_g3,5.30843840738128,0.0361132467745526,"NotSig","VLBxVHB.HB.LB","SBC"
TRINITY_DN10310_c0_g1,3.94777656589162,0.255932529211648,"NotSig","VLBxVHB.HB.LB","SBC"
TRINITY_DN10311_c0_g1,9.38002643630949,-0.325517201977115,"NotSig","VLBxVHB.HB.LB","SBC"
TRINITY_DN10312_c0_g1,5.2546621113119,0.566499581703086,"NotSig","VLBxVHB.HB.LB","SBC"
TRINITY_DN103125_c0_g1,0.130162566123124,0.208512664933585,"NotSig","VLBxVHB.HB.LB","SBC"
TRINITY_DN10313_c0_g1,3.44924842439562,0.0409075360319958,"NotSig","VLBxVHB.HB.LB","SBC"
TRINITY_DN10314_c0_g1,1.83791168828549,-0.079002323889219,"NotSig","VLBxVHB.HB.LB","SBC"
TRINITY_DN10315_c0_g2,2.15494511814936,-9.30524795451033,"Down","VLBxVHB.HB.LB","SBC"
TRINITY_DN10316_c0_g1,2.46973338501841,-0.443660602360964,"NotSig","VLBxVHB.HB.LB","SBC"
TRINITY_DN103162_c0_g2,-0.316508919984966,6.51540141326029,"Up","VLBxVHB.HB.LB","SBC"
TRINITY_DN10317_c0_g1,7.52169593992457,0.913852309763798,"Up","VLBxVHB.HB.LB","SBC"
TRINITY_DN10318_c0_g1,2.96827748406983,0.0997075435118226,"NotSig","VLBxVHB.HB.LB","SBC"
TRINITY_DN10319_c0_g1,3.77523477006701,0.578675977085229,"Up","VLBxVHB.HB.LB","SBC"
TRINITY_DN1032_c0_g1,7.85953986178904,0.748543237603806,"Up","VLBxVHB.HB.LB","SBC"
TRINITY_DN1032_c1_g2,1.79159965494282,0.478279388420101,"NotSig","VLBxVHB.HB.LB","SBC"
TRINITY_DN10320_c0_g1,7.80121548163717,-0.574373098014672,"Down","VLBxVHB.HB.LB","SBC"
TRINITY_DN103202_c0_g1,0.126422883489698,0.868150640175327,"NotSig","VLBxVHB.HB.LB","SBC"
TRINITY_DN10321_c0_g1,3.53963576466126,-2.22253406826496,"NotSig","VLBxVHB.HB.LB","SBC"
TRINITY_DN10322_c0_g1,2.33655078865509,0.702216467456822,"NotSig","VLBxVHB.HB.LB","SBC"
TRINITY_DN10323_c0_g1,2.86090125002029,-2.44047576944181,"Down","VLBxVHB.HB.LB","SBC"
TRINITY_DN10323_c0_g2,1.66066276251911,-4.87754149599247,"Down","VLBxVHB.HB.LB","SBC"
TRINITY_DN103237_c0_g1,0.211502236152576,2.12476477069594,"Up","VLBxVHB.HB.LB","SBC"
TRINITY_DN10324_c0_g1,3.10478478400549,1.4366120295491,"Up","VLBxVHB.HB.LB","SBC"
TRINITY_DN10325_c0_g1,1.32450259245303,-0.287122460652701,"NotSig","VLBxVHB.HB.LB","SBC"
TRINITY_DN10326_c0_g1,3.56791454163924,-0.532563950412569,"NotSig","VLBxVHB.HB.LB","SBC"
TRINITY_DN10327_c1_g1,1.53811789207736,-0.803294135233865,"Down","VLBxVHB.HB.LB","SBC"
TRINITY_DN10328_c0_g1,0.315554532565396,-0.519620301133336,"NotSig","VLBxVHB.HB.LB","SBC"
TRINITY_DN10329_c0_g1,5.70011219531002,0.327101281620054,"NotSig","VLBxVHB.HB.LB","SBC"
TRINITY_DN1033_c0_g1,5.35147295353394,0.0708837221875274,"NotSig","VLBxVHB.HB.LB","SBC"
TRINITY_DN10331_c0_g1,0.259197196555926,4.45577255756519,"Up","VLBxVHB.HB.LB","SBC"
TRINITY_DN10332_c0_g1,8.23997833452971,-0.0737688703434358,"NotSig","VLBxVHB.HB.LB","SBC"
TRINITY_DN10333_c0_g1,5.36362020439437,-0.325988881009419,"NotSig","VLBxVHB.HB.LB","SBC"
TRINITY_DN103336_c0_g2,5.22152640700173,0.176891677321472,"NotSig","VLBxVHB.HB.LB","SBC"
TRINITY_DN10334_c0_g1,3.38307887738001,0.737359957937071,"Up","VLBxVHB.HB.LB","SBC"
TRINITY_DN10335_c0_g1,5.18252846365317,0.668608252617703,"Up","VLBxVHB.HB.LB","SBC"
TRINITY_DN103369_c0_g1,-0.53422498568486,-4.65117319240085,"NotSig","VLBxVHB.HB.LB","SBC"
TRINITY_DN10337_c0_g1,2.49929393758705,-2.17314919950998,"Down","VLBxVHB.HB.LB","SBC"
TRINITY_DN10337_c0_g2,7.49413093151475,0.200332376102402,"NotSig","VLBxVHB.HB.LB","SBC"
TRINITY_DN10338_c0_g1,1.04365842933329,4.68447097366587,"Up","VLBxVHB.HB.LB","SBC"
TRINITY_DN10339_c0_g1,1.95354459338838,10.8118470281749,"Up","VLBxVHB.HB.LB","SBC"
TRINITY_DN1034_c0_g1,6.56885871028001,-0.0465487096190417,"NotSig","VLBxVHB.HB.LB","SBC"
TRINITY_DN1034_c0_g2,7.82069410474896,0.101992948511074,"NotSig","VLBxVHB.HB.LB","SBC"
TRINITY_DN10340_c0_g1,0.165242003352489,-0.514112079492155,"NotSig","VLBxVHB.HB.LB","SBC"
TRINITY_DN10341_c0_g1,4.17389898799812,0.525686232544619,"Up","VLBxVHB.HB.LB","SBC"
TRINITY_DN10342_c0_g1,7.13130033882481,0.512887849781443,"Up","VLBxVHB.HB.LB","SBC"
TRINITY_DN103422_c0_g2,1.64394146173446,-4.13532861409866,"Down","VLBxVHB.HB.LB","SBC"
TRINITY_DN10343_c0_g1,5.26506749541832,0.017079611885784,"NotSig","VLBxVHB.HB.LB","SBC"
TRINITY_DN10344_c0_g1,3.01489459760651,0.0226031214284146,"NotSig","VLBxVHB.HB.LB","SBC"
TRINITY_DN10344_c0_g2,-0.0791295115394334,0.486829770825959,"NotSig","VLBxVHB.HB.LB","SBC"
TRINITY_DN103454_c0_g1,0.271989815858198,-1.2200100727791,"Down","VLBxVHB.HB.LB","SBC"
TRINITY_DN10346_c0_g1,3.54040625166438,0.890658560807237,"Up","VLBxVHB.HB.LB","SBC"
TRINITY_DN10347_c0_g1,8.54949394169163,0.195545495046823,"NotSig","VLBxVHB.HB.LB","SBC"
TRINITY_DN10347_c0_g2,0.360824281159739,-1.22587668589936,"Down","VLBxVHB.HB.LB","SBC"
TRINITY_DN10348_c0_g1,2.86282347897744,-0.670123039658868,"NotSig","VLBxVHB.HB.LB","SBC"
TRINITY_DN10349_c0_g1,1.40909010503573,3.5050678212402,"Up","VLBxVHB.HB.LB","SBC"
TRINITY_DN10349_c2_g1,-0.201704032124908,0.613877149392164,"NotSig","VLBxVHB.HB.LB","SBC"
TRINITY_DN1035_c0_g1,5.20138794124262,0.632000289157277,"Up","VLBxVHB.HB.LB","SBC"
TRINITY_DN10350_c0_g1,0.26387217679613,-2.17028452842009,"Down","VLBxVHB.HB.LB","SBC"
TRINITY_DN10351_c0_g1,0.245023463585983,-2.18203840721988,"Down","VLBxVHB.HB.LB","SBC"
TRINITY_DN103519_c0_g1,3.23829411443086,-0.485896143201643,"NotSig","VLBxVHB.HB.LB","SBC"
TRINITY_DN10352_c0_g1,1.57819503043677,-8.78478854362343,"Down","VLBxVHB.HB.LB","SBC"
TRINITY_DN10353_c0_g1,0.218992645924973,1.66612073807495,"Up","VLBxVHB.HB.LB","SBC"
TRINITY_DN10354_c0_g1,3.42416270034255,-0.446376074846161,"Down","VLBxVHB.HB.LB","SBC"
TRINITY_DN103553_c0_g1,3.09598011305788,-0.571840730517286,"NotSig","VLBxVHB.HB.LB","SBC"
TRINITY_DN10356_c0_g1,4.29835581324865,-0.669423250046637,"NotSig","VLBxVHB.HB.LB","SBC"
TRINITY_DN10357_c0_g1,0.35321574754271,0.839669644679163,"Up","VLBxVHB.HB.LB","SBC"
TRINITY_DN10358_c0_g1,1.4646245178513,-0.348597284039017,"NotSig","VLBxVHB.HB.LB","SBC"
TRINITY_DN10359_c0_g1,2.69383593831492,0.280509876450795,"NotSig","VLBxVHB.HB.LB","SBC"
TRINITY_DN1036_c0_g1,5.69949221614401,0.108659719456071,"NotSig","VLBxVHB.HB.LB","SBC"
TRINITY_DN10360_c0_g1,5.37641895510151,0.217729023177001,"NotSig","VLBxVHB.HB.LB","SBC"
TRINITY_DN103603_c0_g1,-0.773322904694609,7.72752046810795,"Up","VLBxVHB.HB.LB","SBC"
TRINITY_DN10361_c0_g1,5.74245298159663,0.300344072229233,"NotSig","VLBxVHB.HB.LB","SBC"
TRINITY_DN10362_c0_g1,7.49850374636465,-0.323841644163768,"NotSig","VLBxVHB.HB.LB","SBC"
TRINITY_DN10362_c0_g2,-0.169941163306523,3.56454553106864,"Up","VLBxVHB.HB.LB","SBC"
TRINITY_DN10363_c0_g1,2.96117679745947,0.74695242778774,"Up","VLBxVHB.HB.LB","SBC"
TRINITY_DN10364_c0_g1,6.39697807482111,0.546999978902755,"Up","VLBxVHB.HB.LB","SBC"
TRINITY_DN10365_c0_g1,4.01805542619365,-0.0703042152481117,"NotSig","VLBxVHB.HB.LB","SBC"
TRINITY_DN10366_c0_g1,0.0672874084920796,-0.430433586524391,"NotSig","VLBxVHB.HB.LB","SBC"
TRINITY_DN10367_c0_g1,4.04368936878668,0.0382950424239843,"NotSig","VLBxVHB.HB.LB","SBC"
TRINITY_DN103676_c0_g1,-0.992999508658764,-2.52682075874353,"NotSig","VLBxVHB.HB.LB","SBC"
TRINITY_DN10368_c0_g1,3.63903416656514,-0.248576251913453,"NotSig","VLBxVHB.HB.LB","SBC"
TRINITY_DN10369_c0_g1,7.95961145162095,0.134927237125566,"NotSig","VLBxVHB.HB.LB","SBC"
TRINITY_DN1037_c0_g1,4.21342270863695,-0.370769384670938,"NotSig","VLBxVHB.HB.LB","SBC"
TRINITY_DN1037_c1_g1,2.51602727402189,-0.0681682498501558,"NotSig","VLBxVHB.HB.LB","SBC"
TRINITY_DN10370_c0_g1,6.72890321133047,-0.0301363184936801,"NotSig","VLBxVHB.HB.LB","SBC"
TRINITY_DN10370_c2_g1,0.160169070712402,3.89016809617847,"Up","VLBxVHB.HB.LB","SBC"
TRINITY_DN10371_c0_g1,6.83043962821223,-0.0402995572935092,"NotSig","VLBxVHB.HB.LB","SBC"
TRINITY_DN10372_c0_g2,3.70896106048993,-0.0273870479331615,"NotSig","VLBxVHB.HB.LB","SBC"
TRINITY_DN10375_c0_g1,0.780031233670421,2.90043583609762,"Up","VLBxVHB.HB.LB","SBC"
TRINITY_DN10376_c0_g1,4.82820662096135,0.145566708476236,"NotSig","VLBxVHB.HB.LB","SBC"
TRINITY_DN10377_c0_g1,0.807194078115247,0.861683275578827,"Up","VLBxVHB.HB.LB","SBC"
TRINITY_DN10378_c0_g1,3.19937290150449,-0.48968345719514,"Down","VLBxVHB.HB.LB","SBC"
TRINITY_DN10379_c0_g1,1.58006478495596,-0.0595601481300382,"NotSig","VLBxVHB.HB.LB","SBC"
TRINITY_DN10379_c0_g2,-0.193356982551519,0.343977149214065,"NotSig","VLBxVHB.HB.LB","SBC"
TRINITY_DN10379_c1_g1,0.866052170328031,0.64133082490281,"Up","VLBxVHB.HB.LB","SBC"
TRINITY_DN1038_c0_g1,5.41780083818844,-0.644912482686632,"Down","VLBxVHB.HB.LB","SBC"
TRINITY_DN1038_c0_g2,4.80975305970937,0.83387893331975,"Up","VLBxVHB.HB.LB","SBC"
TRINITY_DN10380_c0_g1,4.71095564846872,0.704665492746483,"NotSig","VLBxVHB.HB.LB","SBC"
TRINITY_DN10381_c0_g2,5.6876890805603,0.267129530827689,"NotSig","VLBxVHB.HB.LB","SBC"
TRINITY_DN10382_c0_g1,5.24468081163356,1.44136592095412,"Up","VLBxVHB.HB.LB","SBC"
TRINITY_DN10383_c0_g1,2.00677361998046,0.282271743041223,"NotSig","VLBxVHB.HB.LB","SBC"
TRINITY_DN10384_c0_g1,3.49293859060019,0.392546090690973,"NotSig","VLBxVHB.HB.LB","SBC"
TRINITY_DN103840_c0_g1,1.92360215357496,0.404272160564891,"NotSig","VLBxVHB.HB.LB","SBC"
TRINITY_DN103840_c1_g1,0.772506098343603,0.75674152468377,"NotSig","VLBxVHB.HB.LB","SBC"
TRINITY_DN10385_c0_g1,3.93997603590642,-0.0424292732790371,"NotSig","VLBxVHB.HB.LB","SBC"
TRINITY_DN10386_c0_g1,1.34518325882187,-0.210875372406031,"NotSig","VLBxVHB.HB.LB","SBC"
TRINITY_DN10387_c0_g1,7.96081033736035,-0.091811066702371,"NotSig","VLBxVHB.HB.LB","SBC"
TRINITY_DN10388_c0_g1,3.08352147255886,0.247338165662843,"NotSig","VLBxVHB.HB.LB","SBC"
TRINITY_DN10388_c1_g1,1.43879057140208,0.177937240776723,"NotSig","VLBxVHB.HB.LB","SBC"
TRINITY_DN10389_c0_g1,0.689570014744609,4.73708081832569,"Up","VLBxVHB.HB.LB","SBC"
TRINITY_DN1039_c0_g1,6.0957316804517,-1.09533567478101,"Down","VLBxVHB.HB.LB","SBC"
TRINITY_DN1039_c0_g2,4.7286800836801,-0.47200612356315,"Down","VLBxVHB.HB.LB","SBC"
TRINITY_DN1039_c0_g3,3.13340087498962,-0.21801595797195,"NotSig","VLBxVHB.HB.LB","SBC"
TRINITY_DN1039_c0_g4,5.41034674481349,-0.0134154243454441,"NotSig","VLBxVHB.HB.LB","SBC"
TRINITY_DN1039_c1_g1,0.764784015206076,1.02470953212532,"Up","VLBxVHB.HB.LB","SBC"
TRINITY_DN10390_c0_g1,0.969304173851197,-0.071570133413781,"NotSig","VLBxVHB.HB.LB","SBC"
TRINITY_DN10390_c0_g2,0.217151242498632,5.90506820148881,"Up","VLBxVHB.HB.LB","SBC"
TRINITY_DN10391_c0_g1,5.02892764003776,0.115879187332672,"NotSig","VLBxVHB.HB.LB","SBC"
TRINITY_DN10393_c0_g1,3.63753401543786,-0.367584562813538,"NotSig","VLBxVHB.HB.LB","SBC"
TRINITY_DN10394_c0_g1,1.33383328005026,-2.13072741869745,"Down","VLBxVHB.HB.LB","SBC"
TRINITY_DN10395_c0_g1,3.68256226172619,1.66020695534086,"Up","VLBxVHB.HB.LB","SBC"
TRINITY_DN10396_c0_g1,1.11267574496834,-2.15273505315116,"Down","VLBxVHB.HB.LB","SBC"
TRINITY_DN10397_c0_g1,1.3479932911255,0.901501839665996,"NotSig","VLBxVHB.HB.LB","SBC"
TRINITY_DN10398_c0_g1,0.896697125995048,-8.14761522336939,"Down","VLBxVHB.HB.LB","SBC"
TRINITY_DN103988_c0_g2,3.33135185960909,-1.20131271758232,"Down","VLBxVHB.HB.LB","SBC"
TRINITY_DN10399_c0_g1,6.0875170170859,-0.421630908924793,"Down","VLBxVHB.HB.LB","SBC"
TRINITY_DN104_c0_g1,3.98275332151907,-1.11000386660546,"Down","VLBxVHB.HB.LB","SBC"
TRINITY_DN104_c1_g1,2.98307001798485,0.167819930405323,"NotSig","VLBxVHB.HB.LB","SBC"
TRINITY_DN1040_c0_g1,3.8826461185672,-0.778035988988778,"Down","VLBxVHB.HB.LB","SBC"
TRINITY_DN10400_c0_g1,1.33546752259388,2.9360665645109,"Up","VLBxVHB.HB.LB","SBC"
TRINITY_DN10401_c0_g1,3.79466569491246,1.22396328835451,"Up","VLBxVHB.HB.LB","SBC"
TRINITY_DN10402_c0_g1,2.20172627501832,0.0242283702865173,"NotSig","VLBxVHB.HB.LB","SBC"
TRINITY_DN10403_c0_g1,4.56046110754047,0.256550423089093,"NotSig","VLBxVHB.HB.LB","SBC"
TRINITY_DN104032_c1_g1,-0.219891914909436,-4.94307284443241,"NotSig","VLBxVHB.HB.LB","SBC"
TRINITY_DN10404_c0_g1,1.84359745496378,-6.44493803855169,"NotSig","VLBxVHB.HB.LB","SBC"
TRINITY_DN10404_c0_g2,2.90329022580759,-10.1951835884782,"Down","VLBxVHB.HB.LB","SBC"
TRINITY_DN10404_c1_g1,1.03028414789974,-1.42478344280511,"Down","VLBxVHB.HB.LB","SBC"
TRINITY_DN10405_c0_g1,0.1386084216979,-7.24285288525866,"Down","VLBxVHB.HB.LB","SBC"
TRINITY_DN10406_c0_g1,2.79287189899705,-0.554955252159711,"Down","VLBxVHB.HB.LB","SBC"
TRINITY_DN10406_c0_g2,1.05546364543954,-0.638237343710742,"NotSig","VLBxVHB.HB.LB","SBC"
TRINITY_DN10406_c0_g4,-0.109696442583964,-2.73244234802002,"Down","VLBxVHB.HB.LB","SBC"
TRINITY_DN104060_c0_g1,0.27821590424636,2.02609121665069,"Up","VLBxVHB.HB.LB","SBC"
TRINITY_DN104061_c0_g1,-0.431917862981527,8.15257944655835,"Up","VLBxVHB.HB.LB","SBC"
TRINITY_DN104067_c0_g1,0.940429526110848,4.90722517727814,"Up","VLBxVHB.HB.LB","SBC"
TRINITY_DN10407_c0_g1,3.95734108738151,-0.978165392124565,"Down","VLBxVHB.HB.LB","SBC"
TRINITY_DN10407_c0_g2,3.23253472186387,-10.3442873553429,"Down","VLBxVHB.HB.LB","SBC"
TRINITY_DN10408_c0_g1,4.80060004928119,-0.0393342404333268,"NotSig","VLBxVHB.HB.LB","SBC"
TRINITY_DN10408_c0_g2,-0.0861127397995091,0.0431090733220926,"NotSig","VLBxVHB.HB.LB","SBC"
TRINITY_DN10409_c0_g1,1.69825950902174,0.91594992646803,"Up","VLBxVHB.HB.LB","SBC"
TRINITY_DN1041_c0_g1,4.95296088802196,-0.0164770146603986,"NotSig","VLBxVHB.HB.LB","SBC"
TRINITY_DN10410_c0_g1,5.25075634736058,-2.39587072432289,"Down","VLBxVHB.HB.LB","SBC"
TRINITY_DN10410_c0_g2,3.01368252922173,-0.102506898969236,"NotSig","VLBxVHB.HB.LB","SBC"
TRINITY_DN10410_c1_g1,1.3135206607719,-0.671121111303768,"NotSig","VLBxVHB.HB.LB","SBC"
TRINITY_DN10411_c0_g1,8.10690880945151,-0.343406708807486,"NotSig","VLBxVHB.HB.LB","SBC"
TRINITY_DN104116_c0_g1,-0.258703934792822,-0.552384364778951,"NotSig","VLBxVHB.HB.LB","SBC"
TRINITY_DN10412_c0_g1,4.18609183093738,0.0898060705436048,"NotSig","VLBxVHB.HB.LB","SBC"
TRINITY_DN10413_c0_g1,0.511695604026051,-7.67087869122513,"Down","VLBxVHB.HB.LB","SBC"
TRINITY_DN10413_c2_g1,-0.290985469177041,-6.55506513284856,"Down","VLBxVHB.HB.LB","SBC"
TRINITY_DN10414_c0_g1,-0.414032200363585,4.11003463879625,"Up","VLBxVHB.HB.LB","SBC"
TRINITY_DN10415_c0_g1,7.78873485863022,0.363419391849341,"NotSig","VLBxVHB.HB.LB","SBC"
TRINITY_DN104165_c0_g3,0.546622034426286,-0.370736842020624,"NotSig","VLBxVHB.HB.LB","SBC"
TRINITY_DN10417_c0_g1,4.09539262199028,1.19035248551629,"Up","VLBxVHB.HB.LB","SBC"
TRINITY_DN104171_c0_g2,-0.141584507348564,-1.78339094233199,"NotSig","VLBxVHB.HB.LB","SBC"
TRINITY_DN104176_c0_g1,-0.829718352108609,-1.43368434692684,"NotSig","VLBxVHB.HB.LB","SBC"
TRINITY_DN10418_c0_g1,3.04308901038096,-1.21186570832675,"Down","VLBxVHB.HB.LB","SBC"
TRINITY_DN10419_c0_g1,1.0611894220697,1.85928864279059,"Up","VLBxVHB.HB.LB","SBC"
TRINITY_DN10419_c0_g2,1.80626445614103,6.69181313314626,"Up","VLBxVHB.HB.LB","SBC"
TRINITY_DN1042_c0_g1,1.14172441224285,-6.46605842508224,"Down","VLBxVHB.HB.LB","SBC"
TRINITY_DN1042_c0_g2,0.885456019787086,-5.81782040824936,"NotSig","VLBxVHB.HB.LB","SBC"
TRINITY_DN1042_c1_g1,5.06433481338958,-0.044418339782348,"NotSig","VLBxVHB.HB.LB","SBC"
TRINITY_DN10420_c0_g1,3.46756356405557,3.83645929060222,"Up","VLBxVHB.HB.LB","SBC"
TRINITY_DN10420_c0_g2,4.74120970695619,1.11343679706855,"Up","VLBxVHB.HB.LB","SBC"
TRINITY_DN10421_c0_g1,2.47884534734832,-1.44080861668356,"Down","VLBxVHB.HB.LB","SBC"
TRINITY_DN10421_c0_g2,3.53334643629129,1.19012164691871,"Up","VLBxVHB.HB.LB","SBC"
TRINITY_DN10423_c0_g1,8.26879075301694,-0.15108212603442,"NotSig","VLBxVHB.HB.LB","SBC"
TRINITY_DN10424_c0_g1,1.08207235545314,0.209964608371951,"NotSig","VLBxVHB.HB.LB","SBC"
TRINITY_DN10425_c0_g1,3.90732500280783,0.427092501772223,"Up","VLBxVHB.HB.LB","SBC"
TRINITY_DN10426_c0_g1,9.44750544427319,0.685162032220257,"Up","VLBxVHB.HB.LB","SBC"
TRINITY_DN10427_c0_g1,4.37944489694881,-8.64432502985204,"Down","VLBxVHB.HB.LB","SBC"
TRINITY_DN10427_c0_g2,5.69116770584873,-0.125548008294723,"NotSig","VLBxVHB.HB.LB","SBC"
TRINITY_DN10427_c1_g1,2.38870735156165,2.63789101113595,"Up","VLBxVHB.HB.LB","SBC"
TRINITY_DN104272_c0_g1,0.614407446659908,-0.28128473070786,"NotSig","VLBxVHB.HB.LB","SBC"
TRINITY_DN10428_c0_g1,5.49242945777457,0.774622319249594,"Up","VLBxVHB.HB.LB","SBC"
TRINITY_DN10428_c0_g2,3.05146802530494,0.34785689885806,"NotSig","VLBxVHB.HB.LB","SBC"
TRINITY_DN10428_c0_g3,0.228340457961999,-5.58271069807975,"Down","VLBxVHB.HB.LB","SBC"
TRINITY_DN10429_c0_g1,4.05951236807662,0.713591601766088,"Up","VLBxVHB.HB.LB","SBC"
TRINITY_DN1043_c0_g1,4.80910847359237,-0.383635807554908,"NotSig","VLBxVHB.HB.LB","SBC"
TRINITY_DN1043_c1_g1,4.93693652840421,-0.740490664452118,"Down","VLBxVHB.HB.LB","SBC"
TRINITY_DN10430_c0_g1,5.37914417554724,-0.426254870665161,"Down","VLBxVHB.HB.LB","SBC"
TRINITY_DN10431_c0_g1,4.63354932702703,0.102336736884921,"NotSig","VLBxVHB.HB.LB","SBC"
TRINITY_DN104319_c0_g1,-0.178387582813931,0.799530877267308,"NotSig","VLBxVHB.HB.LB","SBC"
TRINITY_DN10432_c0_g1,2.94842427427368,-0.90998138435661,"Down","VLBxVHB.HB.LB","SBC"
TRINITY_DN10432_c0_g2,3.42228144671857,0.882254439906669,"Up","VLBxVHB.HB.LB","SBC"
TRINITY_DN104329_c0_g1,0.0583658931209032,-0.735323637987434,"NotSig","VLBxVHB.HB.LB","SBC"
TRINITY_DN10433_c0_g1,1.22443934194356,-0.0272810820362061,"NotSig","VLBxVHB.HB.LB","SBC"
TRINITY_DN104330_c0_g1,0.532216623624293,-2.70486875894446,"Down","VLBxVHB.HB.LB","SBC"
TRINITY_DN10434_c0_g1,0.258559154481652,-2.8497038280182,"Down","VLBxVHB.HB.LB","SBC"
TRINITY_DN10434_c1_g1,2.01523489300529,1.83180730069116,"Up","VLBxVHB.HB.LB","SBC"
TRINITY_DN104344_c0_g1,0.262608283344635,-0.405617093112163,"NotSig","VLBxVHB.HB.LB","SBC"
TRINITY_DN10435_c0_g1,6.22908790776463,-0.380859669138003,"Down","VLBxVHB.HB.LB","SBC"
TRINITY_DN10436_c0_g1,3.73400979495342,0.177738910360418,"NotSig","VLBxVHB.HB.LB","SBC"
TRINITY_DN104377_c0_g2,2.40346280396623,-0.875285100584821,"Down","VLBxVHB.HB.LB","SBC"
TRINITY_DN10438_c0_g1,2.57056904574911,1.82621674173064,"Up","VLBxVHB.HB.LB","SBC"
TRINITY_DN104389_c0_g1,-0.675169371939178,6.59459394762469,"Up","VLBxVHB.HB.LB","SBC"
TRINITY_DN10439_c0_g1,1.01891302830883,0.814503076286207,"Up","VLBxVHB.HB.LB","SBC"
TRINITY_DN104390_c0_g1,0.290176687491401,4.18108102375847,"Up","VLBxVHB.HB.LB","SBC"
TRINITY_DN104392_c0_g2,-0.261780529905591,1.00857013094012,"Up","VLBxVHB.HB.LB","SBC"
TRINITY_DN1044_c0_g1,0.90087793257242,0.424341330007526,"NotSig","VLBxVHB.HB.LB","SBC"
TRINITY_DN1044_c0_g2,3.18092085122313,0.438593937529425,"NotSig","VLBxVHB.HB.LB","SBC"
TRINITY_DN1044_c1_g1,4.86603184489907,-0.168520212643911,"NotSig","VLBxVHB.HB.LB","SBC"
TRINITY_DN1044_c1_g2,2.91145926016258,0.232319643298543,"NotSig","VLBxVHB.HB.LB","SBC"
TRINITY_DN10440_c0_g2,3.41880107354809,-0.557884132232986,"NotSig","VLBxVHB.HB.LB","SBC"
TRINITY_DN10440_c0_g3,1.7620927727933,-3.55130816328395,"NotSig","VLBxVHB.HB.LB","SBC"
TRINITY_DN10441_c0_g1,7.69566291449232,-1.9291075686821,"Down","VLBxVHB.HB.LB","SBC"
TRINITY_DN10441_c1_g1,0.712321524984648,-2.60223941201745,"Down","VLBxVHB.HB.LB","SBC"
TRINITY_DN10442_c0_g1,1.83033619055911,0.627312969689441,"NotSig","VLBxVHB.HB.LB","SBC"
TRINITY_DN10443_c0_g1,3.04049393544915,-0.503917821643402,"Down","VLBxVHB.HB.LB","SBC"
TRINITY_DN104433_c0_g1,-0.819464028429308,2.95423678149011,"Up","VLBxVHB.HB.LB","SBC"
TRINITY_DN10444_c0_g1,3.42112452555743,-0.797126140291368,"Down","VLBxVHB.HB.LB","SBC"
TRINITY_DN10444_c0_g2,1.20916952650611,-0.639289412570877,"Down","VLBxVHB.HB.LB","SBC"
TRINITY_DN10445_c0_g1,0.219222718190566,-1.57667623118097,"Down","VLBxVHB.HB.LB","SBC"
TRINITY_DN10445_c0_g2,0.63212756512621,0.428537157222739,"NotSig","VLBxVHB.HB.LB","SBC"
TRINITY_DN10446_c0_g1,6.61843731525432,-0.451358802409859,"Down","VLBxVHB.HB.LB","SBC"
TRINITY_DN10447_c0_g1,6.47813875731458,0.225511289683893,"NotSig","VLBxVHB.HB.LB","SBC"
TRINITY_DN10447_c0_g2,1.45007903320513,1.03427697014009,"Up","VLBxVHB.HB.LB","SBC"
TRINITY_DN10448_c0_g1,2.87841695590986,0.749410144257316,"Up","VLBxVHB.HB.LB","SBC"
TRINITY_DN10449_c0_g1,7.88384922894318,-4.34758268326582,"Down","VLBxVHB.HB.LB","SBC"
TRINITY_DN104491_c0_g2,0.382102435658606,4.09030885908701,"Up","VLBxVHB.HB.LB","SBC"
TRINITY_DN104494_c0_g1,-0.860185176324457,3.76860663542245,"Up","VLBxVHB.HB.LB","SBC"
TRINITY_DN104499_c0_g1,0.173244365508728,2.15459887251236,"Up","VLBxVHB.HB.LB","SBC"
TRINITY_DN1045_c0_g1,8.33979085536393,-0.312757271689615,"NotSig","VLBxVHB.HB.LB","SBC"
TRINITY_DN10450_c0_g1,1.52071985004941,-3.15997411467324,"Down","VLBxVHB.HB.LB","SBC"
TRINITY_DN10451_c0_g1,0.217975642100801,-0.591135664376687,"NotSig","VLBxVHB.HB.LB","SBC"
TRINITY_DN104511_c0_g1,-0.422475077667675,-2.76442112974507,"NotSig","VLBxVHB.HB.LB","SBC"
TRINITY_DN10452_c0_g1,5.52314410807129,-0.293195868013637,"NotSig","VLBxVHB.HB.LB","SBC"
TRINITY_DN104529_c0_g2,-0.782780135676373,7.70882813975828,"Up","VLBxVHB.HB.LB","SBC"
TRINITY_DN10453_c0_g1,0.626677337839844,-0.721008902414772,"Down","VLBxVHB.HB.LB","SBC"
TRINITY_DN104531_c0_g1,5.55818354808241,0.24881782943362,"NotSig","VLBxVHB.HB.LB","SBC"
TRINITY_DN104531_c0_g2,2.07678564879371,0.401783532131371,"NotSig","VLBxVHB.HB.LB","SBC"
TRINITY_DN10454_c0_g1,4.67448076265879,-0.548113234835199,"Down","VLBxVHB.HB.LB","SBC"
TRINITY_DN10454_c0_g2,2.4659789840756,1.74006436314113,"Up","VLBxVHB.HB.LB","SBC"
TRINITY_DN10455_c1_g1,0.38732824682363,-3.47530710093285,"Down","VLBxVHB.HB.LB","SBC"
TRINITY_DN10456_c0_g1,2.37364480308056,0.261893028113104,"NotSig","VLBxVHB.HB.LB","SBC"
TRINITY_DN10457_c0_g1,2.35523596886166,-0.510395808945281,"NotSig","VLBxVHB.HB.LB","SBC"
TRINITY_DN10458_c0_g1,5.1799655819946,0.387013479587885,"NotSig","VLBxVHB.HB.LB","SBC"
TRINITY_DN10459_c0_g1,3.57549201583545,0.60125208079348,"NotSig","VLBxVHB.HB.LB","SBC"
TRINITY_DN1046_c0_g1,7.29075437798708,-0.208155404757132,"NotSig","VLBxVHB.HB.LB","SBC"
TRINITY_DN10460_c0_g2,2.24818301649691,0.039806822506965,"NotSig","VLBxVHB.HB.LB","SBC"
TRINITY_DN10460_c1_g1,5.25552644783028,-0.0160199529687347,"NotSig","VLBxVHB.HB.LB","SBC"
TRINITY_DN10461_c0_g1,2.2584101148466,1.14416095517157,"Up","VLBxVHB.HB.LB","SBC"
TRINITY_DN10462_c0_g1,0.41821454764578,0.0131427390408381,"NotSig","VLBxVHB.HB.LB","SBC"
TRINITY_DN10463_c0_g1,4.24582514047339,0.639114674175892,"Up","VLBxVHB.HB.LB","SBC"
TRINITY_DN10464_c0_g1,0.117096223178083,-2.64632789378875,"Down","VLBxVHB.HB.LB","SBC"
TRINITY_DN10464_c0_g4,0.185938960540121,2.34563352914455,"Up","VLBxVHB.HB.LB","SBC"
TRINITY_DN104643_c0_g1,-0.190358847635904,-2.62353996080466,"Down","VLBxVHB.HB.LB","SBC"
TRINITY_DN10466_c0_g2,4.91590267636735,0.323679523810072,"NotSig","VLBxVHB.HB.LB","SBC"
TRINITY_DN104666_c0_g1,1.03493756804074,0.214059778832348,"NotSig","VLBxVHB.HB.LB","SBC"
TRINITY_DN10467_c0_g1,1.48406861158219,-0.295204875474992,"NotSig","VLBxVHB.HB.LB","SBC"
TRINITY_DN10468_c0_g1,0.896150650425661,9.05567913227955,"Up","VLBxVHB.HB.LB","SBC"
TRINITY_DN10468_c1_g1,-0.255797991891898,-6.84812522285521,"Down","VLBxVHB.HB.LB","SBC"
TRINITY_DN10468_c1_g2,3.35534546488085,-3.06931664639634,"Down","VLBxVHB.HB.LB","SBC"
TRINITY_DN10468_c1_g3,0.481756976459703,0.271597215023458,"NotSig","VLBxVHB.HB.LB","SBC"
TRINITY_DN104682_c0_g1,-0.860278172725269,7.60453083638688,"Up","VLBxVHB.HB.LB","SBC"
TRINITY_DN104683_c0_g2,-1.28707462892732,-3.00323553655665,"NotSig","VLBxVHB.HB.LB","SBC"
TRINITY_DN104686_c0_g1,-0.435548569813925,-4.75150585796752,"NotSig","VLBxVHB.HB.LB","SBC"
TRINITY_DN1047_c0_g1,4.64307952824975,-0.226279731868005,"NotSig","VLBxVHB.HB.LB","SBC"
TRINITY_DN10470_c0_g1,6.2560662281299,-0.226652437001634,"NotSig","VLBxVHB.HB.LB","SBC"
TRINITY_DN10471_c0_g1,0.803806017264085,-0.39785097501548,"NotSig","VLBxVHB.HB.LB","SBC"
TRINITY_DN104710_c0_g1,-0.749172406458285,5.52235967351724,"Up","VLBxVHB.HB.LB","SBC"
TRINITY_DN10472_c0_g1,2.9640963443226,-1.04705523638392,"Down","VLBxVHB.HB.LB","SBC"
TRINITY_DN10472_c0_g2,5.72769893291358,-0.576588458155233,"Down","VLBxVHB.HB.LB","SBC"
TRINITY_DN10473_c0_g1,5.91115471444401,0.0122102469284562,"NotSig","VLBxVHB.HB.LB","SBC"
TRINITY_DN10474_c0_g1,2.36042900630175,-3.01229997948704,"Down","VLBxVHB.HB.LB","SBC"
TRINITY_DN10474_c1_g1,2.40488774826484,-2.98490186209625,"Down","VLBxVHB.HB.LB","SBC"
TRINITY_DN10475_c0_g1,2.95683680759801,-1.73247224823105,"Down","VLBxVHB.HB.LB","SBC"
TRINITY_DN10475_c0_g2,1.32604068754313,-1.31500991540847,"Down","VLBxVHB.HB.LB","SBC"
TRINITY_DN104756_c0_g4,-1.16895686370382,6.53391903170068,"Up","VLBxVHB.HB.LB","SBC"
TRINITY_DN10476_c0_g1,4.96426305712716,-0.188226476092097,"NotSig","VLBxVHB.HB.LB","SBC"
TRINITY_DN10477_c0_g1,-0.173814389675452,0.97773535577121,"Up","VLBxVHB.HB.LB","SBC"
TRINITY_DN10478_c0_g1,3.55661118304313,0.345859900267303,"NotSig","VLBxVHB.HB.LB","SBC"
TRINITY_DN10479_c0_g1,5.8190860874039,-0.461745898296454,"NotSig","VLBxVHB.HB.LB","SBC"
TRINITY_DN1048_c0_g1,3.71281477747582,-0.0393889140679416,"NotSig","VLBxVHB.HB.LB","SBC"
TRINITY_DN1048_c0_g2,4.31998262903198,-0.100253191148745,"NotSig","VLBxVHB.HB.LB","SBC"
TRINITY_DN10480_c0_g1,2.5887046615023,-0.999648876367801,"Down","VLBxVHB.HB.LB","SBC"
TRINITY_DN104807_c0_g1,-0.729179528289645,5.55836911252086,"Up","VLBxVHB.HB.LB","SBC"
TRINITY_DN10481_c0_g1,0.743465977896655,-0.825487983583638,"Down","VLBxVHB.HB.LB","SBC"
TRINITY_DN10481_c1_g1,1.34351500992899,-0.763761949912689,"Down","VLBxVHB.HB.LB","SBC"
TRINITY_DN104815_c0_g1,2.26525363379276,-0.247435059607189,"NotSig","VLBxVHB.HB.LB","SBC"
TRINITY_DN10482_c0_g1,4.13186231204094,0.52955877300682,"Up","VLBxVHB.HB.LB","SBC"
TRINITY_DN104821_c0_g3,-0.503227454708846,6.8214017853262,"Up","VLBxVHB.HB.LB","SBC"
TRINITY_DN10483_c0_g1,4.08777923977021,-0.994270074600247,"Down","VLBxVHB.HB.LB","SBC"
TRINITY_DN104833_c0_g1,0.766745021941482,-1.98933964797505,"Down","VLBxVHB.HB.LB","SBC"
TRINITY_DN10484_c0_g1,5.02477110442537,0.343917165728523,"NotSig","VLBxVHB.HB.LB","SBC"
TRINITY_DN10485_c0_g1,6.31194646893577,0.0910506650372788,"NotSig","VLBxVHB.HB.LB","SBC"
TRINITY_DN10486_c0_g1,0.688114593834103,0.508674675954676,"NotSig","VLBxVHB.HB.LB","SBC"
TRINITY_DN10488_c0_g1,6.48763082649079,0.285600691825779,"NotSig","VLBxVHB.HB.LB","SBC"
TRINITY_DN10488_c0_g2,-0.642780000901019,3.57061628941263,"Up","VLBxVHB.HB.LB","SBC"
TRINITY_DN10488_c0_g3,2.79488959914283,8.01107323267814,"Up","VLBxVHB.HB.LB","SBC"
TRINITY_DN10489_c0_g1,9.29728349221578,0.707537422109102,"Up","VLBxVHB.HB.LB","SBC"
TRINITY_DN104894_c0_g3,0.247742323150186,2.88445617448826,"Up","VLBxVHB.HB.LB","SBC"
TRINITY_DN1049_c0_g1,0.75303829707435,-5.70652848955321,"NotSig","VLBxVHB.HB.LB","SBC"
TRINITY_DN1049_c0_g2,3.69716695845219,0.410988673808544,"NotSig","VLBxVHB.HB.LB","SBC"
TRINITY_DN10490_c0_g1,2.09919591909281,-1.10459026096078,"Down","VLBxVHB.HB.LB","SBC"
TRINITY_DN10491_c0_g1,3.96631917134453,-2.52524482162097,"Down","VLBxVHB.HB.LB","SBC"
TRINITY_DN104910_c0_g1,0.0181886404007981,1.45698461887463,"Up","VLBxVHB.HB.LB","SBC"
TRINITY_DN10492_c0_g1,5.64955946957462,0.487264067482528,"Up","VLBxVHB.HB.LB","SBC"
TRINITY_DN10493_c0_g2,4.59039474927841,-0.0311616301254006,"NotSig","VLBxVHB.HB.LB","SBC"
TRINITY_DN10494_c0_g1,5.35026680459344,-0.217531267463793,"NotSig","VLBxVHB.HB.LB","SBC"
TRINITY_DN104940_c0_g1,0.201068284502681,-4.77910474233791,"Down","VLBxVHB.HB.LB","SBC"
TRINITY_DN10495_c0_g1,4.3851063923064,0.0187321977086257,"NotSig","VLBxVHB.HB.LB","SBC"
TRINITY_DN104959_c0_g1,0.392603842762261,0.208439611501641,"NotSig","VLBxVHB.HB.LB","SBC"
TRINITY_DN10496_c0_g1,-0.210249467433007,-2.82849966826653,"NotSig","VLBxVHB.HB.LB","SBC"
TRINITY_DN10496_c0_g2,1.28887529173363,-0.446384740522519,"NotSig","VLBxVHB.HB.LB","SBC"
TRINITY_DN10496_c0_g3,1.35531687375863,-0.903006398511293,"Down","VLBxVHB.HB.LB","SBC"
TRINITY_DN10496_c1_g1,1.41767845187998,0.656773094576716,"Up","VLBxVHB.HB.LB","SBC"
TRINITY_DN10497_c0_g1,3.21423215307378,0.0108225601596973,"NotSig","VLBxVHB.HB.LB","SBC"
TRINITY_DN104975_c0_g1,0.640969578110512,-0.107761689201491,"NotSig","VLBxVHB.HB.LB","SBC"
TRINITY_DN10498_c0_g1,0.927434856955895,0.477105493351644,"NotSig","VLBxVHB.HB.LB","SBC"
TRINITY_DN10498_c0_g2,3.25705831955374,0.797103664866859,"Up","VLBxVHB.HB.LB","SBC"
TRINITY_DN104980_c1_g1,1.98349963826009,1.18609684647057,"NotSig","VLBxVHB.HB.LB","SBC"
TRINITY_DN10499_c0_g2,0.253505852573023,0.0786023315267622,"NotSig","VLBxVHB.HB.LB","SBC"
TRINITY_DN105_c0_g1,3.6386493313365,-0.414629227585126,"NotSig","VLBxVHB.HB.LB","SBC"
TRINITY_DN1050_c0_g1,3.62107893474762,-0.225559625837655,"NotSig","VLBxVHB.HB.LB","SBC"
TRINITY_DN1050_c0_g2,0.437674522492516,-1.22236361670357,"Down","VLBxVHB.HB.LB","SBC"
TRINITY_DN10500_c0_g1,5.82526598539385,-0.0812605884337951,"NotSig","VLBxVHB.HB.LB","SBC"
TRINITY_DN10501_c0_g1,5.95871475832191,-2.6156775105477,"Down","VLBxVHB.HB.LB","SBC"
TRINITY_DN10502_c0_g1,4.75118855652271,0.203805733916501,"NotSig","VLBxVHB.HB.LB","SBC"
TRINITY_DN10503_c0_g1,3.05368480599768,0.0747101122500716,"NotSig","VLBxVHB.HB.LB","SBC"
TRINITY_DN10504_c0_g1,6.06759007913088,-0.0829298828389936,"NotSig","VLBxVHB.HB.LB","SBC"
TRINITY_DN105047_c0_g2,0.405802947313339,0.296148438818185,"NotSig","VLBxVHB.HB.LB","SBC"
TRINITY_DN10505_c0_g1,3.60254933325559,0.00293415356695064,"NotSig","VLBxVHB.HB.LB","SBC"
TRINITY_DN10506_c0_g1,5.60093322218494,0.280073289565055,"NotSig","VLBxVHB.HB.LB","SBC"
TRINITY_DN10507_c0_g1,2.87831909142981,-0.68384362312931,"Down","VLBxVHB.HB.LB","SBC"
TRINITY_DN105074_c2_g1,-0.472192158773096,1.97001343919712,"Up","VLBxVHB.HB.LB","SBC"
TRINITY_DN10508_c0_g1,1.37127464258659,1.17949672153763,"Up","VLBxVHB.HB.LB","SBC"
TRINITY_DN10508_c0_g2,0.0836512273359323,0.319476530912,"NotSig","VLBxVHB.HB.LB","SBC"
TRINITY_DN105087_c0_g1,-0.802167227191712,-4.48020685747207,"NotSig","VLBxVHB.HB.LB","SBC"
TRINITY_DN10509_c0_g1,6.60615169634495,0.0134032004525612,"NotSig","VLBxVHB.HB.LB","SBC"
TRINITY_DN1051_c0_g1,5.88809259236786,0.282168222041341,"NotSig","VLBxVHB.HB.LB","SBC"
TRINITY_DN1051_c0_g2,4.59679288136351,0.493691246674172,"Up","VLBxVHB.HB.LB","SBC"
TRINITY_DN10510_c0_g1,-0.286715716542425,-6.75996527292631,"Down","VLBxVHB.HB.LB","SBC"
TRINITY_DN10510_c1_g4,0.420862629940474,-4.41728089079191,"Down","VLBxVHB.HB.LB","SBC"
TRINITY_DN10510_c2_g1,0.239861357464885,-6.71498232723169,"Down","VLBxVHB.HB.LB","SBC"
TRINITY_DN10511_c0_g1,1.57230375341467,4.04097137426136,"Up","VLBxVHB.HB.LB","SBC"
TRINITY_DN105114_c0_g1,1.68318764127064,-7.01777828816686,"Down","VLBxVHB.HB.LB","SBC"
TRINITY_DN10512_c0_g1,5.59245890758927,-0.183403809269355,"NotSig","VLBxVHB.HB.LB","SBC"
TRINITY_DN10512_c0_g2,1.65087831924247,-4.93113260219562,"Down","VLBxVHB.HB.LB","SBC"
TRINITY_DN10513_c0_g1,0.418021412756974,0.575997673689966,"NotSig","VLBxVHB.HB.LB","SBC"
TRINITY_DN10513_c0_g2,3.41935524714357,2.22033715448974,"Up","VLBxVHB.HB.LB","SBC"
TRINITY_DN105134_c0_g1,0.71630385931673,-5.96944284679832,"Down","VLBxVHB.HB.LB","SBC"
TRINITY_DN10514_c0_g1,2.72943140754699,-3.59949661582644,"Down","VLBxVHB.HB.LB","SBC"
TRINITY_DN10514_c0_g2,0.00706546077357214,-7.14185565812581,"Down","VLBxVHB.HB.LB","SBC"
TRINITY_DN10514_c1_g1,-0.113160648752391,-5.08456485747202,"NotSig","VLBxVHB.HB.LB","SBC"
TRINITY_DN105141_c0_g1,0.311255361176995,1.75036281276638,"Up","VLBxVHB.HB.LB","SBC"
TRINITY_DN10515_c0_g1,2.74976729263666,1.68352401069389,"Up","VLBxVHB.HB.LB","SBC"
TRINITY_DN105150_c0_g1,3.51899088320333,0.199862229178072,"NotSig","VLBxVHB.HB.LB","SBC"
TRINITY_DN10516_c0_g1,4.04233343011589,-1.63272339237013,"Down","VLBxVHB.HB.LB","SBC"
TRINITY_DN10517_c0_g1,1.66138320126052,0.328703114173422,"NotSig","VLBxVHB.HB.LB","SBC"
TRINITY_DN10518_c0_g1,0.368686123133253,-2.52604362268987,"Down","VLBxVHB.HB.LB","SBC"
TRINITY_DN10518_c0_g4,4.18944217833166,0.317204994531734,"NotSig","VLBxVHB.HB.LB","SBC"
TRINITY_DN105182_c0_g2,4.41908626690591,0.0140885931824295,"NotSig","VLBxVHB.HB.LB","SBC"
TRINITY_DN10519_c0_g2,0.317290224005377,1.90576570466925,"Up","VLBxVHB.HB.LB","SBC"
TRINITY_DN10519_c1_g1,0.766803822637292,0.377615868603449,"NotSig","VLBxVHB.HB.LB","SBC"
TRINITY_DN1052_c0_g1,3.95507161448833,-0.95255900453873,"Down","VLBxVHB.HB.LB","SBC"
TRINITY_DN10520_c0_g1,4.32736605795729,0.406047071739356,"NotSig","VLBxVHB.HB.LB","SBC"
TRINITY_DN10521_c0_g1,0.353853285876428,0.662324470715873,"Up","VLBxVHB.HB.LB","SBC"
TRINITY_DN105218_c0_g1,0.00414557040077056,2.13853266237918,"Up","VLBxVHB.HB.LB","SBC"
TRINITY_DN10522_c0_g1,1.75759386857437,1.37679813294543,"Up","VLBxVHB.HB.LB","SBC"
TRINITY_DN10524_c0_g1,7.23422215082345,0.0429847113123392,"NotSig","VLBxVHB.HB.LB","SBC"
TRINITY_DN105245_c0_g1,6.17016146348611,-0.00389399096864118,"NotSig","VLBxVHB.HB.LB","SBC"
TRINITY_DN10525_c0_g1,2.02681958398205,1.68709935048488,"Up","VLBxVHB.HB.LB","SBC"
TRINITY_DN10526_c0_g1,0.882112583804984,-0.157123882209544,"NotSig","VLBxVHB.HB.LB","SBC"
TRINITY_DN10527_c0_g1,4.33328056860138,0.210078576077846,"NotSig","VLBxVHB.HB.LB","SBC"
TRINITY_DN10528_c0_g1,4.14667311648113,-0.0897796536975799,"NotSig","VLBxVHB.HB.LB","SBC"
TRINITY_DN10529_c0_g1,6.7663570778254,0.160484098289611,"NotSig","VLBxVHB.HB.LB","SBC"
TRINITY_DN1053_c0_g1,4.13245447468375,-0.805853246417229,"NotSig","VLBxVHB.HB.LB","SBC"
TRINITY_DN10530_c0_g2,3.77715541290297,-0.195594682839268,"NotSig","VLBxVHB.HB.LB","SBC"
TRINITY_DN105307_c1_g2,1.33742590584941,0.80376439168832,"Up","VLBxVHB.HB.LB","SBC"
TRINITY_DN10531_c0_g1,5.00874111982829,-0.409418030012526,"NotSig","VLBxVHB.HB.LB","SBC"
TRINITY_DN105312_c0_g1,-0.0535200629852232,1.46273801314286,"Up","VLBxVHB.HB.LB","SBC"
TRINITY_DN10532_c0_g1,6.48968195285489,0.0620642124813075,"NotSig","VLBxVHB.HB.LB","SBC"
TRINITY_DN10533_c0_g1,0.176566883888439,-1.87554771339804,"Down","VLBxVHB.HB.LB","SBC"
TRINITY_DN10534_c0_g1,1.38732847124307,-7.69372330464484,"Down","VLBxVHB.HB.LB","SBC"
TRINITY_DN10534_c0_g2,4.72007144181192,-1.43192967035715,"Down","VLBxVHB.HB.LB","SBC"
TRINITY_DN10534_c0_g3,1.49925372827752,-3.95981296037069,"Down","VLBxVHB.HB.LB","SBC"
TRINITY_DN10534_c1_g1,1.79679624021808,-7.04288615452658,"Down","VLBxVHB.HB.LB","SBC"
TRINITY_DN10534_c2_g1,1.84033677101965,-0.573033664706601,"NotSig","VLBxVHB.HB.LB","SBC"
TRINITY_DN10535_c0_g1,0.87846985538781,-0.656144325135003,"NotSig","VLBxVHB.HB.LB","SBC"
TRINITY_DN105353_c0_g1,-0.736205812740709,7.75564295572872,"Up","VLBxVHB.HB.LB","SBC"
TRINITY_DN10536_c0_g1,3.86544111832034,1.02705106021576,"Up","VLBxVHB.HB.LB","SBC"
TRINITY_DN105366_c0_g1,0.0518324334777063,8.72590346887577,"Up","VLBxVHB.HB.LB","SBC"
TRINITY_DN10537_c0_g1,2.50060708125515,1.49588771484354,"Up","VLBxVHB.HB.LB","SBC"
TRINITY_DN10537_c1_g1,1.75590179281655,-1.8822101363735,"Down","VLBxVHB.HB.LB","SBC"
TRINITY_DN105373_c0_g1,2.54927584541824,0.704216078329499,"Up","VLBxVHB.HB.LB","SBC"
TRINITY_DN10538_c0_g1,3.44104657788779,0.312471461436777,"NotSig","VLBxVHB.HB.LB","SBC"
TRINITY_DN105389_c0_g1,0.714187495153481,-0.493167786512891,"NotSig","VLBxVHB.HB.LB","SBC"
TRINITY_DN10539_c0_g1,0.758200425739747,0.837390900518988,"Up","VLBxVHB.HB.LB","SBC"
TRINITY_DN1054_c0_g1,3.61732666975896,0.390873547930766,"NotSig","VLBxVHB.HB.LB","SBC"
TRINITY_DN1054_c0_g2,-0.00629585450701065,1.91424703756788,"Up","VLBxVHB.HB.LB","SBC"
TRINITY_DN10540_c0_g1,4.48157703301959,0.0816114223444998,"NotSig","VLBxVHB.HB.LB","SBC"
TRINITY_DN10540_c0_g3,0.483815146868081,-2.95890274842634,"Down","VLBxVHB.HB.LB","SBC"
TRINITY_DN10541_c0_g1,5.97966410107756,-1.22664979392487,"Down","VLBxVHB.HB.LB","SBC"
TRINITY_DN10542_c0_g1,0.97695358906623,0.800067119076965,"NotSig","VLBxVHB.HB.LB","SBC"
TRINITY_DN10543_c0_g1,4.02175548788396,-0.348802278766631,"NotSig","VLBxVHB.HB.LB","SBC"
TRINITY_DN105434_c0_g1,-0.378832096521608,-4.8801813163613,"NotSig","VLBxVHB.HB.LB","SBC"
TRINITY_DN10544_c0_g1,3.18238698544025,0.0193076340541835,"NotSig","VLBxVHB.HB.LB","SBC"
TRINITY_DN10545_c0_g1,5.04748958795486,-0.508365923242215,"Down","VLBxVHB.HB.LB","SBC"
TRINITY_DN105469_c0_g1,-0.373875300826287,4.93587135587755,"Up","VLBxVHB.HB.LB","SBC"
TRINITY_DN10547_c0_g1,2.68814401849465,-2.4025459191088,"Down","VLBxVHB.HB.LB","SBC"
TRINITY_DN10547_c1_g1,4.59980496667223,0.676253294563125,"Up","VLBxVHB.HB.LB","SBC"
TRINITY_DN10548_c0_g1,3.96317983607226,-0.0827647496235638,"NotSig","VLBxVHB.HB.LB","SBC"
TRINITY_DN105487_c0_g1,0.362180636417324,0.456920644830625,"NotSig","VLBxVHB.HB.LB","SBC"
TRINITY_DN10549_c0_g1,5.12766961936588,0.407473625935037,"NotSig","VLBxVHB.HB.LB","SBC"
TRINITY_DN1055_c0_g1,2.81852335263709,-8.30974459134475,"Down","VLBxVHB.HB.LB","SBC"
TRINITY_DN1055_c0_g2,5.05088527255998,-0.183850660702133,"NotSig","VLBxVHB.HB.LB","SBC"
TRINITY_DN1055_c1_g1,0.382245986904038,-7.56371832817904,"Down","VLBxVHB.HB.LB","SBC"
TRINITY_DN10550_c0_g1,1.12581590013004,-6.52499209189574,"Down","VLBxVHB.HB.LB","SBC"
TRINITY_DN105509_c1_g1,-0.451504549020973,6.22236561629622,"Up","VLBxVHB.HB.LB","SBC"
TRINITY_DN10551_c0_g1,1.71232661084319,-0.209075091660281,"NotSig","VLBxVHB.HB.LB","SBC"
TRINITY_DN10552_c0_g1,2.72617861884205,-0.0671175615354522,"NotSig","VLBxVHB.HB.LB","SBC"
TRINITY_DN10553_c0_g1,4.84233163362069,0.319296156615586,"NotSig","VLBxVHB.HB.LB","SBC"
TRINITY_DN10554_c0_g1,0.143666590100173,-5.17099379527039,"NotSig","VLBxVHB.HB.LB","SBC"
TRINITY_DN10555_c0_g1,3.33721885950397,0.218027654644088,"NotSig","VLBxVHB.HB.LB","SBC"
TRINITY_DN10556_c0_g1,1.67575363678306,0.227234569420451,"NotSig","VLBxVHB.HB.LB","SBC"
TRINITY_DN10556_c0_g2,3.87920568871603,0.592209980997383,"Up","VLBxVHB.HB.LB","SBC"
TRINITY_DN10557_c0_g2,2.07258650712896,-9.32775536635697,"Down","VLBxVHB.HB.LB","SBC"
TRINITY_DN10557_c0_g3,0.4557193322639,-3.8730212167645,"Down","VLBxVHB.HB.LB","SBC"
TRINITY_DN10558_c0_g1,1.22851916144674,-1.31116680034547,"Down","VLBxVHB.HB.LB","SBC"
TRINITY_DN10559_c0_g1,5.22964305514488,0.728691879347843,"Up","VLBxVHB.HB.LB","SBC"
TRINITY_DN105599_c0_g1,-0.354305815650035,-6.68693722199494,"Down","VLBxVHB.HB.LB","SBC"
TRINITY_DN1056_c0_g1,6.34302684411808,-0.801773626364227,"NotSig","VLBxVHB.HB.LB","SBC"
TRINITY_DN10560_c0_g1,2.81593897027365,-0.359657579294769,"NotSig","VLBxVHB.HB.LB","SBC"
TRINITY_DN105607_c0_g1,2.26235873770531,-0.142826408111616,"NotSig","VLBxVHB.HB.LB","SBC"
TRINITY_DN10561_c0_g1,3.42042834212315,-0.768877388995468,"Down","VLBxVHB.HB.LB","SBC"
TRINITY_DN10562_c0_g1,4.56951795373569,0.606670029695127,"Up","VLBxVHB.HB.LB","SBC"
TRINITY_DN10562_c0_g2,5.56875587735872,0.0496676219857437,"NotSig","VLBxVHB.HB.LB","SBC"
TRINITY_DN10563_c0_g1,4.49044572336191,-0.0554400693258823,"NotSig","VLBxVHB.HB.LB","SBC"
TRINITY_DN10564_c0_g1,1.4928977509464,2.53072965831105,"Up","VLBxVHB.HB.LB","SBC"
TRINITY_DN10565_c0_g1,1.45384517943059,1.20581081393674,"Up","VLBxVHB.HB.LB","SBC"
TRINITY_DN10566_c0_g1,6.77021628522707,0.190621821390642,"NotSig","VLBxVHB.HB.LB","SBC"
TRINITY_DN10567_c0_g1,1.61442043275229,5.65678735064607,"Up","VLBxVHB.HB.LB","SBC"
TRINITY_DN10568_c0_g1,6.35769894773443,0.106574608284333,"NotSig","VLBxVHB.HB.LB","SBC"
TRINITY_DN10569_c0_g1,0.183269235910066,0.146888411081174,"NotSig","VLBxVHB.HB.LB","SBC"
TRINITY_DN1057_c0_g1,4.34861763753132,-0.114393465751515,"NotSig","VLBxVHB.HB.LB","SBC"
TRINITY_DN1057_c0_g3,0.387026153103859,0.74237818755957,"Up","VLBxVHB.HB.LB","SBC"
TRINITY_DN10570_c0_g1,2.28797422262527,-0.690135585449048,"NotSig","VLBxVHB.HB.LB","SBC"
TRINITY_DN105707_c0_g1,1.25998665469709,-3.94286794888731,"Down","VLBxVHB.HB.LB","SBC"
TRINITY_DN10571_c0_g1,0.823804177138617,-7.92544189040211,"Down","VLBxVHB.HB.LB","SBC"
TRINITY_DN10572_c0_g1,3.61625513379655,0.427063811726556,"NotSig","VLBxVHB.HB.LB","SBC"
TRINITY_DN10572_c0_g2,0.306186226943241,0.781716398069548,"Up","VLBxVHB.HB.LB","SBC"
TRINITY_DN10573_c0_g1,-0.889157698961638,7.56873238858971,"Up","VLBxVHB.HB.LB","SBC"
TRINITY_DN10574_c0_g1,1.87351995754073,-0.262721629977567,"NotSig","VLBxVHB.HB.LB","SBC"
TRINITY_DN10575_c0_g1,3.92108697924828,0.240385113392094,"NotSig","VLBxVHB.HB.LB","SBC"
TRINITY_DN10576_c0_g1,6.86405251919086,0.664135310426293,"Up","VLBxVHB.HB.LB","SBC"
TRINITY_DN105766_c1_g1,-1.07817397293488,4.26445287889576,"Up","VLBxVHB.HB.LB","SBC"
TRINITY_DN105767_c0_g2,-1.06845902770984,6.39211172645775,"Up","VLBxVHB.HB.LB","SBC"
TRINITY_DN10577_c0_g1,0.520565152314545,0.0422850226578792,"NotSig","VLBxVHB.HB.LB","SBC"
TRINITY_DN10578_c0_g1,5.42833131405558,-0.289009618220144,"NotSig","VLBxVHB.HB.LB","SBC"
TRINITY_DN10579_c0_g1,4.99489255208918,0.0818132561633669,"NotSig","VLBxVHB.HB.LB","SBC"
TRINITY_DN105794_c0_g1,0.917236682590185,-3.32035313472968,"Down","VLBxVHB.HB.LB","SBC"
TRINITY_DN1058_c0_g1,2.93713531060019,-5.31128905900268,"Down","VLBxVHB.HB.LB","SBC"
TRINITY_DN1058_c2_g2,-0.406575854614933,5.43902889607682,"Up","VLBxVHB.HB.LB","SBC"
TRINITY_DN10580_c0_g1,2.6024356605013,-1.26909875626426,"Down","VLBxVHB.HB.LB","SBC"
TRINITY_DN105809_c0_g1,0.163379371457629,-1.7484916011206,"Down","VLBxVHB.HB.LB","SBC"
TRINITY_DN10581_c0_g1,2.56160651093603,0.0710677284724287,"NotSig","VLBxVHB.HB.LB","SBC"
TRINITY_DN10582_c0_g1,6.9632406243028,0.461079499677375,"Up","VLBxVHB.HB.LB","SBC"
TRINITY_DN105823_c0_g1,1.48500562688886,0.473630744710128,"NotSig","VLBxVHB.HB.LB","SBC"
TRINITY_DN10583_c0_g1,3.6917855533572,0.371008970793898,"NotSig","VLBxVHB.HB.LB","SBC"
TRINITY_DN10584_c0_g1,1.22328239850083,-8.39317079195196,"Down","VLBxVHB.HB.LB","SBC"
TRINITY_DN105845_c0_g2,-0.742686161713404,2.92417506235438,"Up","VLBxVHB.HB.LB","SBC"
TRINITY_DN105845_c0_g3,-0.228598039154727,-2.81646009206507,"NotSig","VLBxVHB.HB.LB","SBC"
TRINITY_DN10585_c0_g1,3.59890507230924,0.0775376349283811,"NotSig","VLBxVHB.HB.LB","SBC"
TRINITY_DN10586_c0_g1,0.573185503287304,1.3671440213618,"Up","VLBxVHB.HB.LB","SBC"
TRINITY_DN10587_c0_g1,7.4093568563636,0.428851338721018,"Up","VLBxVHB.HB.LB","SBC"
TRINITY_DN10588_c0_g2,2.83264458217108,-2.07019583285346,"Down","VLBxVHB.HB.LB","SBC"
TRINITY_DN10588_c1_g1,6.14041768592883,0.571598707826922,"NotSig","VLBxVHB.HB.LB","SBC"
TRINITY_DN10589_c0_g2,0.195190844617192,-0.216439008020364,"NotSig","VLBxVHB.HB.LB","SBC"
TRINITY_DN10589_c1_g1,3.77547062598597,1.40402199832241,"Up","VLBxVHB.HB.LB","SBC"
TRINITY_DN10589_c1_g2,2.18492292160414,-0.397322844845031,"NotSig","VLBxVHB.HB.LB","SBC"
TRINITY_DN10589_c1_g3,0.908911518632407,-2.24162062709283,"Down","VLBxVHB.HB.LB","SBC"
TRINITY_DN10589_c2_g1,7.48537111422606,0.101301865484849,"NotSig","VLBxVHB.HB.LB","SBC"
TRINITY_DN10589_c3_g1,0.0419669189883505,4.6770277393839,"Up","VLBxVHB.HB.LB","SBC"
TRINITY_DN1059_c0_g2,0.977362263687867,3.36578081657835,"Up","VLBxVHB.HB.LB","SBC"
TRINITY_DN10590_c0_g1,-0.419634233266217,7.06923152440388,"Up","VLBxVHB.HB.LB","SBC"
TRINITY_DN105900_c0_g1,-0.202293407843126,-1.86783326984784,"Down","VLBxVHB.HB.LB","SBC"
TRINITY_DN105901_c0_g2,-0.588243666573353,5.00659991439053,"Up","VLBxVHB.HB.LB","SBC"
TRINITY_DN10593_c0_g2,0.429112993033158,-7.63920040616404,"Down","VLBxVHB.HB.LB","SBC"
TRINITY_DN10594_c0_g1,5.05089444097258,-0.393105242530537,"Down","VLBxVHB.HB.LB","SBC"
TRINITY_DN10595_c0_g1,0.246132266808053,2.76937618455107,"Up","VLBxVHB.HB.LB","SBC"
TRINITY_DN10596_c0_g1,-0.302458305314611,-2.07066319888087,"Down","VLBxVHB.HB.LB","SBC"
TRINITY_DN10597_c0_g1,5.4691280836626,-0.0195752461367982,"NotSig","VLBxVHB.HB.LB","SBC"
TRINITY_DN105979_c0_g1,-0.180255131622437,-0.740637677551565,"NotSig","VLBxVHB.HB.LB","SBC"
TRINITY_DN10598_c0_g1,4.85325907606424,0.606417178595154,"Up","VLBxVHB.HB.LB","SBC"
TRINITY_DN105980_c0_g1,1.05488100986981,0.951601596569088,"Up","VLBxVHB.HB.LB","SBC"
TRINITY_DN105986_c0_g1,1.163642759603,-0.0141571316755809,"NotSig","VLBxVHB.HB.LB","SBC"
TRINITY_DN10599_c0_g1,6.21665760210153,0.850117783173793,"Up","VLBxVHB.HB.LB","SBC"
TRINITY_DN106_c0_g1,8.86849066232363,0.116928034959985,"NotSig","VLBxVHB.HB.LB","SBC"
TRINITY_DN1060_c0_g1,3.82472633798089,0.232059056357442,"NotSig","VLBxVHB.HB.LB","SBC"
TRINITY_DN10600_c0_g1,6.43531139147454,0.771787348395409,"Up","VLBxVHB.HB.LB","SBC"
TRINITY_DN10602_c0_g1,1.95467734994571,-9.14443721777188,"Down","VLBxVHB.HB.LB","SBC"
TRINITY_DN10602_c0_g3,1.99835118835845,0.737200942978142,"Up","VLBxVHB.HB.LB","SBC"
TRINITY_DN10603_c0_g1,0.120865931219242,0.721312820267086,"Up","VLBxVHB.HB.LB","SBC"
TRINITY_DN10604_c0_g1,-0.256997265116692,-0.135573304345416,"NotSig","VLBxVHB.HB.LB","SBC"
TRINITY_DN106041_c0_g1,-1.04046818671579,7.36136265609633,"Up","VLBxVHB.HB.LB","SBC"
TRINITY_DN10605_c0_g1,4.06379236959156,-0.124201435670472,"NotSig","VLBxVHB.HB.LB","SBC"
TRINITY_DN10605_c0_g2,-0.465603599357163,-0.526885639000185,"NotSig","VLBxVHB.HB.LB","SBC"
TRINITY_DN10606_c0_g1,4.24635441281676,0.0882594934900264,"NotSig","VLBxVHB.HB.LB","SBC"
TRINITY_DN106065_c0_g1,0.0241204425708384,8.69800147243203,"Up","VLBxVHB.HB.LB","SBC"
TRINITY_DN10607_c0_g1,2.88629706398601,0.205057330876237,"NotSig","VLBxVHB.HB.LB","SBC"
TRINITY_DN106070_c0_g3,0.417785894342678,-1.17468511355848,"Down","VLBxVHB.HB.LB","SBC"
TRINITY_DN10608_c0_g1,4.69296834039537,-0.512210362289403,"Down","VLBxVHB.HB.LB","SBC"
TRINITY_DN10609_c0_g1,5.27419758364764,-0.00136774991830971,"NotSig","VLBxVHB.HB.LB","SBC"
TRINITY_DN1061_c0_g1,3.11374556011801,0.72576460521245,"NotSig","VLBxVHB.HB.LB","SBC"
TRINITY_DN10610_c0_g1,0.549582692533948,3.42178319141771,"Up","VLBxVHB.HB.LB","SBC"
TRINITY_DN10610_c0_g2,3.38047571152628,4.91246241314647,"Up","VLBxVHB.HB.LB","SBC"
TRINITY_DN10612_c0_g1,3.91824599746625,-0.111788864929261,"NotSig","VLBxVHB.HB.LB","SBC"
TRINITY_DN10613_c0_g1,0.143147174695381,0.27982922130357,"NotSig","VLBxVHB.HB.LB","SBC"
TRINITY_DN10613_c0_g3,0.922917845941178,2.91181663480673,"Up","VLBxVHB.HB.LB","SBC"
TRINITY_DN10613_c1_g1,2.56656282766773,-0.716067834986444,"Down","VLBxVHB.HB.LB","SBC"
TRINITY_DN10614_c0_g1,5.69000153330155,0.306934931866211,"NotSig","VLBxVHB.HB.LB","SBC"
TRINITY_DN106147_c0_g2,-0.684119865779104,7.83578317443654,"Up","VLBxVHB.HB.LB","SBC"
TRINITY_DN10615_c0_g1,4.5192503502157,1.15420894157732,"Up","VLBxVHB.HB.LB","SBC"
TRINITY_DN10615_c0_g2,1.3242865562738,0.184746116023812,"NotSig","VLBxVHB.HB.LB","SBC"
TRINITY_DN10615_c1_g1,0.602892805685577,-0.0724020073492248,"NotSig","VLBxVHB.HB.LB","SBC"
TRINITY_DN10616_c0_g1,5.89758265947129,0.484317695049006,"Up","VLBxVHB.HB.LB","SBC"
TRINITY_DN10617_c0_g1,3.8425801199395,-6.80451888678832,"Down","VLBxVHB.HB.LB","SBC"
TRINITY_DN10618_c0_g1,5.92506680371321,-0.5641437089036,"Down","VLBxVHB.HB.LB","SBC"
TRINITY_DN10619_c0_g1,4.18563192812954,0.219692534034057,"NotSig","VLBxVHB.HB.LB","SBC"
TRINITY_DN1062_c0_g1,5.47213797330351,-0.372875958522571,"Down","VLBxVHB.HB.LB","SBC"
TRINITY_DN1062_c0_g2,5.36539569650257,0.120543508416389,"NotSig","VLBxVHB.HB.LB","SBC"
TRINITY_DN1062_c1_g1,0.614645810712833,-3.15087757524906,"NotSig","VLBxVHB.HB.LB","SBC"
TRINITY_DN10620_c0_g1,2.45499511107423,1.17927194989846,"Up","VLBxVHB.HB.LB","SBC"
TRINITY_DN10620_c0_g2,5.74221591257671,-1.0151436643944,"Down","VLBxVHB.HB.LB","SBC"
TRINITY_DN10621_c0_g1,4.60154010014427,-0.159947180756137,"NotSig","VLBxVHB.HB.LB","SBC"
TRINITY_DN10621_c0_g2,1.52068410850828,-1.20065308124187,"Down","VLBxVHB.HB.LB","SBC"
TRINITY_DN10622_c0_g1,3.48483934551325,0.219239681717574,"NotSig","VLBxVHB.HB.LB","SBC"
TRINITY_DN10623_c0_g1,0.715706593056782,-1.05479927511198,"Down","VLBxVHB.HB.LB","SBC"
TRINITY_DN10623_c0_g2,7.12142795343043,0.336941838009562,"NotSig","VLBxVHB.HB.LB","SBC"
TRINITY_DN10623_c1_g1,4.72407989499307,0.604149387390266,"Up","VLBxVHB.HB.LB","SBC"
TRINITY_DN106237_c0_g1,-0.235391211355047,0.785160401545938,"Up","VLBxVHB.HB.LB","SBC"
TRINITY_DN10624_c0_g1,4.58999801536721,-0.170964801771952,"NotSig","VLBxVHB.HB.LB","SBC"
TRINITY_DN10625_c0_g1,1.33468490718853,0.464941927590666,"Up","VLBxVHB.HB.LB","SBC"
TRINITY_DN10625_c1_g1,1.1820798834571,0.540297168693211,"Up","VLBxVHB.HB.LB","SBC"
TRINITY_DN10625_c2_g1,1.72738510670927,-0.81611721619716,"Down","VLBxVHB.HB.LB","SBC"
TRINITY_DN10626_c0_g1,7.76154812955839,0.0258801670379135,"NotSig","VLBxVHB.HB.LB","SBC"
TRINITY_DN106262_c0_g1,-0.38056875212483,2.31744423010879,"Up","VLBxVHB.HB.LB","SBC"
TRINITY_DN10627_c0_g1,6.20545186328052,0.687218075021209,"Up","VLBxVHB.HB.LB","SBC"
TRINITY_DN10628_c0_g1,2.93822196765066,-1.35595083197887,"Down","VLBxVHB.HB.LB","SBC"
TRINITY_DN10629_c0_g1,3.39780803625164,-3.87048835269353,"Down","VLBxVHB.HB.LB","SBC"
TRINITY_DN1063_c0_g1,3.42886812327606,0.198340403355626,"NotSig","VLBxVHB.HB.LB","SBC"
TRINITY_DN1063_c0_g2,2.39393781305593,4.14969665949054,"Up","VLBxVHB.HB.LB","SBC"
TRINITY_DN1063_c1_g1,4.92321388078957,0.638408683202566,"Up","VLBxVHB.HB.LB","SBC"
TRINITY_DN1063_c2_g1,1.60471018370313,1.89064026956409,"Up","VLBxVHB.HB.LB","SBC"
TRINITY_DN10630_c0_g1,2.4158937756447,0.726754563498956,"Up","VLBxVHB.HB.LB","SBC"
TRINITY_DN10631_c0_g1,7.01589193593071,-0.296647099215136,"NotSig","VLBxVHB.HB.LB","SBC"
TRINITY_DN106310_c1_g1,-0.927184085681082,7.51229708937308,"Up","VLBxVHB.HB.LB","SBC"
TRINITY_DN10632_c0_g1,2.9031718142804,0.157490439978716,"NotSig","VLBxVHB.HB.LB","SBC"
TRINITY_DN10633_c0_g1,3.52079878078845,0.0928668260487134,"NotSig","VLBxVHB.HB.LB","SBC"
TRINITY_DN10633_c0_g2,1.48019770619691,1.94159258235202,"Up","VLBxVHB.HB.LB","SBC"
TRINITY_DN10634_c0_g1,2.86717912734472,-3.05552089426197,"Down","VLBxVHB.HB.LB","SBC"
TRINITY_DN10634_c0_g3,1.32094239681098,-0.211459490969108,"NotSig","VLBxVHB.HB.LB","SBC"
TRINITY_DN10635_c0_g1,2.74789684626646,-0.0700503316105417,"NotSig","VLBxVHB.HB.LB","SBC"
TRINITY_DN10636_c0_g1,4.99386206105466,-1.76029436084382,"Down","VLBxVHB.HB.LB","SBC"
TRINITY_DN10637_c0_g1,2.58848605168257,1.9900482634045,"Up","VLBxVHB.HB.LB","SBC"
TRINITY_DN10638_c0_g1,6.05926976707987,0.596789794612766,"Up","VLBxVHB.HB.LB","SBC"
TRINITY_DN10639_c0_g1,5.37114825168721,-0.186221975365907,"NotSig","VLBxVHB.HB.LB","SBC"
TRINITY_DN106399_c0_g1,5.10803181682991,0.063125688012211,"NotSig","VLBxVHB.HB.LB","SBC"
TRINITY_DN1064_c0_g1,2.51150187209759,-0.204260412667543,"NotSig","VLBxVHB.HB.LB","SBC"
TRINITY_DN1064_c0_g2,-0.285372226472033,1.3113266699102,"Up","VLBxVHB.HB.LB","SBC"
TRINITY_DN10640_c0_g2,0.252747992847151,-0.413196864693565,"NotSig","VLBxVHB.HB.LB","SBC"
TRINITY_DN106403_c0_g1,-0.517588065995565,-2.5998401458554,"Down","VLBxVHB.HB.LB","SBC"
TRINITY_DN106408_c0_g2,-0.237493341149599,-4.96359593873252,"NotSig","VLBxVHB.HB.LB","SBC"
TRINITY_DN10641_c0_g1,5.10262443648839,-0.553136259717907,"NotSig","VLBxVHB.HB.LB","SBC"
TRINITY_DN10641_c0_g2,0.884547800329256,0.278269667955629,"NotSig","VLBxVHB.HB.LB","SBC"
TRINITY_DN10641_c1_g1,4.03414324201719,0.186889222847761,"NotSig","VLBxVHB.HB.LB","SBC"
TRINITY_DN10642_c0_g1,6.37935318204706,-0.408338269289024,"Down","VLBxVHB.HB.LB","SBC"
TRINITY_DN10642_c1_g1,-0.489843591775312,-2.73745710449142,"NotSig","VLBxVHB.HB.LB","SBC"
TRINITY_DN10643_c0_g1,3.11267922008053,3.9776782401072,"Up","VLBxVHB.HB.LB","SBC"
TRINITY_DN10644_c0_g1,1.90274034183017,-0.69784516395182,"Down","VLBxVHB.HB.LB","SBC"
TRINITY_DN10644_c1_g1,4.39122472956252,1.06075593007953,"Up","VLBxVHB.HB.LB","SBC"
TRINITY_DN10645_c0_g1,1.51179838506128,-0.315738025464036,"NotSig","VLBxVHB.HB.LB","SBC"
TRINITY_DN10646_c0_g1,2.28666948811836,-1.41012950109406,"Down","VLBxVHB.HB.LB","SBC"
TRINITY_DN10646_c1_g1,6.85864395223375,0.0785012217143813,"NotSig","VLBxVHB.HB.LB","SBC"
TRINITY_DN10646_c2_g1,3.28962926873153,-0.313493158927645,"NotSig","VLBxVHB.HB.LB","SBC"
TRINITY_DN10646_c2_g2,-0.235620547714987,2.91044825127622,"Up","VLBxVHB.HB.LB","SBC"
TRINITY_DN10646_c4_g1,3.6934908600496,-3.09218559892572,"Down","VLBxVHB.HB.LB","SBC"
TRINITY_DN10647_c1_g1,-0.703344540678167,3.54539762215368,"Up","VLBxVHB.HB.LB","SBC"
TRINITY_DN10647_c1_g2,2.3209429226843,4.72685886150993,"Up","VLBxVHB.HB.LB","SBC"
TRINITY_DN10648_c0_g1,1.5095040842441,-3.42753214864001,"Down","VLBxVHB.HB.LB","SBC"
TRINITY_DN1065_c0_g1,6.82213819313994,0.215517804774004,"NotSig","VLBxVHB.HB.LB","SBC"
TRINITY_DN1065_c0_g2,4.47295539647097,0.281932262801017,"NotSig","VLBxVHB.HB.LB","SBC"
TRINITY_DN10650_c0_g1,0.624422460293583,1.09982935348105,"NotSig","VLBxVHB.HB.LB","SBC"
TRINITY_DN10651_c0_g1,2.3927965079804,-0.109856308958425,"NotSig","VLBxVHB.HB.LB","SBC"
TRINITY_DN10652_c0_g1,-0.0886535592253189,-1.18999512513332,"Down","VLBxVHB.HB.LB","SBC"
TRINITY_DN10652_c0_g2,2.37064800120528,-0.594990040213763,"Down","VLBxVHB.HB.LB","SBC"
TRINITY_DN106527_c0_g1,-0.25783080316629,7.52928833741846,"Up","VLBxVHB.HB.LB","SBC"
TRINITY_DN10653_c0_g1,5.35437058644684,-0.192200862393439,"NotSig","VLBxVHB.HB.LB","SBC"
TRINITY_DN10654_c0_g1,1.39599366905576,0.196637655609672,"NotSig","VLBxVHB.HB.LB","SBC"
TRINITY_DN10655_c0_g1,1.49450645269472,1.37512460765352,"Up","VLBxVHB.HB.LB","SBC"
TRINITY_DN10656_c0_g1,2.42279372996156,0.199396187034314,"NotSig","VLBxVHB.HB.LB","SBC"
TRINITY_DN10657_c0_g1,8.4584642611906,-0.132783602419993,"NotSig","VLBxVHB.HB.LB","SBC"
TRINITY_DN10658_c0_g1,6.03813452988635,-0.630964292417884,"Down","VLBxVHB.HB.LB","SBC"
TRINITY_DN10659_c0_g1,6.60625932922555,0.46097831738601,"Up","VLBxVHB.HB.LB","SBC"
TRINITY_DN106592_c1_g1,-0.295286347541818,0.132660502507433,"NotSig","VLBxVHB.HB.LB","SBC"
TRINITY_DN1066_c0_g1,3.67840909179508,-0.544125566136332,"Down","VLBxVHB.HB.LB","SBC"
TRINITY_DN1066_c1_g1,0.0816092299084404,0.799507118086379,"NotSig","VLBxVHB.HB.LB","SBC"
TRINITY_DN1066_c2_g1,1.18852941424081,0.698950901386927,"Up","VLBxVHB.HB.LB","SBC"
TRINITY_DN10661_c0_g1,3.40216747354219,0.824031708365716,"NotSig","VLBxVHB.HB.LB","SBC"
TRINITY_DN106612_c0_g1,-0.257565267584266,0.297106567456111,"NotSig","VLBxVHB.HB.LB","SBC"
TRINITY_DN10662_c0_g1,6.84224107545219,0.0972521989463208,"NotSig","VLBxVHB.HB.LB","SBC"
TRINITY_DN10662_c0_g2,4.71927531289706,-0.159924587882061,"NotSig","VLBxVHB.HB.LB","SBC"
TRINITY_DN10663_c0_g2,0.760229291562329,-1.49731325556791,"Down","VLBxVHB.HB.LB","SBC"
TRINITY_DN10664_c0_g1,1.9627591990938,1.41279798167082,"Up","VLBxVHB.HB.LB","SBC"
TRINITY_DN10665_c0_g1,3.54412913691081,0.416703037299467,"NotSig","VLBxVHB.HB.LB","SBC"
TRINITY_DN106653_c0_g1,-0.258760062263819,6.8361618181458,"Up","VLBxVHB.HB.LB","SBC"
TRINITY_DN10666_c0_g1,6.42952188316139,0.498330333341371,"Up","VLBxVHB.HB.LB","SBC"
TRINITY_DN106663_c0_g1,0.0149271522216962,0.531850466741757,"NotSig","VLBxVHB.HB.LB","SBC"
TRINITY_DN10667_c0_g1,6.57319121904371,0.407323017045848,"NotSig","VLBxVHB.HB.LB","SBC"
TRINITY_DN10667_c0_g2,3.27623370658025,2.24179217210208,"Up","VLBxVHB.HB.LB","SBC"
TRINITY_DN10668_c0_g1,1.71163262755473,0.580817643347894,"NotSig","VLBxVHB.HB.LB","SBC"
TRINITY_DN10669_c0_g1,2.82482524363591,0.184839006420926,"NotSig","VLBxVHB.HB.LB","SBC"
TRINITY_DN106696_c0_g1,-0.560092717011887,-1.98294266359575,"Down","VLBxVHB.HB.LB","SBC"
TRINITY_DN1067_c0_g1,2.36277164119017,-3.01776773305721,"Down","VLBxVHB.HB.LB","SBC"
TRINITY_DN1067_c0_g2,5.57781259733176,-0.12815899630513,"NotSig","VLBxVHB.HB.LB","SBC"
TRINITY_DN1067_c0_g3,6.78542971382109,0.294886123672239,"NotSig","VLBxVHB.HB.LB","SBC"
TRINITY_DN106706_c0_g1,-0.939058728993454,1.87981376897732,"Up","VLBxVHB.HB.LB","SBC"
TRINITY_DN10671_c0_g1,2.14994693053889,0.0548523795939423,"NotSig","VLBxVHB.HB.LB","SBC"
TRINITY_DN106712_c0_g1,2.39609725739553,1.59147693140814,"Up","VLBxVHB.HB.LB","SBC"
TRINITY_DN10672_c0_g2,5.17510346726155,-0.0252912454814942,"NotSig","VLBxVHB.HB.LB","SBC"
TRINITY_DN10673_c0_g1,4.16805531435461,-0.242583685671667,"NotSig","VLBxVHB.HB.LB","SBC"
TRINITY_DN10674_c0_g1,1.52881149992841,0.0562707484061997,"NotSig","VLBxVHB.HB.LB","SBC"
TRINITY_DN10674_c1_g1,1.5828613235672,-0.112165137821147,"NotSig","VLBxVHB.HB.LB","SBC"
TRINITY_DN10675_c0_g1,1.48891058527396,0.423287503486896,"NotSig","VLBxVHB.HB.LB","SBC"
TRINITY_DN10676_c0_g2,1.26717348567456,9.19022741179709,"Up","VLBxVHB.HB.LB","SBC"
TRINITY_DN10676_c0_g3,0.79048930658905,-1.15819407573797,"Down","VLBxVHB.HB.LB","SBC"
TRINITY_DN10678_c0_g1,0.766979338712288,-0.0408877776694841,"NotSig","VLBxVHB.HB.LB","SBC"
TRINITY_DN10679_c0_g1,3.75630003345429,1.1715926280758,"NotSig","VLBxVHB.HB.LB","SBC"
TRINITY_DN10679_c0_g2,2.59282529063998,1.3748224865055,"NotSig","VLBxVHB.HB.LB","SBC"
TRINITY_DN1068_c0_g1,5.48412808415749,-0.306147343979854,"NotSig","VLBxVHB.HB.LB","SBC"
TRINITY_DN1068_c0_g2,4.25964893811899,-0.239449025007925,"NotSig","VLBxVHB.HB.LB","SBC"
TRINITY_DN10680_c0_g1,1.37145821507023,-0.0171909672303047,"NotSig","VLBxVHB.HB.LB","SBC"
TRINITY_DN10681_c0_g1,2.29364102087555,-1.35021235692728,"NotSig","VLBxVHB.HB.LB","SBC"
TRINITY_DN106816_c0_g1,-0.0874389049122357,-1.08688572891458,"Down","VLBxVHB.HB.LB","SBC"
TRINITY_DN10682_c0_g1,1.99641633668015,-0.345300321265251,"NotSig","VLBxVHB.HB.LB","SBC"
TRINITY_DN10683_c1_g1,0.950963795265396,-0.0276225228925956,"NotSig","VLBxVHB.HB.LB","SBC"
TRINITY_DN10684_c0_g2,-0.405331210424463,2.28182896850534,"Up","VLBxVHB.HB.LB","SBC"
TRINITY_DN106848_c2_g1,0.234327862085299,-0.543735362471235,"NotSig","VLBxVHB.HB.LB","SBC"
TRINITY_DN10685_c0_g1,0.711567381379693,-0.128879111521311,"NotSig","VLBxVHB.HB.LB","SBC"
TRINITY_DN10686_c0_g1,0.21299573477374,-2.64694513329879,"Down","VLBxVHB.HB.LB","SBC"
TRINITY_DN10687_c0_g1,2.96313084957595,3.30191291483819,"Up","VLBxVHB.HB.LB","SBC"
TRINITY_DN10688_c0_g1,3.48290321450883,0.585713640454173,"Up","VLBxVHB.HB.LB","SBC"
TRINITY_DN10689_c0_g1,4.84861055668364,0.559224719212947,"Up","VLBxVHB.HB.LB","SBC"
TRINITY_DN1069_c0_g1,3.71303349945125,0.621807655604855,"Up","VLBxVHB.HB.LB","SBC"
TRINITY_DN10691_c0_g1,5.25583779793293,-5.46652169390221,"Down","VLBxVHB.HB.LB","SBC"
TRINITY_DN106919_c0_g1,0.0176347659388433,4.71170023672699,"Up","VLBxVHB.HB.LB","SBC"
TRINITY_DN106930_c0_g1,-0.912808696940064,-2.53263018962645,"NotSig","VLBxVHB.HB.LB","SBC"
TRINITY_DN10694_c0_g1,3.55715297741355,0.226829847559439,"NotSig","VLBxVHB.HB.LB","SBC"
TRINITY_DN10695_c0_g1,5.48080111673195,0.00979644215613767,"NotSig","VLBxVHB.HB.LB","SBC"
TRINITY_DN106952_c0_g1,0.902978768100528,0.618788649821816,"NotSig","VLBxVHB.HB.LB","SBC"
TRINITY_DN10697_c0_g1,6.63240980837148,0.305172117225187,"NotSig","VLBxVHB.HB.LB","SBC"
TRINITY_DN10698_c0_g1,1.37091260394464,-0.641607424736017,"NotSig","VLBxVHB.HB.LB","SBC"
TRINITY_DN10699_c0_g1,2.15429838927414,0.0312879654621588,"NotSig","VLBxVHB.HB.LB","SBC"
TRINITY_DN106996_c0_g1,-0.122315424343134,-4.96286549984375,"Down","VLBxVHB.HB.LB","SBC"
TRINITY_DN107_c0_g1,6.35187325586006,1.15273986498551,"Up","VLBxVHB.HB.LB","SBC"
TRINITY_DN107_c1_g1,0.754799817235913,-0.202366202437983,"NotSig","VLBxVHB.HB.LB","SBC"
TRINITY_DN1070_c0_g1,3.59002484405762,0.10565751127773,"NotSig","VLBxVHB.HB.LB","SBC"
TRINITY_DN10700_c0_g1,2.01151392520779,-0.196126608212228,"NotSig","VLBxVHB.HB.LB","SBC"
TRINITY_DN10701_c0_g1,4.39100818953968,0.178753719494907,"NotSig","VLBxVHB.HB.LB","SBC"
TRINITY_DN107016_c0_g1,0.404210803000158,-2.97595674042396,"Down","VLBxVHB.HB.LB","SBC"
TRINITY_DN10702_c0_g1,5.86614883665928,0.220231346647014,"NotSig","VLBxVHB.HB.LB","SBC"
TRINITY_DN10703_c0_g1,3.2314050902289,0.327269923212878,"NotSig","VLBxVHB.HB.LB","SBC"
TRINITY_DN10704_c0_g1,3.25606635995136,0.361279451567976,"NotSig","VLBxVHB.HB.LB","SBC"
TRINITY_DN10704_c0_g4,0.274148828523072,0.935560813811762,"Up","VLBxVHB.HB.LB","SBC"
TRINITY_DN10705_c0_g1,2.68865010182411,-0.096438502654993,"NotSig","VLBxVHB.HB.LB","SBC"
TRINITY_DN10706_c0_g1,6.14252768279087,-0.166712080429552,"NotSig","VLBxVHB.HB.LB","SBC"
TRINITY_DN10707_c0_g1,7.18451494932251,0.308252407766189,"NotSig","VLBxVHB.HB.LB","SBC"
TRINITY_DN10708_c0_g1,6.97025548325697,0.00981353599177258,"NotSig","VLBxVHB.HB.LB","SBC"
TRINITY_DN10708_c1_g1,5.82480851346469,-0.521150409146702,"NotSig","VLBxVHB.HB.LB","SBC"
TRINITY_DN10708_c1_g2,3.4798650308497,-0.8703578833483,"NotSig","VLBxVHB.HB.LB","SBC"
TRINITY_DN10708_c2_g1,2.32763747140053,0.0685523349509281,"NotSig","VLBxVHB.HB.LB","SBC"
TRINITY_DN10709_c0_g1,3.94621844247332,0.40778669109513,"NotSig","VLBxVHB.HB.LB","SBC"
TRINITY_DN1071_c0_g1,5.28678238442567,-0.0880783617301288,"NotSig","VLBxVHB.HB.LB","SBC"
TRINITY_DN10710_c0_g1,3.96643535914284,-0.114489281772791,"NotSig","VLBxVHB.HB.LB","SBC"
TRINITY_DN107100_c0_g5,-0.658732003912881,-2.85516296174717,"Down","VLBxVHB.HB.LB","SBC"
TRINITY_DN10712_c0_g1,6.98204085418497,0.293184310647948,"Up","VLBxVHB.HB.LB","SBC"
TRINITY_DN10713_c0_g1,0.857843284764317,-0.0278437114209795,"NotSig","VLBxVHB.HB.LB","SBC"
TRINITY_DN10714_c0_g1,1.28801602388999,1.90966049915482,"Up","VLBxVHB.HB.LB","SBC"
TRINITY_DN10714_c0_g2,2.27943507676694,-2.27427791213725,"Down","VLBxVHB.HB.LB","SBC"
TRINITY_DN107140_c0_g1,0.456417113838955,1.1358898908886,"Up","VLBxVHB.HB.LB","SBC"
TRINITY_DN10715_c0_g1,6.06258029101202,0.391981083604817,"Up","VLBxVHB.HB.LB","SBC"
TRINITY_DN10715_c1_g1,2.5051837404223,-0.0166319680304137,"NotSig","VLBxVHB.HB.LB","SBC"
TRINITY_DN10715_c1_g2,2.37213012377347,0.210862531883187,"NotSig","VLBxVHB.HB.LB","SBC"
TRINITY_DN107156_c0_g1,-0.500518420697761,-6.40477051710939,"Down","VLBxVHB.HB.LB","SBC"
TRINITY_DN107163_c0_g1,0.0707071896666857,4.90026041883846,"Up","VLBxVHB.HB.LB","SBC"
TRINITY_DN10717_c0_g4,1.23066741710347,-2.03203535383548,"Down","VLBxVHB.HB.LB","SBC"
TRINITY_DN10719_c0_g2,2.97264121934466,-0.247601527507394,"NotSig","VLBxVHB.HB.LB","SBC"
TRINITY_DN10719_c0_g4,2.65681151956919,-2.47231780297374,"Down","VLBxVHB.HB.LB","SBC"
TRINITY_DN10719_c0_g6,0.494668986755512,0.214622803265871,"NotSig","VLBxVHB.HB.LB","SBC"
TRINITY_DN10719_c1_g1,-0.198920587928078,1.44811497374209,"Up","VLBxVHB.HB.LB","SBC"
TRINITY_DN10719_c1_g2,4.04290773402214,1.2768481643892,"Up","VLBxVHB.HB.LB","SBC"
TRINITY_DN10719_c2_g1,0.959575296519116,0.302972251010229,"NotSig","VLBxVHB.HB.LB","SBC"
TRINITY_DN107198_c0_g3,-8.96057273454425e-05,5.14686912312844,"Up","VLBxVHB.HB.LB","SBC"
TRINITY_DN1072_c0_g1,3.88210024204997,0.203139152162191,"NotSig","VLBxVHB.HB.LB","SBC"
TRINITY_DN1072_c1_g1,5.92889734085109,-0.038817420920482,"NotSig","VLBxVHB.HB.LB","SBC"
TRINITY_DN10720_c0_g1,2.70424949521069,0.520915297148499,"NotSig","VLBxVHB.HB.LB","SBC"
TRINITY_DN10721_c0_g1,3.78996174827817,-7.35193994963242,"Down","VLBxVHB.HB.LB","SBC"
TRINITY_DN107213_c0_g1,0.290507136330858,0.46725073499562,"NotSig","VLBxVHB.HB.LB","SBC"
TRINITY_DN10722_c0_g1,4.02575334793773,0.415623661208754,"NotSig","VLBxVHB.HB.LB","SBC"
TRINITY_DN10722_c0_g2,2.9959417282902,-0.199554606684593,"NotSig","VLBxVHB.HB.LB","SBC"
TRINITY_DN107228_c0_g1,-0.31827434051653,0.924643902153212,"NotSig","VLBxVHB.HB.LB","SBC"
TRINITY_DN10724_c0_g1,5.69734939603621,2.38277832176598,"Up","VLBxVHB.HB.LB","SBC"
TRINITY_DN10725_c0_g1,2.93685345652652,-0.761232015370747,"Down","VLBxVHB.HB.LB","SBC"
TRINITY_DN107251_c0_g1,5.09064687345294,-0.603087982054711,"Down","VLBxVHB.HB.LB","SBC"
TRINITY_DN107255_c0_g1,0.374489435333619,0.463964515795316,"NotSig","VLBxVHB.HB.LB","SBC"
TRINITY_DN10726_c0_g1,0.0676267809765893,8.74882712005165,"Up","VLBxVHB.HB.LB","SBC"
TRINITY_DN10727_c0_g1,-0.0782815937319839,1.77383246990647,"Up","VLBxVHB.HB.LB","SBC"
TRINITY_DN10729_c0_g1,6.86495737707706,0.245607907641559,"NotSig","VLBxVHB.HB.LB","SBC"
TRINITY_DN1073_c0_g1,6.22924932107913,-0.468906785135588,"Down","VLBxVHB.HB.LB","SBC"
TRINITY_DN1073_c0_g2,2.63494382103639,-1.72736930484363,"Down","VLBxVHB.HB.LB","SBC"
TRINITY_DN1073_c1_g1,4.74465866080428,-1.90548639801423,"Down","VLBxVHB.HB.LB","SBC"
TRINITY_DN1073_c1_g2,1.75260731966937,-0.962199381475844,"NotSig","VLBxVHB.HB.LB","SBC"
TRINITY_DN10730_c0_g1,5.26292785256057,0.434494549882408,"NotSig","VLBxVHB.HB.LB","SBC"
TRINITY_DN107312_c0_g1,0.187412750717932,5.47133891732163,"Up","VLBxVHB.HB.LB","SBC"
TRINITY_DN10732_c0_g1,-0.452818711452547,-4.76086205750456,"NotSig","VLBxVHB.HB.LB","SBC"
TRINITY_DN10733_c0_g1,3.30557036422539,-0.12437196857582,"NotSig","VLBxVHB.HB.LB","SBC"
TRINITY_DN107340_c0_g1,-0.165231408898479,-6.81448649774546,"Down","VLBxVHB.HB.LB","SBC"
TRINITY_DN10735_c0_g1,4.75217908333027,-0.249020181854615,"NotSig","VLBxVHB.HB.LB","SBC"
TRINITY_DN10737_c0_g1,8.79117457353314,0.365694742321609,"NotSig","VLBxVHB.HB.LB","SBC"
TRINITY_DN10737_c1_g1,3.27376900174273,0.253308893873043,"NotSig","VLBxVHB.HB.LB","SBC"
TRINITY_DN10737_c1_g2,2.37932240670233,-0.286703862195684,"NotSig","VLBxVHB.HB.LB","SBC"
TRINITY_DN10738_c0_g2,1.79476668825554,0.336457494488161,"NotSig","VLBxVHB.HB.LB","SBC"
TRINITY_DN10739_c0_g1,3.35594886371138,-0.451702635536114,"Down","VLBxVHB.HB.LB","SBC"
TRINITY_DN107394_c0_g1,-0.994136289175685,-2.52644774082227,"NotSig","VLBxVHB.HB.LB","SBC"
TRINITY_DN1074_c0_g1,3.31512377632773,-6.25162879094708,"Down","VLBxVHB.HB.LB","SBC"
TRINITY_DN1074_c0_g2,2.09534450325467,-3.37526191165082,"Down","VLBxVHB.HB.LB","SBC"
TRINITY_DN10740_c0_g1,1.76775902159087,-0.233720052560616,"NotSig","VLBxVHB.HB.LB","SBC"
TRINITY_DN10741_c0_g1,4.79228008483124,-0.12302822467655,"NotSig","VLBxVHB.HB.LB","SBC"
TRINITY_DN10742_c0_g2,2.33138920827708,0.168840715130731,"NotSig","VLBxVHB.HB.LB","SBC"
TRINITY_DN10743_c0_g1,5.9366935324894,0.348891391638641,"NotSig","VLBxVHB.HB.LB","SBC"
TRINITY_DN10743_c1_g1,0.902957311599249,-0.263024960229164,"NotSig","VLBxVHB.HB.LB","SBC"
TRINITY_DN10743_c2_g1,2.36452524247776,-0.752602880312226,"NotSig","VLBxVHB.HB.LB","SBC"
TRINITY_DN10744_c0_g1,3.89082047404464,0.91693657051771,"NotSig","VLBxVHB.HB.LB","SBC"
TRINITY_DN10745_c0_g1,6.38498003461601,-0.762799286050802,"Down","VLBxVHB.HB.LB","SBC"
TRINITY_DN10745_c0_g2,3.54065539334841,-3.87303250486831,"Down","VLBxVHB.HB.LB","SBC"
TRINITY_DN107457_c0_g1,-0.619443818923949,-2.68492030991599,"NotSig","VLBxVHB.HB.LB","SBC"
TRINITY_DN107457_c0_g2,-0.58373392864715,-3.29640154568407,"NotSig","VLBxVHB.HB.LB","SBC"
TRINITY_DN10746_c0_g1,0.915321671776629,1.09811343929684,"Up","VLBxVHB.HB.LB","SBC"
TRINITY_DN107463_c0_g1,0.526849203000523,0.865776222862444,"Up","VLBxVHB.HB.LB","SBC"
TRINITY_DN10747_c0_g1,-0.289857758655419,1.27702426144877,"Up","VLBxVHB.HB.LB","SBC"
TRINITY_DN107475_c0_g1,3.17838249520457,0.166919314285725,"NotSig","VLBxVHB.HB.LB","SBC"
TRINITY_DN10748_c0_g1,2.89665345209877,-0.440253086219523,"NotSig","VLBxVHB.HB.LB","SBC"
TRINITY_DN10749_c0_g1,6.13170596414095,-1.55951565434364,"Down","VLBxVHB.HB.LB","SBC"
TRINITY_DN1075_c0_g3,3.17873331712103,0.084990548166308,"NotSig","VLBxVHB.HB.LB","SBC"
TRINITY_DN1075_c0_g4,3.02683994931592,-0.513642935276596,"Down","VLBxVHB.HB.LB","SBC"
TRINITY_DN10750_c0_g2,7.13482791232862,0.015341060146341,"NotSig","VLBxVHB.HB.LB","SBC"
TRINITY_DN10751_c0_g1,1.16856405477675,4.03828401332318,"Up","VLBxVHB.HB.LB","SBC"
TRINITY_DN10751_c1_g1,0.983750818914426,-6.11088001978917,"Down","VLBxVHB.HB.LB","SBC"
TRINITY_DN10751_c1_g2,-0.24989131165367,4.02345047739099,"Up","VLBxVHB.HB.LB","SBC"
TRINITY_DN10751_c2_g1,-0.748999556512556,3.96440011374667,"Up","VLBxVHB.HB.LB","SBC"
TRINITY_DN10752_c0_g1,4.70488908280897,-0.047039225495149,"NotSig","VLBxVHB.HB.LB","SBC"
TRINITY_DN10753_c0_g1,2.90072435563502,-2.55749297010949,"Down","VLBxVHB.HB.LB","SBC"
TRINITY_DN107534_c0_g2,-0.0789717237912918,-2.51817890935703,"Down","VLBxVHB.HB.LB","SBC"
TRINITY_DN10754_c0_g1,4.69223529848681,0.585535981128231,"Up","VLBxVHB.HB.LB","SBC"
TRINITY_DN10755_c0_g1,0.898417305163549,-0.861607286035307,"Down","VLBxVHB.HB.LB","SBC"
TRINITY_DN107553_c0_g2,1.60899538290134,0.845075198462092,"Up","VLBxVHB.HB.LB","SBC"
TRINITY_DN10756_c0_g1,4.1593846766814,-0.637539404734203,"Down","VLBxVHB.HB.LB","SBC"
TRINITY_DN10756_c1_g1,2.62715240769083,-0.250688417539321,"NotSig","VLBxVHB.HB.LB","SBC"
TRINITY_DN10756_c1_g2,3.93853598742131,0.203370976848393,"NotSig","VLBxVHB.HB.LB","SBC"
TRINITY_DN107567_c0_g1,0.843742823923255,-0.0976627317762574,"NotSig","VLBxVHB.HB.LB","SBC"
TRINITY_DN10757_c0_g2,2.69508957824497,0.987192975195243,"NotSig","VLBxVHB.HB.LB","SBC"
TRINITY_DN10758_c0_g2,3.86504150320463,1.58048071987417,"Up","VLBxVHB.HB.LB","SBC"
TRINITY_DN10759_c0_g1,4.70815720926783,0.352652323052438,"NotSig","VLBxVHB.HB.LB","SBC"
TRINITY_DN10759_c1_g1,1.00267712740384,2.47793871943589,"Up","VLBxVHB.HB.LB","SBC"
TRINITY_DN1076_c0_g1,9.91110396902797,-0.0208192718447319,"NotSig","VLBxVHB.HB.LB","SBC"
TRINITY_DN10760_c0_g1,1.25942335392135,-0.500842797923011,"NotSig","VLBxVHB.HB.LB","SBC"
TRINITY_DN107601_c0_g1,-1.06175509756221,-2.47255285039506,"NotSig","VLBxVHB.HB.LB","SBC"
TRINITY_DN10761_c0_g1,5.68696175356872,-2.5060836634891,"Down","VLBxVHB.HB.LB","SBC"
TRINITY_DN10762_c0_g1,4.12978381841625,0.720066654027683,"NotSig","VLBxVHB.HB.LB","SBC"
TRINITY_DN10762_c0_g2,1.5066587523618,0.508443977688687,"NotSig","VLBxVHB.HB.LB","SBC"
TRINITY_DN10763_c0_g1,3.47045219161602,0.552593492466947,"Up","VLBxVHB.HB.LB","SBC"
TRINITY_DN10763_c1_g2,-0.631427499053148,7.26959851501941,"Up","VLBxVHB.HB.LB","SBC"
TRINITY_DN10766_c0_g1,5.27538361371043,0.151632869746793,"NotSig","VLBxVHB.HB.LB","SBC"
TRINITY_DN10767_c0_g1,2.47383384049502,-0.138783709014938,"NotSig","VLBxVHB.HB.LB","SBC"
TRINITY_DN10768_c0_g1,2.32911830756971,3.94171396627522,"Up","VLBxVHB.HB.LB","SBC"
TRINITY_DN10769_c0_g1,3.60548276847964,-0.524994000889546,"Down","VLBxVHB.HB.LB","SBC"
TRINITY_DN10769_c0_g2,0.0824236778617218,1.27525451301907,"Up","VLBxVHB.HB.LB","SBC"
TRINITY_DN1077_c0_g1,5.56096059748255,-1.27063793000893,"Down","VLBxVHB.HB.LB","SBC"
TRINITY_DN1077_c0_g2,1.84872445794137,-0.814809296727665,"Down","VLBxVHB.HB.LB","SBC"
TRINITY_DN1077_c1_g1,1.76020272658655,-4.6993549896783,"Down","VLBxVHB.HB.LB","SBC"
TRINITY_DN1077_c1_g2,0.252805626639476,-7.44578271648068,"Down","VLBxVHB.HB.LB","SBC"
TRINITY_DN1077_c2_g1,4.02773826796701,-7.89031289547141,"Down","VLBxVHB.HB.LB","SBC"
TRINITY_DN10770_c0_g1,4.06646942568941,-0.356068658804022,"NotSig","VLBxVHB.HB.LB","SBC"
TRINITY_DN10771_c0_g1,-0.1003695697441,-0.399555380980189,"NotSig","VLBxVHB.HB.LB","SBC"
TRINITY_DN107715_c0_g1,1.6443310089209,0.177781201989251,"NotSig","VLBxVHB.HB.LB","SBC"
TRINITY_DN10772_c0_g1,0.085032252375561,-1.3282415907715,"Down","VLBxVHB.HB.LB","SBC"
TRINITY_DN10774_c0_g1,4.1246615934667,-0.681025722159599,"NotSig","VLBxVHB.HB.LB","SBC"
TRINITY_DN10774_c1_g1,4.30006088522456,-1.42655140391707,"Down","VLBxVHB.HB.LB","SBC"
TRINITY_DN10774_c1_g2,5.0729650251996,-1.459563251369,"Down","VLBxVHB.HB.LB","SBC"
TRINITY_DN10774_c2_g1,2.26624359706004,-0.307171136847683,"NotSig","VLBxVHB.HB.LB","SBC"
TRINITY_DN107749_c0_g1,1.88758977762636,-2.68673920895794,"Down","VLBxVHB.HB.LB","SBC"
TRINITY_DN10775_c0_g1,4.90502454878687,-0.0593746614381077,"NotSig","VLBxVHB.HB.LB","SBC"
TRINITY_DN10776_c0_g1,4.98564765792564,-0.0311758412393973,"NotSig","VLBxVHB.HB.LB","SBC"
TRINITY_DN10777_c0_g1,0.734018845382576,-0.747520474850616,"NotSig","VLBxVHB.HB.LB","SBC"
TRINITY_DN10777_c0_g2,2.3696030730063,0.679326339784605,"Up","VLBxVHB.HB.LB","SBC"
TRINITY_DN10777_c0_g3,5.11899695318004,0.0289829471793986,"NotSig","VLBxVHB.HB.LB","SBC"
TRINITY_DN10777_c1_g1,0.754213082036437,0.523751330228286,"NotSig","VLBxVHB.HB.LB","SBC"
TRINITY_DN10777_c2_g1,-0.247125886214349,-1.91277096709872,"Down","VLBxVHB.HB.LB","SBC"
TRINITY_DN10778_c0_g1,4.29960329012731,0.278194299842957,"NotSig","VLBxVHB.HB.LB","SBC"
TRINITY_DN10779_c0_g1,0.61804883877989,0.577234360075199,"NotSig","VLBxVHB.HB.LB","SBC"
TRINITY_DN1078_c0_g1,5.76598799994253,-1.35404450016458,"Down","VLBxVHB.HB.LB","SBC"
TRINITY_DN10781_c0_g1,3.82753725632663,0.254918379215861,"NotSig","VLBxVHB.HB.LB","SBC"
TRINITY_DN10782_c0_g1,-0.258786130597216,-1.92443397321388,"Down","VLBxVHB.HB.LB","SBC"
TRINITY_DN10783_c0_g1,4.78872727611582,-0.380812862957997,"NotSig","VLBxVHB.HB.LB","SBC"
TRINITY_DN10784_c0_g1,6.67488301508109,0.726357990947662,"Up","VLBxVHB.HB.LB","SBC"
TRINITY_DN10784_c1_g1,0.105149115678966,2.36332271651576,"Up","VLBxVHB.HB.LB","SBC"
TRINITY_DN10785_c0_g1,2.26011868797226,-1.12323615122324,"Down","VLBxVHB.HB.LB","SBC"
TRINITY_DN10786_c0_g1,4.15904116138674,-0.039975071870113,"NotSig","VLBxVHB.HB.LB","SBC"
TRINITY_DN10787_c0_g1,4.73222584880061,-0.06328414294879,"NotSig","VLBxVHB.HB.LB","SBC"
TRINITY_DN10788_c0_g1,1.19610997469162,-3.23867824108512,"Down","VLBxVHB.HB.LB","SBC"
TRINITY_DN10788_c0_g2,-0.642485710338948,7.88953573538315,"Up","VLBxVHB.HB.LB","SBC"
TRINITY_DN10788_c1_g1,-0.175145590082814,1.11079835198725,"NotSig","VLBxVHB.HB.LB","SBC"
TRINITY_DN10789_c0_g1,2.89070329195836,0.429523182291159,"NotSig","VLBxVHB.HB.LB","SBC"
TRINITY_DN10789_c0_g2,1.18721701261509,-0.00151927630981119,"NotSig","VLBxVHB.HB.LB","SBC"
TRINITY_DN10789_c1_g1,3.00735312497659,0.238220968226024,"NotSig","VLBxVHB.HB.LB","SBC"
TRINITY_DN10789_c1_g2,4.41186345883246,0.560968287640531,"Up","VLBxVHB.HB.LB","SBC"
TRINITY_DN1079_c0_g1,5.93135827675656,0.0240273295939364,"NotSig","VLBxVHB.HB.LB","SBC"
TRINITY_DN10790_c0_g1,0.662594972261989,-0.208512707751424,"NotSig","VLBxVHB.HB.LB","SBC"
TRINITY_DN10790_c0_g2,4.74400959050363,-0.143489199362729,"NotSig","VLBxVHB.HB.LB","SBC"
TRINITY_DN10791_c0_g1,7.20981250017009,0.0358032504710337,"NotSig","VLBxVHB.HB.LB","SBC"
TRINITY_DN10791_c0_g2,4.58874838834518,0.0776089553521833,"NotSig","VLBxVHB.HB.LB","SBC"
TRINITY_DN10792_c0_g1,4.80724404131011,0.344205201187643,"NotSig","VLBxVHB.HB.LB","SBC"
TRINITY_DN10793_c0_g1,5.61057976319459,0.985442358717944,"Up","VLBxVHB.HB.LB","SBC"
TRINITY_DN10794_c0_g1,0.0246935020560624,3.9601860032199,"Up","VLBxVHB.HB.LB","SBC"
TRINITY_DN10795_c0_g1,4.88873186592919,-0.521428939030677,"Down","VLBxVHB.HB.LB","SBC"
TRINITY_DN10796_c0_g1,5.78655889956083,0.0664718181925874,"NotSig","VLBxVHB.HB.LB","SBC"
TRINITY_DN10796_c1_g2,1.48318190328095,-0.0579655344717136,"NotSig","VLBxVHB.HB.LB","SBC"
TRINITY_DN107960_c0_g2,4.79913630500628,-0.234075729303682,"NotSig","VLBxVHB.HB.LB","SBC"
TRINITY_DN107960_c0_g3,3.67393982889402,0.172709270016624,"NotSig","VLBxVHB.HB.LB","SBC"
TRINITY_DN10797_c0_g1,0.505442835538688,-1.5354966823545,"Down","VLBxVHB.HB.LB","SBC"
TRINITY_DN10798_c0_g1,4.03600043770345,0.574982257083649,"Up","VLBxVHB.HB.LB","SBC"
TRINITY_DN107983_c0_g1,-0.2660352480271,-0.818363819797819,"NotSig","VLBxVHB.HB.LB","SBC"
TRINITY_DN10799_c0_g1,7.95610638471494,-0.198668349499193,"NotSig","VLBxVHB.HB.LB","SBC"
TRINITY_DN107991_c0_g3,0.35725178788161,-0.652190799518536,"NotSig","VLBxVHB.HB.LB","SBC"
TRINITY_DN107993_c0_g1,0.589814482512005,0.746137592592351,"Up","VLBxVHB.HB.LB","SBC"
TRINITY_DN108_c0_g1,5.28888721390747,0.0820873913792146,"NotSig","VLBxVHB.HB.LB","SBC"
TRINITY_DN108_c0_g2,3.07792839684047,-0.696372125461467,"NotSig","VLBxVHB.HB.LB","SBC"
TRINITY_DN1080_c0_g1,5.98638557742938,-0.131278366371686,"NotSig","VLBxVHB.HB.LB","SBC"
TRINITY_DN10800_c0_g1,4.95673031723695,-0.0353414094066724,"NotSig","VLBxVHB.HB.LB","SBC"
TRINITY_DN10801_c0_g1,4.29297769168876,0.0495530649188966,"NotSig","VLBxVHB.HB.LB","SBC"
TRINITY_DN108010_c0_g1,0.807199274564696,3.17070120773863,"Up","VLBxVHB.HB.LB","SBC"
TRINITY_DN10802_c0_g1,1.70606177020929,0.654308440910444,"Up","VLBxVHB.HB.LB","SBC"
TRINITY_DN10802_c1_g1,4.07429196662276,0.657235079305159,"Up","VLBxVHB.HB.LB","SBC"
TRINITY_DN10803_c0_g1,3.42129320621126,0.0586379223542553,"NotSig","VLBxVHB.HB.LB","SBC"
TRINITY_DN108036_c0_g1,4.0757576453966,0.0913052695776382,"NotSig","VLBxVHB.HB.LB","SBC"
TRINITY_DN10804_c1_g1,2.16156053492295,-2.54458713031713,"Down","VLBxVHB.HB.LB","SBC"
TRINITY_DN108042_c0_g1,0.0454436854876841,0.192838716421813,"NotSig","VLBxVHB.HB.LB","SBC"
TRINITY_DN10805_c0_g2,1.5294483171928,1.01964488954006,"Up","VLBxVHB.HB.LB","SBC"
TRINITY_DN10806_c0_g1,4.65169419927213,0.209525161725108,"NotSig","VLBxVHB.HB.LB","SBC"
TRINITY_DN10807_c0_g1,1.61205887103814,0.45404298749253,"NotSig","VLBxVHB.HB.LB","SBC"
TRINITY_DN108074_c0_g1,0.724612824516191,1.13561852375234,"NotSig","VLBxVHB.HB.LB","SBC"
TRINITY_DN10808_c0_g1,3.4051221518817,-0.169455941573637,"NotSig","VLBxVHB.HB.LB","SBC"
TRINITY_DN10809_c0_g1,3.49355819536917,-0.322164998574832,"NotSig","VLBxVHB.HB.LB","SBC"
TRINITY_DN1081_c0_g1,1.47593865547662,-0.050910191626969,"NotSig","VLBxVHB.HB.LB","SBC"
TRINITY_DN10810_c0_g1,6.76069758126465,-0.834318588752137,"Down","VLBxVHB.HB.LB","SBC"
TRINITY_DN10811_c0_g1,6.50727491767272,-0.410630599907947,"NotSig","VLBxVHB.HB.LB","SBC"
TRINITY_DN10811_c0_g2,1.89564101873566,-0.261776499656091,"NotSig","VLBxVHB.HB.LB","SBC"
TRINITY_DN10812_c0_g1,1.46477171435085,-0.761780376894217,"NotSig","VLBxVHB.HB.LB","SBC"
TRINITY_DN10813_c0_g1,5.4129156486314,0.666650983393261,"NotSig","VLBxVHB.HB.LB","SBC"
TRINITY_DN10814_c0_g1,1.06250635998294,-5.73124393381119,"NotSig","VLBxVHB.HB.LB","SBC"
TRINITY_DN10814_c0_g2,-0.212528102166114,-4.74683437514246,"NotSig","VLBxVHB.HB.LB","SBC"
TRINITY_DN108141_c0_g1,0.461191030789056,-7.65315307303413,"Down","VLBxVHB.HB.LB","SBC"
TRINITY_DN10815_c0_g1,4.64951456738008,-0.367503442608063,"Down","VLBxVHB.HB.LB","SBC"
TRINITY_DN10815_c0_g2,2.69942956059684,-0.0642307040682506,"NotSig","VLBxVHB.HB.LB","SBC"
TRINITY_DN10818_c0_g1,6.99720792244407,-0.00836467046506549,"NotSig","VLBxVHB.HB.LB","SBC"
TRINITY_DN10819_c0_g1,2.2422766686093,0.418106292395263,"NotSig","VLBxVHB.HB.LB","SBC"
TRINITY_DN1082_c0_g1,4.59863448581424,0.163303814292024,"NotSig","VLBxVHB.HB.LB","SBC"
TRINITY_DN1082_c0_g2,5.8079316604933,0.818042041036466,"NotSig","VLBxVHB.HB.LB","SBC"
TRINITY_DN10820_c0_g1,4.49349564474429,-0.0559299830082749,"NotSig","VLBxVHB.HB.LB","SBC"
TRINITY_DN10820_c1_g1,5.29748940262517,-0.131903655239491,"NotSig","VLBxVHB.HB.LB","SBC"
TRINITY_DN108212_c0_g1,-0.184522444169259,-3.04949537302975,"Down","VLBxVHB.HB.LB","SBC"
TRINITY_DN10822_c0_g1,0.149388718697906,0.0242061192737232,"NotSig","VLBxVHB.HB.LB","SBC"
TRINITY_DN10823_c0_g1,2.0781759748491,4.66761530869615,"Up","VLBxVHB.HB.LB","SBC"
TRINITY_DN10823_c0_g2,2.14864227657208,2.26909043391998,"Up","VLBxVHB.HB.LB","SBC"
TRINITY_DN10824_c0_g1,5.00585339709262,0.164168477220847,"NotSig","VLBxVHB.HB.LB","SBC"
TRINITY_DN10825_c0_g1,1.2967998968285,0.284166415071034,"NotSig","VLBxVHB.HB.LB","SBC"
TRINITY_DN10825_c1_g1,2.69488604311695,-0.697735264270959,"Down","VLBxVHB.HB.LB","SBC"
TRINITY_DN10825_c2_g1,0.727676842769662,-1.52987742181635,"Down","VLBxVHB.HB.LB","SBC"
TRINITY_DN10826_c1_g1,4.01236541756241,0.0494061032212685,"NotSig","VLBxVHB.HB.LB","SBC"
TRINITY_DN10827_c0_g1,3.08976040120617,-0.855201459274052,"NotSig","VLBxVHB.HB.LB","SBC"
TRINITY_DN10827_c0_g2,2.7048138870235,-0.188859724338615,"NotSig","VLBxVHB.HB.LB","SBC"
TRINITY_DN10828_c0_g2,5.09016448382829,0.247440043500271,"NotSig","VLBxVHB.HB.LB","SBC"
TRINITY_DN1083_c0_g1,6.61620274277038,0.0117590865352717,"NotSig","VLBxVHB.HB.LB","SBC"
TRINITY_DN10830_c0_g1,5.10025926523692,0.100179459822064,"NotSig","VLBxVHB.HB.LB","SBC"
TRINITY_DN10831_c0_g1,0.114746186293534,1.2096131378392,"Up","VLBxVHB.HB.LB","SBC"
TRINITY_DN10832_c0_g1,1.36493160031555,2.87870475184556,"Up","VLBxVHB.HB.LB","SBC"
TRINITY_DN10833_c0_g1,2.59794007242007,0.494625955794972,"Up","VLBxVHB.HB.LB","SBC"
TRINITY_DN108331_c0_g2,0.060408255288215,-1.03857003019445,"Down","VLBxVHB.HB.LB","SBC"
TRINITY_DN10834_c0_g1,7.19585117202501,0.235339857425111,"NotSig","VLBxVHB.HB.LB","SBC"
TRINITY_DN10835_c0_g1,7.49514996094677,-0.129430317725901,"NotSig","VLBxVHB.HB.LB","SBC"
TRINITY_DN10835_c0_g2,4.24032125144946,-2.82793682717035,"Down","VLBxVHB.HB.LB","SBC"
TRINITY_DN10836_c0_g1,5.43591608319702,-9.68371780751826,"Down","VLBxVHB.HB.LB","SBC"
TRINITY_DN10836_c0_g2,0.294745261208022,2.58621812770596,"Up","VLBxVHB.HB.LB","SBC"
TRINITY_DN10837_c0_g1,4.36725077769084,0.645945290711269,"Up","VLBxVHB.HB.LB","SBC"
TRINITY_DN108379_c0_g1,-0.115523129336726,2.20306623638518,"Up","VLBxVHB.HB.LB","SBC"
TRINITY_DN10838_c0_g1,7.85924699059976,-0.549575177697633,"Down","VLBxVHB.HB.LB","SBC"
TRINITY_DN10838_c1_g1,3.15401857973196,-0.434130509848051,"NotSig","VLBxVHB.HB.LB","SBC"
TRINITY_DN108382_c0_g1,0.48755294651021,6.26905752192218,"Up","VLBxVHB.HB.LB","SBC"
TRINITY_DN108387_c0_g1,0.0393648586242164,-0.919884335032063,"Down","VLBxVHB.HB.LB","SBC"
TRINITY_DN10839_c0_g1,4.50052799008713,1.17764781737974,"Up","VLBxVHB.HB.LB","SBC"
TRINITY_DN10839_c0_g3,1.96074132969839,0.578740898091358,"Up","VLBxVHB.HB.LB","SBC"
TRINITY_DN1084_c0_g1,5.30981181606862,0.275174676428971,"NotSig","VLBxVHB.HB.LB","SBC"
TRINITY_DN1084_c1_g1,7.14661159432723,0.195731803268075,"NotSig","VLBxVHB.HB.LB","SBC"
TRINITY_DN10840_c0_g1,6.12991725139163,0.469314004540082,"Up","VLBxVHB.HB.LB","SBC"
TRINITY_DN10840_c1_g1,3.98023371158676,1.37510144404827,"Up","VLBxVHB.HB.LB","SBC"
TRINITY_DN10841_c0_g1,3.09932100043502,0.226905529792682,"NotSig","VLBxVHB.HB.LB","SBC"
TRINITY_DN10842_c0_g1,5.47431703984206,0.484882045941336,"Up","VLBxVHB.HB.LB","SBC"
TRINITY_DN10842_c0_g2,4.3376605858956,-0.509059623040357,"Down","VLBxVHB.HB.LB","SBC"
TRINITY_DN10843_c0_g1,4.07260194931816,-0.885381681404374,"Down","VLBxVHB.HB.LB","SBC"
TRINITY_DN10844_c0_g1,0.337918043200655,0.500786723753765,"NotSig","VLBxVHB.HB.LB","SBC"
TRINITY_DN10845_c0_g1,2.35345308709748,0.40817130316771,"NotSig","VLBxVHB.HB.LB","SBC"
TRINITY_DN108458_c0_g1,0.378865960994529,-6.58747655476908,"Down","VLBxVHB.HB.LB","SBC"
TRINITY_DN10846_c0_g1,3.2464787505617,-0.575761985525351,"Down","VLBxVHB.HB.LB","SBC"
TRINITY_DN10846_c1_g1,2.69156834591075,1.67292357486095,"Up","VLBxVHB.HB.LB","SBC"
TRINITY_DN10846_c2_g1,0.737732300288638,-2.4391252353248,"Down","VLBxVHB.HB.LB","SBC"
TRINITY_DN10847_c0_g1,1.92901930499545,-0.601795359532272,"NotSig","VLBxVHB.HB.LB","SBC"
TRINITY_DN10847_c1_g1,3.19861400393014,-1.24360427989021,"NotSig","VLBxVHB.HB.LB","SBC"
TRINITY_DN108478_c0_g2,0.112582935531371,-2.95262681379845,"NotSig","VLBxVHB.HB.LB","SBC"
TRINITY_DN10848_c0_g1,4.896607274847,-0.0129878940053641,"NotSig","VLBxVHB.HB.LB","SBC"
TRINITY_DN10848_c1_g1,0.649818923684871,-0.00286947976891328,"NotSig","VLBxVHB.HB.LB","SBC"
TRINITY_DN10848_c1_g2,2.13639040983032,-0.576950288324987,"NotSig","VLBxVHB.HB.LB","SBC"
TRINITY_DN108480_c1_g1,0.494148007157957,-5.81995179531064,"Down","VLBxVHB.HB.LB","SBC"
TRINITY_DN10849_c0_g1,4.03864042101682,1.79524744140816,"Up","VLBxVHB.HB.LB","SBC"
TRINITY_DN1085_c0_g1,6.19897600376375,-0.275581187342194,"NotSig","VLBxVHB.HB.LB","SBC"
TRINITY_DN10850_c0_g1,7.94779778066778,-0.183809733261849,"NotSig","VLBxVHB.HB.LB","SBC"
TRINITY_DN10851_c0_g1,4.54148620685137,-0.097810359273401,"NotSig","VLBxVHB.HB.LB","SBC"
TRINITY_DN10852_c0_g1,2.68389049852497,-0.703925301046685,"Down","VLBxVHB.HB.LB","SBC"
TRINITY_DN10854_c0_g1,3.21253402299653,-0.417423554530803,"NotSig","VLBxVHB.HB.LB","SBC"
TRINITY_DN10855_c0_g1,4.5703273107128,0.999317595083307,"Up","VLBxVHB.HB.LB","SBC"
TRINITY_DN10856_c0_g1,2.81989321480783,-7.32697739162423,"Down","VLBxVHB.HB.LB","SBC"
TRINITY_DN10857_c0_g1,-0.162274357695475,1.80138735466923,"Up","VLBxVHB.HB.LB","SBC"
TRINITY_DN10857_c0_g2,-0.363255729605721,-4.69023577818546,"Down","VLBxVHB.HB.LB","SBC"
TRINITY_DN10858_c0_g1,1.61684631781285,0.33309617603176,"NotSig","VLBxVHB.HB.LB","SBC"
TRINITY_DN10859_c0_g1,1.78889860625076,1.75085519966252,"Up","VLBxVHB.HB.LB","SBC"
TRINITY_DN108592_c0_g1,1.21717784247175,0.581651394604114,"NotSig","VLBxVHB.HB.LB","SBC"
TRINITY_DN1086_c0_g1,8.3754120830807,0.0309084586245422,"NotSig","VLBxVHB.HB.LB","SBC"
TRINITY_DN10860_c0_g1,3.74230947077239,-0.77011792877635,"Down","VLBxVHB.HB.LB","SBC"
TRINITY_DN10861_c0_g1,0.841985277529696,-1.92270898217145,"Down","VLBxVHB.HB.LB","SBC"
TRINITY_DN10862_c0_g1,6.69761751847027,-0.0312482060815936,"NotSig","VLBxVHB.HB.LB","SBC"
TRINITY_DN108631_c0_g1,-0.300943993298603,-2.15366504035436,"Down","VLBxVHB.HB.LB","SBC"
TRINITY_DN10865_c0_g1,0.53669224344825,4.71674012766857,"Up","VLBxVHB.HB.LB","SBC"
TRINITY_DN10867_c0_g1,7.2041214420367,-0.632878761747526,"Down","VLBxVHB.HB.LB","SBC"
TRINITY_DN10868_c0_g2,3.95878123589977,-6.417726096928,"Down","VLBxVHB.HB.LB","SBC"
TRINITY_DN108682_c0_g1,-0.447136283653945,7.47314208938569,"Up","VLBxVHB.HB.LB","SBC"
TRINITY_DN10869_c0_g1,1.03519839832105,2.00819751034529,"Up","VLBxVHB.HB.LB","SBC"
TRINITY_DN10869_c0_g2,0.200531208112793,8.27660118604533,"Up","VLBxVHB.HB.LB","SBC"
TRINITY_DN1087_c0_g1,2.10762444162731,0.320544037616736,"NotSig","VLBxVHB.HB.LB","SBC"
TRINITY_DN1087_c0_g2,5.75453595307254,-0.0531160491887454,"NotSig","VLBxVHB.HB.LB","SBC"
TRINITY_DN1087_c1_g1,-0.00488368452020365,-0.0837703407940882,"NotSig","VLBxVHB.HB.LB","SBC"
TRINITY_DN10870_c0_g1,7.70054307401898,0.373105354238628,"NotSig","VLBxVHB.HB.LB","SBC"
TRINITY_DN10871_c0_g2,4.3270891998522,-0.188726704322758,"NotSig","VLBxVHB.HB.LB","SBC"
TRINITY_DN10872_c0_g2,1.56464738564763,-0.171973988696985,"NotSig","VLBxVHB.HB.LB","SBC"
TRINITY_DN108721_c0_g1,-0.273054941845259,0.849152575760574,"NotSig","VLBxVHB.HB.LB","SBC"
TRINITY_DN10873_c0_g1,5.31416209598632,0.548483793655925,"Up","VLBxVHB.HB.LB","SBC"
TRINITY_DN10874_c0_g1,4.98870964653205,-0.0559068238187352,"NotSig","VLBxVHB.HB.LB","SBC"
TRINITY_DN10875_c0_g1,0.850097095791602,-2.66476351859397,"Down","VLBxVHB.HB.LB","SBC"
TRINITY_DN10876_c0_g1,1.74432966845051,-0.626973490756774,"NotSig","VLBxVHB.HB.LB","SBC"
TRINITY_DN10877_c0_g1,0.3958837126338,2.29591695401062,"Up","VLBxVHB.HB.LB","SBC"
TRINITY_DN10878_c0_g1,3.70678221945387,0.0894456538906285,"NotSig","VLBxVHB.HB.LB","SBC"
TRINITY_DN10879_c0_g1,4.64401050461299,-1.45350581414061,"Down","VLBxVHB.HB.LB","SBC"
TRINITY_DN1088_c0_g1,5.18002639246598,0.202480446192292,"NotSig","VLBxVHB.HB.LB","SBC"
TRINITY_DN10880_c0_g1,0.349849993134532,-2.6225071317553,"Down","VLBxVHB.HB.LB","SBC"
TRINITY_DN10880_c0_g2,2.65947000258267,-0.600348907915716,"NotSig","VLBxVHB.HB.LB","SBC"
TRINITY_DN10880_c0_g3,-0.110155627745217,0.109129788758153,"NotSig","VLBxVHB.HB.LB","SBC"
TRINITY_DN108808_c0_g1,5.13589572430484,-0.506332044260817,"NotSig","VLBxVHB.HB.LB","SBC"
TRINITY_DN10881_c0_g1,2.7423499244057,-0.654356743984269,"NotSig","VLBxVHB.HB.LB","SBC"
TRINITY_DN10882_c0_g1,4.46291378652185,0.62234986683479,"Up","VLBxVHB.HB.LB","SBC"
TRINITY_DN10883_c0_g1,4.92488746878734,0.374968162665166,"Up","VLBxVHB.HB.LB","SBC"
TRINITY_DN10884_c0_g1,4.95884302683255,0.15306926446904,"NotSig","VLBxVHB.HB.LB","SBC"
TRINITY_DN10885_c0_g1,5.91742565840268,-0.0505574403977076,"NotSig","VLBxVHB.HB.LB","SBC"
TRINITY_DN10886_c0_g1,4.24198747873952,2.85081316496589,"Up","VLBxVHB.HB.LB","SBC"
TRINITY_DN108862_c0_g1,1.00737643518661,-0.399168666028809,"NotSig","VLBxVHB.HB.LB","SBC"
TRINITY_DN10887_c0_g2,4.71879168791648,-1.3170742043414,"Down","VLBxVHB.HB.LB","SBC"
TRINITY_DN10887_c0_g3,2.54477890769691,1.25813054995324,"NotSig","VLBxVHB.HB.LB","SBC"
TRINITY_DN108877_c0_g1,0.211537148284662,3.52804408625428,"Up","VLBxVHB.HB.LB","SBC"
TRINITY_DN10888_c0_g1,3.6473658903228,0.596685785354934,"Up","VLBxVHB.HB.LB","SBC"
TRINITY_DN10889_c0_g1,5.92041343215757,0.715027459559964,"Up","VLBxVHB.HB.LB","SBC"
TRINITY_DN1089_c0_g1,3.61248775681874,-0.140181165389673,"NotSig","VLBxVHB.HB.LB","SBC"
TRINITY_DN1089_c0_g2,6.51544497045996,-0.3817948528466,"NotSig","VLBxVHB.HB.LB","SBC"
TRINITY_DN1089_c0_g3,1.65515666951454,0.0640889476226354,"NotSig","VLBxVHB.HB.LB","SBC"
TRINITY_DN10890_c0_g1,1.85428624651778,0.458854401632035,"NotSig","VLBxVHB.HB.LB","SBC"
TRINITY_DN10891_c0_g1,3.89605585300361,-0.817832806361567,"NotSig","VLBxVHB.HB.LB","SBC"
TRINITY_DN10891_c1_g1,3.50527796212242,0.493706283711509,"NotSig","VLBxVHB.HB.LB","SBC"
TRINITY_DN108913_c0_g1,0.941834484957849,3.82059650969227,"Up","VLBxVHB.HB.LB","SBC"
TRINITY_DN10892_c0_g1,-0.169983228848505,-0.206621926009988,"NotSig","VLBxVHB.HB.LB","SBC"
TRINITY_DN108921_c0_g2,0.49962615185701,-1.01646843744509,"Down","VLBxVHB.HB.LB","SBC"
TRINITY_DN108921_c0_g6,-0.173000212440218,-2.88747495302948,"Down","VLBxVHB.HB.LB","SBC"
TRINITY_DN10893_c0_g1,4.57976184509447,-0.984145263727654,"NotSig","VLBxVHB.HB.LB","SBC"
TRINITY_DN10893_c1_g1,7.64989860551341,0.872984766549387,"Up","VLBxVHB.HB.LB","SBC"
TRINITY_DN10893_c2_g1,4.30115398231502,0.0263238715868851,"NotSig","VLBxVHB.HB.LB","SBC"
TRINITY_DN10894_c0_g1,1.2795505986763,-1.25800910134984,"Down","VLBxVHB.HB.LB","SBC"
TRINITY_DN10895_c0_g1,3.44571869220853,-1.06928661264323,"Down","VLBxVHB.HB.LB","SBC"
TRINITY_DN10896_c0_g2,5.61441856337453,0.662121349437439,"Up","VLBxVHB.HB.LB","SBC"
TRINITY_DN10897_c0_g1,5.41042522071032,0.101948151356626,"NotSig","VLBxVHB.HB.LB","SBC"
TRINITY_DN10897_c0_g2,5.15819639736463,-0.185258727640741,"NotSig","VLBxVHB.HB.LB","SBC"
TRINITY_DN10898_c0_g1,1.12563972060695,-1.40620743172799,"Down","VLBxVHB.HB.LB","SBC"
TRINITY_DN108987_c0_g1,0.255998369801252,1.15805506958441,"Up","VLBxVHB.HB.LB","SBC"
TRINITY_DN10899_c0_g1,0.464463152070395,-0.122620840841536,"NotSig","VLBxVHB.HB.LB","SBC"
TRINITY_DN108992_c0_g1,5.18387917410335,-0.0248758207598676,"NotSig","VLBxVHB.HB.LB","SBC"
TRINITY_DN109_c0_g1,6.63203877871694,-0.47434348907231,"Down","VLBxVHB.HB.LB","SBC"
TRINITY_DN109_c1_g1,0.227857879413009,3.92103157604492,"Up","VLBxVHB.HB.LB","SBC"
TRINITY_DN1090_c0_g1,7.40628782506399,-1.02035168721861,"Down","VLBxVHB.HB.LB","SBC"
TRINITY_DN10900_c0_g1,1.3368604472788,0.360502612920517,"NotSig","VLBxVHB.HB.LB","SBC"
TRINITY_DN10901_c0_g1,1.41443953123486,1.33789211139435,"Up","VLBxVHB.HB.LB","SBC"
TRINITY_DN10902_c0_g1,3.45254205364242,1.44354277902044,"Up","VLBxVHB.HB.LB","SBC"
TRINITY_DN10902_c1_g1,2.8467482333137,1.38161831658568,"Up","VLBxVHB.HB.LB","SBC"
TRINITY_DN10902_c1_g2,0.551179808989851,-1.74312247286716,"Down","VLBxVHB.HB.LB","SBC"
TRINITY_DN10903_c0_g1,0.825190510110568,1.99442649268285,"Up","VLBxVHB.HB.LB","SBC"
TRINITY_DN10904_c0_g1,1.64040118688808,-0.905538909942214,"NotSig","VLBxVHB.HB.LB","SBC"
TRINITY_DN10904_c0_g2,-0.212276942162445,-3.30437145977288,"Down","VLBxVHB.HB.LB","SBC"
TRINITY_DN10905_c0_g1,1.6535642468651,-0.232450127720856,"NotSig","VLBxVHB.HB.LB","SBC"
TRINITY_DN10906_c0_g1,2.31503099520372,0.0998849314110012,"NotSig","VLBxVHB.HB.LB","SBC"
TRINITY_DN10906_c0_g3,-0.0620590038569835,0.870946985625574,"NotSig","VLBxVHB.HB.LB","SBC"
TRINITY_DN10907_c0_g1,4.5450787382335,-0.00352249579491673,"NotSig","VLBxVHB.HB.LB","SBC"
TRINITY_DN10907_c0_g2,2.19511808340035,-9.30257062068982,"Down","VLBxVHB.HB.LB","SBC"
TRINITY_DN10907_c1_g1,1.50644160569992,0.368654573404556,"NotSig","VLBxVHB.HB.LB","SBC"
TRINITY_DN10908_c0_g1,4.62986558618593,-0.3691326372677,"NotSig","VLBxVHB.HB.LB","SBC"
TRINITY_DN10909_c0_g1,4.88782486121208,-0.313038197765161,"NotSig","VLBxVHB.HB.LB","SBC"
TRINITY_DN10909_c1_g1,3.31952531497059,-0.297761277262118,"NotSig","VLBxVHB.HB.LB","SBC"
TRINITY_DN1091_c0_g1,3.75558053601616,8.70764088280876,"Up","VLBxVHB.HB.LB","SBC"
TRINITY_DN1091_c0_g2,3.88245821949638,5.76819201169832,"Up","VLBxVHB.HB.LB","SBC"
TRINITY_DN10910_c0_g1,4.99814667816918,-0.0320575800215875,"NotSig","VLBxVHB.HB.LB","SBC"
TRINITY_DN109101_c0_g1,-0.317033498905891,-2.71952210261098,"Down","VLBxVHB.HB.LB","SBC"
TRINITY_DN109104_c0_g2,0.0852252413322171,-0.390714321622904,"NotSig","VLBxVHB.HB.LB","SBC"
TRINITY_DN10911_c0_g1,4.83701385448623,0.19397189350976,"NotSig","VLBxVHB.HB.LB","SBC"
TRINITY_DN10912_c0_g1,2.9591744431345,-3.76424202143416,"Down","VLBxVHB.HB.LB","SBC"
TRINITY_DN10912_c0_g2,0.271305772075823,-4.88374320848789,"Down","VLBxVHB.HB.LB","SBC"
TRINITY_DN10913_c0_g1,4.19464696293665,-0.3309649612579,"NotSig","VLBxVHB.HB.LB","SBC"
TRINITY_DN10914_c0_g1,0.205334319438966,3.10631615815309,"Up","VLBxVHB.HB.LB","SBC"
TRINITY_DN10915_c0_g1,2.24907727559291,-9.48779561728672,"Down","VLBxVHB.HB.LB","SBC"
TRINITY_DN10915_c0_g2,1.5378148867944,-0.28364545804894,"NotSig","VLBxVHB.HB.LB","SBC"
TRINITY_DN10916_c0_g1,0.0378777113098906,-2.27392606986261,"Down","VLBxVHB.HB.LB","SBC"
TRINITY_DN10917_c0_g1,5.96485160256434,0.95637078204401,"Up","VLBxVHB.HB.LB","SBC"
TRINITY_DN10918_c0_g1,0.383859191333294,-0.730646217605152,"NotSig","VLBxVHB.HB.LB","SBC"
TRINITY_DN10918_c0_g2,0.0803683537189318,-4.16353654490742,"Down","VLBxVHB.HB.LB","SBC"
TRINITY_DN10919_c0_g1,1.15243918726479,2.21416972017176,"Up","VLBxVHB.HB.LB","SBC"
TRINITY_DN1092_c0_g1,6.75047173508232,2.30534629973084,"Up","VLBxVHB.HB.LB","SBC"
TRINITY_DN1092_c0_g2,1.37658239943914,0.735198585840878,"Up","VLBxVHB.HB.LB","SBC"
TRINITY_DN1092_c1_g1,3.12780799853585,0.852178368633486,"Up","VLBxVHB.HB.LB","SBC"
TRINITY_DN10920_c0_g1,4.94191146166154,-0.0721430415203673,"NotSig","VLBxVHB.HB.LB","SBC"
TRINITY_DN10921_c0_g1,1.29800774436176,0.501994285267163,"NotSig","VLBxVHB.HB.LB","SBC"
TRINITY_DN10922_c0_g1,1.23193685901986,-0.0284658548745625,"NotSig","VLBxVHB.HB.LB","SBC"
TRINITY_DN10923_c0_g1,7.10348020824692,0.246236993135106,"NotSig","VLBxVHB.HB.LB","SBC"
TRINITY_DN10924_c0_g1,0.589920634219956,3.25623347715452,"Up","VLBxVHB.HB.LB","SBC"
TRINITY_DN10925_c0_g2,3.11411237088697,1.51664601503013,"NotSig","VLBxVHB.HB.LB","SBC"
TRINITY_DN109255_c0_g1,-0.0605921480156255,-6.9759944392871,"Down","VLBxVHB.HB.LB","SBC"
TRINITY_DN10927_c0_g1,2.59922959697304,0.731504619702141,"NotSig","VLBxVHB.HB.LB","SBC"
TRINITY_DN10927_c0_g2,3.86069984376632,-0.340749755556318,"NotSig","VLBxVHB.HB.LB","SBC"
TRINITY_DN10928_c0_g1,2.99931602182148,0.684019943358816,"NotSig","VLBxVHB.HB.LB","SBC"
TRINITY_DN109280_c0_g1,-0.0258154759951689,-1.76980818708352,"Down","VLBxVHB.HB.LB","SBC"
TRINITY_DN10929_c0_g1,2.4566403114196,3.13270333906457,"Up","VLBxVHB.HB.LB","SBC"
TRINITY_DN109292_c0_g1,0.202163352655543,0.220003579930187,"NotSig","VLBxVHB.HB.LB","SBC"
TRINITY_DN109292_c1_g1,0.232858961979219,0.815504588708871,"Up","VLBxVHB.HB.LB","SBC"
TRINITY_DN1093_c0_g1,5.0897867903591,0.35614403055223,"Up","VLBxVHB.HB.LB","SBC"
TRINITY_DN10930_c0_g1,6.49648910566423,0.460545018682357,"Up","VLBxVHB.HB.LB","SBC"
TRINITY_DN10930_c0_g3,-0.633727086073796,7.26305338848814,"Up","VLBxVHB.HB.LB","SBC"
TRINITY_DN109310_c0_g1,0.468066227537984,-1.42425559980759,"Down","VLBxVHB.HB.LB","SBC"
TRINITY_DN109313_c0_g2,-0.614302767736769,7.92294059295888,"Up","VLBxVHB.HB.LB","SBC"
TRINITY_DN10932_c0_g1,6.49139991982551,0.106867170225268,"NotSig","VLBxVHB.HB.LB","SBC"
TRINITY_DN10932_c0_g2,0.435451227559524,0.955820265232602,"Up","VLBxVHB.HB.LB","SBC"
TRINITY_DN10932_c1_g1,3.51909100993917,0.0570215549689996,"NotSig","VLBxVHB.HB.LB","SBC"
TRINITY_DN10934_c0_g1,4.41713219722382,0.411179358259087,"NotSig","VLBxVHB.HB.LB","SBC"
TRINITY_DN10935_c0_g1,2.28842419940228,2.58059526964947,"Up","VLBxVHB.HB.LB","SBC"
TRINITY_DN10936_c0_g1,2.04034272330095,0.838250223705268,"Up","VLBxVHB.HB.LB","SBC"
TRINITY_DN10937_c0_g1,0.404823810583367,0.229267850515231,"NotSig","VLBxVHB.HB.LB","SBC"
TRINITY_DN10938_c0_g1,3.79481503320656,-0.0782120274594226,"NotSig","VLBxVHB.HB.LB","SBC"
TRINITY_DN109380_c0_g2,-0.7375076931978,-5.18170775103641,"Down","VLBxVHB.HB.LB","SBC"
TRINITY_DN10939_c0_g2,-0.110357653179362,0.392435867508281,"NotSig","VLBxVHB.HB.LB","SBC"
TRINITY_DN109394_c0_g1,2.30327055357107,-0.192166557183642,"NotSig","VLBxVHB.HB.LB","SBC"
TRINITY_DN1094_c0_g1,8.08127833083535,0.449477694763817,"NotSig","VLBxVHB.HB.LB","SBC"
TRINITY_DN10940_c0_g1,1.92778121811422,0.0371980336610107,"NotSig","VLBxVHB.HB.LB","SBC"
TRINITY_DN10941_c0_g1,5.15044293533914,-0.00613155414042678,"NotSig","VLBxVHB.HB.LB","SBC"
TRINITY_DN10942_c0_g1,1.05571587808484,1.94711959514822,"Up","VLBxVHB.HB.LB","SBC"
TRINITY_DN109420_c0_g2,-0.0535718945878792,-1.87365866461172,"Down","VLBxVHB.HB.LB","SBC"
TRINITY_DN109423_c0_g2,0.500453774582993,-2.83898602030338,"Down","VLBxVHB.HB.LB","SBC"
TRINITY_DN10943_c0_g1,2.48953870527373,0.397264700904534,"NotSig","VLBxVHB.HB.LB","SBC"
TRINITY_DN109436_c0_g1,0.547177245173637,-7.66776763567458,"Down","VLBxVHB.HB.LB","SBC"
TRINITY_DN109436_c1_g2,0.18426003796607,-7.32944430242588,"Down","VLBxVHB.HB.LB","SBC"
TRINITY_DN10944_c0_g1,4.11944300775035,0.986417734005419,"Up","VLBxVHB.HB.LB","SBC"
TRINITY_DN10945_c0_g1,2.10329869681983,0.818872550753274,"NotSig","VLBxVHB.HB.LB","SBC"
TRINITY_DN10946_c0_g1,4.18894984677137,0.104138283204525,"NotSig","VLBxVHB.HB.LB","SBC"
TRINITY_DN109469_c0_g1,-0.540533059706695,-5.61791317204664,"Down","VLBxVHB.HB.LB","SBC"
TRINITY_DN10947_c0_g1,2.52980226121971,0.679654106280844,"Up","VLBxVHB.HB.LB","SBC"
TRINITY_DN10948_c0_g1,4.5088954444609,0.0857946787224913,"NotSig","VLBxVHB.HB.LB","SBC"
TRINITY_DN10949_c0_g1,5.92717272069851,0.100350018495053,"NotSig","VLBxVHB.HB.LB","SBC"
TRINITY_DN10949_c0_g2,0.33990146075959,-0.671228722120969,"NotSig","VLBxVHB.HB.LB","SBC"
TRINITY_DN10949_c1_g1,0.512867139189311,0.22183814565209,"NotSig","VLBxVHB.HB.LB","SBC"
TRINITY_DN109492_c0_g2,-0.513113761327278,-2.89605269364356,"Down","VLBxVHB.HB.LB","SBC"
TRINITY_DN1095_c0_g1,8.3988721819971,0.0817388961857301,"NotSig","VLBxVHB.HB.LB","SBC"
TRINITY_DN10950_c0_g1,5.25357781230232,0.330403925540535,"NotSig","VLBxVHB.HB.LB","SBC"
TRINITY_DN10951_c0_g1,2.59487077036814,0.681017583006686,"Up","VLBxVHB.HB.LB","SBC"
TRINITY_DN10952_c0_g1,2.83311021205265,-3.36786659867254,"Down","VLBxVHB.HB.LB","SBC"
TRINITY_DN10952_c0_g2,0.150759392785552,-3.02719052939632,"Down","VLBxVHB.HB.LB","SBC"
TRINITY_DN10953_c0_g1,4.52237424536461,-0.325886800526845,"NotSig","VLBxVHB.HB.LB","SBC"
TRINITY_DN10954_c0_g1,4.22276458557077,0.372189533185079,"NotSig","VLBxVHB.HB.LB","SBC"
TRINITY_DN10955_c0_g1,6.99769565443385,-0.294317677743459,"NotSig","VLBxVHB.HB.LB","SBC"
TRINITY_DN10956_c0_g1,3.51720989360162,-0.916631557724795,"NotSig","VLBxVHB.HB.LB","SBC"
TRINITY_DN10957_c0_g1,3.41451567447034,-0.373459239129544,"NotSig","VLBxVHB.HB.LB","SBC"
TRINITY_DN10958_c0_g1,1.42382527522605,5.82814443217942,"Up","VLBxVHB.HB.LB","SBC"
TRINITY_DN10958_c0_g2,0.848033712965891,4.06110700732499,"Up","VLBxVHB.HB.LB","SBC"
TRINITY_DN10959_c0_g1,3.24179220858738,-0.207501398082198,"NotSig","VLBxVHB.HB.LB","SBC"
TRINITY_DN1096_c0_g1,6.64783287021897,0.0347360864719573,"NotSig","VLBxVHB.HB.LB","SBC"
TRINITY_DN1096_c0_g4,1.04631103693844,0.271851279897199,"NotSig","VLBxVHB.HB.LB","SBC"
TRINITY_DN1096_c1_g1,2.28485828906245,1.24202806730419,"Up","VLBxVHB.HB.LB","SBC"
TRINITY_DN10960_c0_g1,-0.212012499002044,-6.82694354952429,"Down","VLBxVHB.HB.LB","SBC"
TRINITY_DN10961_c0_g1,4.11254717494716,0.256799770801478,"NotSig","VLBxVHB.HB.LB","SBC"
TRINITY_DN10961_c0_g2,3.74356498442689,0.813036828884564,"Up","VLBxVHB.HB.LB","SBC"
TRINITY_DN10961_c0_g3,3.3170883518041,0.0985283921859369,"NotSig","VLBxVHB.HB.LB","SBC"
TRINITY_DN10961_c1_g1,1.90491068935054,1.03698221187041,"Up","VLBxVHB.HB.LB","SBC"
TRINITY_DN10961_c1_g2,-0.58430325053408,5.47806921767823,"Up","VLBxVHB.HB.LB","SBC"
TRINITY_DN10961_c8_g3,-0.00542920705383058,0.787428986201927,"NotSig","VLBxVHB.HB.LB","SBC"
TRINITY_DN10962_c0_g1,3.69105103273637,-4.55587615309811,"Down","VLBxVHB.HB.LB","SBC"
TRINITY_DN10962_c1_g1,1.93916991055335,-1.71126111357392,"Down","VLBxVHB.HB.LB","SBC"
TRINITY_DN10963_c0_g1,3.36197502751714,0.563504516671811,"NotSig","VLBxVHB.HB.LB","SBC"
TRINITY_DN10964_c0_g1,4.60234978843217,-0.616151559691627,"Down","VLBxVHB.HB.LB","SBC"
TRINITY_DN10965_c0_g2,5.23497526654077,0.302701587429339,"NotSig","VLBxVHB.HB.LB","SBC"
TRINITY_DN10966_c0_g1,4.95302350599126,0.415146328891969,"NotSig","VLBxVHB.HB.LB","SBC"
TRINITY_DN10967_c0_g1,1.51991737832234,-0.569698613863727,"NotSig","VLBxVHB.HB.LB","SBC"
TRINITY_DN10968_c0_g1,-0.0747736564726892,-2.99719926009394,"Down","VLBxVHB.HB.LB","SBC"
TRINITY_DN10969_c0_g1,2.15388969791783,-0.330810999896105,"NotSig","VLBxVHB.HB.LB","SBC"
TRINITY_DN1097_c0_g1,4.36132696199528,0.249990440062284,"NotSig","VLBxVHB.HB.LB","SBC"
TRINITY_DN10970_c0_g1,1.80061982580924,-0.631596186005573,"NotSig","VLBxVHB.HB.LB","SBC"
TRINITY_DN109701_c0_g2,-0.305152886760591,-3.11214517084106,"NotSig","VLBxVHB.HB.LB","SBC"
TRINITY_DN10971_c0_g1,2.73400835904732,-0.310328366025031,"NotSig","VLBxVHB.HB.LB","SBC"
TRINITY_DN10971_c0_g2,2.17078581192834,0.660676215757411,"Up","VLBxVHB.HB.LB","SBC"
TRINITY_DN10971_c1_g2,5.07099616614675,-0.974309365598142,"Down","VLBxVHB.HB.LB","SBC"
TRINITY_DN10972_c0_g1,4.0513527910181,0.0735685666745141,"NotSig","VLBxVHB.HB.LB","SBC"
TRINITY_DN10973_c0_g1,2.63137025036001,-1.06156453381828,"Down","VLBxVHB.HB.LB","SBC"
TRINITY_DN10973_c0_g2,1.22988526542773,2.85144464225933,"Up","VLBxVHB.HB.LB","SBC"
TRINITY_DN10974_c0_g1,4.13106538472153,-0.262327530182509,"NotSig","VLBxVHB.HB.LB","SBC"
TRINITY_DN10974_c1_g1,2.145611286119,0.642525155185089,"Up","VLBxVHB.HB.LB","SBC"
TRINITY_DN10974_c3_g1,2.72623546763243,0.604553351680002,"NotSig","VLBxVHB.HB.LB","SBC"
TRINITY_DN10975_c0_g1,3.8181272204178,0.682472864810807,"Up","VLBxVHB.HB.LB","SBC"
TRINITY_DN10976_c0_g1,6.14470876931712,-0.0823617554107342,"NotSig","VLBxVHB.HB.LB","SBC"
TRINITY_DN10977_c0_g1,6.06537559056364,0.150761600089963,"NotSig","VLBxVHB.HB.LB","SBC"
TRINITY_DN10978_c0_g1,6.43274375822049,0.221206880717137,"NotSig","VLBxVHB.HB.LB","SBC"
TRINITY_DN10979_c1_g1,-0.438425447622691,8.14138038383522,"Up","VLBxVHB.HB.LB","SBC"
TRINITY_DN1098_c0_g1,6.55532504930377,0.341900786182926,"NotSig","VLBxVHB.HB.LB","SBC"
TRINITY_DN10980_c0_g1,3.17979139423146,-0.227240632816645,"NotSig","VLBxVHB.HB.LB","SBC"
TRINITY_DN10981_c0_g1,5.59334696635686,0.194663266823651,"NotSig","VLBxVHB.HB.LB","SBC"
TRINITY_DN10981_c0_g3,1.87106184737743,0.268284046076236,"NotSig","VLBxVHB.HB.LB","SBC"
TRINITY_DN109817_c0_g1,0.0161683593044224,8.68883735879819,"Up","VLBxVHB.HB.LB","SBC"
TRINITY_DN10982_c0_g1,8.35596462814344,0.107857196212327,"NotSig","VLBxVHB.HB.LB","SBC"
TRINITY_DN10982_c1_g1,0.172867949207593,0.33749336057289,"NotSig","VLBxVHB.HB.LB","SBC"
TRINITY_DN109829_c0_g1,-0.962198859684427,5.60476432466964,"Up","VLBxVHB.HB.LB","SBC"
TRINITY_DN10984_c0_g1,3.09399040765433,1.46367172731469,"Up","VLBxVHB.HB.LB","SBC"
TRINITY_DN109843_c0_g1,0.255671408435241,-0.0749265247173048,"NotSig","VLBxVHB.HB.LB","SBC"
TRINITY_DN10985_c0_g1,-0.405065270369824,-6.67683967509527,"Down","VLBxVHB.HB.LB","SBC"
TRINITY_DN10986_c0_g1,6.10183484633186,-0.772682965523829,"Down","VLBxVHB.HB.LB","SBC"
TRINITY_DN10987_c0_g1,1.50160563031988,-2.49088116580735,"Down","VLBxVHB.HB.LB","SBC"
TRINITY_DN10988_c0_g1,4.64029172151545,-0.344059335229337,"NotSig","VLBxVHB.HB.LB","SBC"
TRINITY_DN10989_c0_g1,0.293261125758632,-5.23737115324596,"NotSig","VLBxVHB.HB.LB","SBC"
TRINITY_DN10989_c0_g2,1.71729935163331,3.82392080537839,"Up","VLBxVHB.HB.LB","SBC"
TRINITY_DN109897_c0_g1,0.876245402068506,0.496826003391046,"NotSig","VLBxVHB.HB.LB","SBC"
TRINITY_DN1099_c0_g1,5.54536716408562,-0.219389369580941,"NotSig","VLBxVHB.HB.LB","SBC"
TRINITY_DN1099_c1_g1,8.71499437040373,-0.681575118427737,"Down","VLBxVHB.HB.LB","SBC"
TRINITY_DN10990_c0_g1,1.15889108163723,-6.62361970434812,"Down","VLBxVHB.HB.LB","SBC"
TRINITY_DN10991_c0_g2,-0.514069770525518,3.06812166159668,"Up","VLBxVHB.HB.LB","SBC"
TRINITY_DN109928_c2_g2,0.798769836070114,0.525876456667754,"NotSig","VLBxVHB.HB.LB","SBC"
TRINITY_DN10993_c0_g1,2.06135310905642,3.26511018010961,"Up","VLBxVHB.HB.LB","SBC"
TRINITY_DN109930_c0_g1,-0.0396613037695571,-3.53246282108611,"NotSig","VLBxVHB.HB.LB","SBC"
TRINITY_DN10994_c0_g1,5.18277695815672,-0.114672985087608,"NotSig","VLBxVHB.HB.LB","SBC"
TRINITY_DN10994_c0_g2,0.470672562872853,-0.217181338193634,"NotSig","VLBxVHB.HB.LB","SBC"
TRINITY_DN10995_c0_g1,4.87752814691619,0.466630044834425,"Up","VLBxVHB.HB.LB","SBC"
TRINITY_DN10996_c0_g1,2.09937380482593,1.46376018628871,"Up","VLBxVHB.HB.LB","SBC"
TRINITY_DN10996_c1_g1,-0.744772976557886,-2.60537369660434,"NotSig","VLBxVHB.HB.LB","SBC"
TRINITY_DN10996_c1_g2,6.99289080980404,0.312179507068152,"NotSig","VLBxVHB.HB.LB","SBC"
TRINITY_DN10997_c0_g1,4.19501232203731,0.245596630515894,"NotSig","VLBxVHB.HB.LB","SBC"
TRINITY_DN10998_c0_g2,3.48131270188454,0.273835390263382,"NotSig","VLBxVHB.HB.LB","SBC"
TRINITY_DN109983_c0_g1,0.439089179219555,1.70529771477155,"Up","VLBxVHB.HB.LB","SBC"
TRINITY_DN10999_c0_g1,2.00837841590839,-2.26567604427773,"Down","VLBxVHB.HB.LB","SBC"
TRINITY_DN109999_c0_g2,2.59342288437411,0.440525169291091,"NotSig","VLBxVHB.HB.LB","SBC"
TRINITY_DN11_c0_g1,5.56926878050101,-0.416492510277889,"NotSig","VLBxVHB.HB.LB","SBC"
TRINITY_DN11_c0_g2,3.55441213246736,0.104568699155156,"NotSig","VLBxVHB.HB.LB","SBC"
TRINITY_DN110_c0_g1,4.61714267743342,0.744408366657005,"Up","VLBxVHB.HB.LB","SBC"
TRINITY_DN1100_c0_g1,5.96049000684112,0.47689003543538,"Up","VLBxVHB.HB.LB","SBC"
TRINITY_DN11000_c0_g1,3.85306551915247,-1.28290876541492,"Down","VLBxVHB.HB.LB","SBC"
TRINITY_DN11000_c1_g1,2.90886284962149,-1.00766831764272,"Down","VLBxVHB.HB.LB","SBC"
TRINITY_DN11001_c0_g1,2.99218066453397,0.267368100809382,"NotSig","VLBxVHB.HB.LB","SBC"
TRINITY_DN110039_c0_g1,0.559005280946418,2.6375566130992,"Up","VLBxVHB.HB.LB","SBC"
TRINITY_DN11004_c0_g1,4.45043767552671,-1.92893138188414,"Down","VLBxVHB.HB.LB","SBC"
TRINITY_DN110041_c0_g1,0.455610004453555,-0.156266557786462,"NotSig","VLBxVHB.HB.LB","SBC"
TRINITY_DN11005_c0_g1,3.8290334313841,-0.580424137576933,"Down","VLBxVHB.HB.LB","SBC"
TRINITY_DN11007_c0_g1,4.65544167504855,0.800713397910687,"Up","VLBxVHB.HB.LB","SBC"
TRINITY_DN110082_c0_g1,0.27908506398605,-5.37630085076162,"NotSig","VLBxVHB.HB.LB","SBC"
TRINITY_DN110093_c0_g1,-0.915434735599215,-2.53133559451914,"NotSig","VLBxVHB.HB.LB","SBC"
TRINITY_DN110098_c0_g1,0.678376369880082,0.116788301636867,"NotSig","VLBxVHB.HB.LB","SBC"
TRINITY_DN1101_c0_g1,5.22093418289717,-0.145796964283536,"NotSig","VLBxVHB.HB.LB","SBC"
TRINITY_DN11010_c0_g1,4.33631435339477,0.501611810159753,"Up","VLBxVHB.HB.LB","SBC"
TRINITY_DN11011_c0_g1,6.9028702636686,-0.129812554729976,"NotSig","VLBxVHB.HB.LB","SBC"
TRINITY_DN11012_c0_g1,5.28078819222618,0.0160801705512793,"NotSig","VLBxVHB.HB.LB","SBC"
TRINITY_DN11013_c0_g1,4.964112355448,-0.113954157469147,"NotSig","VLBxVHB.HB.LB","SBC"
TRINITY_DN110134_c0_g1,0.430390876003525,0.255907578125948,"NotSig","VLBxVHB.HB.LB","SBC"
TRINITY_DN11014_c0_g1,3.09453009085047,-1.97804164133484,"Down","VLBxVHB.HB.LB","SBC"
TRINITY_DN11015_c0_g1,0.234513492532807,-1.43283142271429,"Down","VLBxVHB.HB.LB","SBC"
TRINITY_DN110159_c0_g1,-0.231595758535606,2.47620513219467,"Up","VLBxVHB.HB.LB","SBC"
TRINITY_DN11017_c0_g1,3.97540625929839,-0.191372067802645,"NotSig","VLBxVHB.HB.LB","SBC"
TRINITY_DN11018_c0_g1,6.09458242859369,-0.396436885713624,"NotSig","VLBxVHB.HB.LB","SBC"
TRINITY_DN11019_c0_g1,2.69617707156284,-2.29759995633593,"Down","VLBxVHB.HB.LB","SBC"
TRINITY_DN1102_c0_g1,5.77172315126461,0.00853843245103417,"NotSig","VLBxVHB.HB.LB","SBC"
TRINITY_DN11020_c0_g1,0.160503413916964,-1.20150118815886,"Down","VLBxVHB.HB.LB","SBC"
TRINITY_DN11021_c0_g1,4.249789839795,1.46873794501669,"Up","VLBxVHB.HB.LB","SBC"
TRINITY_DN11022_c0_g1,4.96569421793795,-0.188347028189862,"NotSig","VLBxVHB.HB.LB","SBC"
TRINITY_DN11023_c0_g1,4.0133348139845,-0.966207109672429,"Down","VLBxVHB.HB.LB","SBC"
TRINITY_DN11023_c2_g1,0.0126920687012072,5.72138910462853,"Up","VLBxVHB.HB.LB","SBC"
TRINITY_DN110230_c0_g1,0.539073244131378,-0.676629084635009,"NotSig","VLBxVHB.HB.LB","SBC"
TRINITY_DN110237_c0_g2,-0.045356559163066,2.95613003350599,"Up","VLBxVHB.HB.LB","SBC"
TRINITY_DN11024_c0_g1,5.43862073199547,0.31264112601354,"NotSig","VLBxVHB.HB.LB","SBC"
TRINITY_DN11025_c0_g2,4.52892359656615,1.23462003427051,"Up","VLBxVHB.HB.LB","SBC"
TRINITY_DN11026_c0_g1,3.56310346853688,0.381692442373905,"NotSig","VLBxVHB.HB.LB","SBC"
TRINITY_DN11027_c0_g1,3.16940037709436,0.138128670255674,"NotSig","VLBxVHB.HB.LB","SBC"
TRINITY_DN11028_c0_g1,2.58948047664713,-0.771741501292671,"Down","VLBxVHB.HB.LB","SBC"
TRINITY_DN11028_c0_g2,3.56033540217103,-0.610325169799176,"Down","VLBxVHB.HB.LB","SBC"
TRINITY_DN110286_c0_g1,-0.737696983292203,-0.822894761510272,"NotSig","VLBxVHB.HB.LB","SBC"
TRINITY_DN11029_c0_g1,1.72489098449186,-0.648478223331639,"NotSig","VLBxVHB.HB.LB","SBC"
TRINITY_DN11029_c0_g2,0.282117361681943,-4.38865186426417,"Down","VLBxVHB.HB.LB","SBC"
TRINITY_DN11029_c0_g3,2.101592541698,-0.7812990158321,"Down","VLBxVHB.HB.LB","SBC"
TRINITY_DN110298_c0_g2,1.6596246698888,1.45802794386244,"Up","VLBxVHB.HB.LB","SBC"
TRINITY_DN1103_c0_g1,3.3124153066052,2.08657297807582,"Up","VLBxVHB.HB.LB","SBC"
TRINITY_DN1103_c0_g2,4.13022586131398,0.633537214606403,"Up","VLBxVHB.HB.LB","SBC"
TRINITY_DN1103_c3_g1,0.434483473345895,1.47486762489205,"Up","VLBxVHB.HB.LB","SBC"
TRINITY_DN11030_c0_g1,5.90587364472497,0.352941589933735,"Up","VLBxVHB.HB.LB","SBC"
TRINITY_DN110304_c0_g1,-0.840232292402621,4.26435818916444,"Up","VLBxVHB.HB.LB","SBC"
TRINITY_DN11031_c0_g1,3.26464782906565,-0.111126056138232,"NotSig","VLBxVHB.HB.LB","SBC"
TRINITY_DN110314_c0_g1,-0.286842660339884,-0.850342111295717,"NotSig","VLBxVHB.HB.LB","SBC"
TRINITY_DN11032_c0_g1,6.74939909414844,0.357028843150968,"Up","VLBxVHB.HB.LB","SBC"
TRINITY_DN11032_c0_g2,3.12443526970091,0.148233361222623,"NotSig","VLBxVHB.HB.LB","SBC"
TRINITY_DN11032_c1_g1,-0.747185708470692,-3.22813599700056,"NotSig","VLBxVHB.HB.LB","SBC"
TRINITY_DN11032_c2_g1,0.303824971766126,-0.953509943496703,"Down","VLBxVHB.HB.LB","SBC"
TRINITY_DN11033_c0_g1,0.929429543945663,1.01362782553573,"NotSig","VLBxVHB.HB.LB","SBC"
TRINITY_DN11034_c0_g1,6.98379803288462,-0.271506425028469,"NotSig","VLBxVHB.HB.LB","SBC"
TRINITY_DN11035_c0_g1,3.96559473468327,0.898089025686306,"Up","VLBxVHB.HB.LB","SBC"
TRINITY_DN110358_c0_g1,-0.411476625154867,-2.26592412394253,"NotSig","VLBxVHB.HB.LB","SBC"
TRINITY_DN11036_c0_g1,2.37653715913454,3.00206293406678,"Up","VLBxVHB.HB.LB","SBC"
TRINITY_DN11036_c0_g2,0.136519937518696,6.55741277531795,"Up","VLBxVHB.HB.LB","SBC"
TRINITY_DN110360_c0_g1,1.31418741590719,0.81874522019476,"Up","VLBxVHB.HB.LB","SBC"
TRINITY_DN110366_c0_g1,-0.864381633986681,-5.69117171421278,"Down","VLBxVHB.HB.LB","SBC"
TRINITY_DN11037_c0_g1,3.53462861996605,-0.00963847960911943,"NotSig","VLBxVHB.HB.LB","SBC"
TRINITY_DN11038_c0_g1,1.61655849458394,1.78490408943187,"Up","VLBxVHB.HB.LB","SBC"
TRINITY_DN110384_c0_g1,2.15029353934634,-0.934890252322645,"Down","VLBxVHB.HB.LB","SBC"
TRINITY_DN11039_c0_g1,6.75962446826504,0.613393215003849,"Up","VLBxVHB.HB.LB","SBC"
TRINITY_DN1104_c0_g1,7.50237010362294,0.326756251679383,"NotSig","VLBxVHB.HB.LB","SBC"
TRINITY_DN1104_c0_g2,4.5447767056556,-0.767388377651582,"Down","VLBxVHB.HB.LB","SBC"
TRINITY_DN1104_c1_g1,1.00263024289657,0.380229704968832,"NotSig","VLBxVHB.HB.LB","SBC"
TRINITY_DN1104_c3_g1,0.652955354430163,0.862466099482779,"NotSig","VLBxVHB.HB.LB","SBC"
TRINITY_DN11040_c0_g1,3.14319965291821,-0.343454095964827,"NotSig","VLBxVHB.HB.LB","SBC"
TRINITY_DN110408_c0_g1,4.17402244201856,0.229755191079095,"NotSig","VLBxVHB.HB.LB","SBC"
TRINITY_DN11041_c0_g1,3.71750801418226,0.805190134811219,"NotSig","VLBxVHB.HB.LB","SBC"
TRINITY_DN11042_c0_g1,7.63964188201892,-0.603894019640912,"NotSig","VLBxVHB.HB.LB","SBC"
TRINITY_DN110424_c0_g1,-0.152478658554727,-4.29678539351119,"Down","VLBxVHB.HB.LB","SBC"
TRINITY_DN11043_c0_g1,0.263858117123608,0.446149850221289,"NotSig","VLBxVHB.HB.LB","SBC"
TRINITY_DN11044_c0_g1,2.85318965731185,0.471092931202972,"NotSig","VLBxVHB.HB.LB","SBC"
TRINITY_DN11044_c0_g2,3.43232717594504,-0.229089220644623,"NotSig","VLBxVHB.HB.LB","SBC"
TRINITY_DN11045_c0_g1,2.49776160951012,-2.09937908413834,"Down","VLBxVHB.HB.LB","SBC"
TRINITY_DN11045_c0_g2,-0.00589889943252282,0.0295503621807731,"NotSig","VLBxVHB.HB.LB","SBC"
TRINITY_DN11045_c1_g1,4.02017902910491,-2.75642963244527,"Down","VLBxVHB.HB.LB","SBC"
TRINITY_DN11046_c0_g2,0.795394881191981,-0.186915344757959,"NotSig","VLBxVHB.HB.LB","SBC"
TRINITY_DN11047_c0_g2,2.69503835996624,0.242849644807419,"NotSig","VLBxVHB.HB.LB","SBC"
TRINITY_DN11048_c0_g1,2.28315659400512,1.17317915666341,"Up","VLBxVHB.HB.LB","SBC"
TRINITY_DN11049_c0_g2,1.29444498678676,1.51421280412633,"Up","VLBxVHB.HB.LB","SBC"
TRINITY_DN1105_c0_g2,2.20482687214626,-1.37930960027788,"Down","VLBxVHB.HB.LB","SBC"
TRINITY_DN1105_c0_g4,5.52552848086841,0.5423611695642,"Up","VLBxVHB.HB.LB","SBC"
TRINITY_DN1105_c1_g1,4.73278094505609,-1.45663353140444,"Down","VLBxVHB.HB.LB","SBC"
TRINITY_DN11050_c0_g1,4.50545101254865,0.300372828800969,"NotSig","VLBxVHB.HB.LB","SBC"
TRINITY_DN11050_c1_g1,0.835687381382972,-1.08582000809939,"NotSig","VLBxVHB.HB.LB","SBC"
TRINITY_DN11051_c0_g1,3.14582785057011,0.483885321992715,"NotSig","VLBxVHB.HB.LB","SBC"
TRINITY_DN11052_c0_g1,4.84479366841274,0.623964069208316,"Up","VLBxVHB.HB.LB","SBC"
TRINITY_DN11053_c0_g1,0.657421010002132,0.558915292091269,"NotSig","VLBxVHB.HB.LB","SBC"
TRINITY_DN11054_c0_g1,0.889949994978874,-6.33629447248353,"Down","VLBxVHB.HB.LB","SBC"
TRINITY_DN11055_c0_g1,3.51741572258948,-1.5357287482035,"Down","VLBxVHB.HB.LB","SBC"
TRINITY_DN110555_c0_g1,-0.478602240179157,-3.59407154981846,"Down","VLBxVHB.HB.LB","SBC"
TRINITY_DN11056_c0_g1,7.19468268102864,0.254863703889533,"NotSig","VLBxVHB.HB.LB","SBC"
TRINITY_DN11057_c0_g1,3.21938861359919,3.71453034168103,"Up","VLBxVHB.HB.LB","SBC"
TRINITY_DN11057_c0_g2,-0.0497618072781576,-0.81856111599823,"NotSig","VLBxVHB.HB.LB","SBC"
TRINITY_DN11058_c0_g1,7.96001271372372,1.06616084383117,"NotSig","VLBxVHB.HB.LB","SBC"
TRINITY_DN11059_c0_g1,0.536736737508854,-0.371127576402287,"NotSig","VLBxVHB.HB.LB","SBC"
TRINITY_DN11059_c1_g2,4.70079500631211,0.159963377179737,"NotSig","VLBxVHB.HB.LB","SBC"
TRINITY_DN1106_c0_g1,7.54332559885112,0.317028425075131,"NotSig","VLBxVHB.HB.LB","SBC"
TRINITY_DN11061_c0_g1,3.07994418673375,0.181011335087062,"NotSig","VLBxVHB.HB.LB","SBC"
TRINITY_DN11062_c0_g1,-0.212615541285897,1.00508518680436,"Up","VLBxVHB.HB.LB","SBC"
TRINITY_DN11064_c0_g1,7.73679060466084,0.000866716928321414,"NotSig","VLBxVHB.HB.LB","SBC"
TRINITY_DN11066_c0_g1,-0.0620528579451119,0.12121637855312,"NotSig","VLBxVHB.HB.LB","SBC"
TRINITY_DN11067_c0_g1,3.2762884278277,-0.23086812624226,"NotSig","VLBxVHB.HB.LB","SBC"
TRINITY_DN110677_c0_g1,0.0451811033561832,0.621364667333175,"NotSig","VLBxVHB.HB.LB","SBC"
TRINITY_DN11068_c0_g1,4.88490320117661,-0.299699230553809,"NotSig","VLBxVHB.HB.LB","SBC"
TRINITY_DN11069_c0_g1,3.80558966237735,-0.105437687430296,"NotSig","VLBxVHB.HB.LB","SBC"
TRINITY_DN1107_c0_g1,4.1065045634291,0.0664431064426129,"NotSig","VLBxVHB.HB.LB","SBC"
TRINITY_DN1107_c1_g1,3.46432031481696,0.441351624680516,"NotSig","VLBxVHB.HB.LB","SBC"
TRINITY_DN11070_c0_g1,4.71225425550278,0.115514631859587,"NotSig","VLBxVHB.HB.LB","SBC"
TRINITY_DN11071_c0_g1,1.93777716252221,-6.06750892819636,"Down","VLBxVHB.HB.LB","SBC"
TRINITY_DN11071_c0_g2,0.477952083849111,-5.39521780423442,"Down","VLBxVHB.HB.LB","SBC"
TRINITY_DN11072_c0_g1,4.71732819158473,0.792278735937051,"Up","VLBxVHB.HB.LB","SBC"
TRINITY_DN11073_c0_g1,1.57298602612338,-2.46143489132202,"Down","VLBxVHB.HB.LB","SBC"
TRINITY_DN11074_c0_g1,1.61721036140605,0.665909117733409,"Up","VLBxVHB.HB.LB","SBC"
TRINITY_DN11075_c0_g1,6.43073158344383,0.430740187797665,"Up","VLBxVHB.HB.LB","SBC"
TRINITY_DN11076_c0_g1,3.91448564888896,0.730115044799194,"Up","VLBxVHB.HB.LB","SBC"
TRINITY_DN11077_c0_g1,5.5343901502999,0.272251871135353,"NotSig","VLBxVHB.HB.LB","SBC"
TRINITY_DN11077_c1_g1,4.42435927143331,-1.13044606433886,"Down","VLBxVHB.HB.LB","SBC"
TRINITY_DN11077_c2_g1,2.17976719778773,0.372837501734703,"NotSig","VLBxVHB.HB.LB","SBC"
TRINITY_DN110771_c0_g1,0.971619166631346,3.36442744457676,"Up","VLBxVHB.HB.LB","SBC"
TRINITY_DN110777_c0_g1,2.39427282525274,0.246800483039481,"NotSig","VLBxVHB.HB.LB","SBC"
TRINITY_DN11078_c0_g1,3.05667234260961,0.232865339614753,"NotSig","VLBxVHB.HB.LB","SBC"
TRINITY_DN11079_c0_g1,0.29635649372228,-1.30168255116978,"Down","VLBxVHB.HB.LB","SBC"
TRINITY_DN11079_c0_g2,3.91349566651927,-0.294123524062713,"NotSig","VLBxVHB.HB.LB","SBC"
TRINITY_DN110794_c0_g1,-0.325500470895644,0.96219341340884,"Up","VLBxVHB.HB.LB","SBC"
TRINITY_DN1108_c0_g1,1.99075276198554,1.86181943665675,"Up","VLBxVHB.HB.LB","SBC"
TRINITY_DN1108_c0_g2,3.59713833224282,-5.72335487891431,"Down","VLBxVHB.HB.LB","SBC"
TRINITY_DN11080_c0_g1,1.34368722134175,-1.84567779967171,"Down","VLBxVHB.HB.LB","SBC"
TRINITY_DN11081_c0_g1,2.21701096472649,-0.678811171031879,"Down","VLBxVHB.HB.LB","SBC"
TRINITY_DN11082_c0_g1,2.3566596915778,-1.45096232932972,"Down","VLBxVHB.HB.LB","SBC"
TRINITY_DN11083_c0_g1,0.275049401010738,-2.97960777785344,"Down","VLBxVHB.HB.LB","SBC"
TRINITY_DN11083_c0_g2,1.86908287163645,1.77046022537189,"Up","VLBxVHB.HB.LB","SBC"
TRINITY_DN110833_c0_g1,-0.771272142275088,4.55119888334136,"Up","VLBxVHB.HB.LB","SBC"
TRINITY_DN110835_c0_g1,1.57002149880116,-1.25909109753663,"NotSig","VLBxVHB.HB.LB","SBC"
TRINITY_DN11084_c0_g1,1.41348660761822,1.71345436008388,"Up","VLBxVHB.HB.LB","SBC"
TRINITY_DN11086_c0_g1,7.33072077511063,-0.280010610749292,"NotSig","VLBxVHB.HB.LB","SBC"
TRINITY_DN110861_c0_g1,0.116115826769704,0.280288424417395,"NotSig","VLBxVHB.HB.LB","SBC"
TRINITY_DN110861_c1_g1,-0.524595216839518,3.82194086444006,"Up","VLBxVHB.HB.LB","SBC"
TRINITY_DN11087_c0_g2,6.58657544270133,-0.673599844191449,"Down","VLBxVHB.HB.LB","SBC"
TRINITY_DN110882_c0_g1,1.24484447298598,-1.07374113232539,"NotSig","VLBxVHB.HB.LB","SBC"
TRINITY_DN11089_c0_g1,3.90063573877677,1.69388682618675,"Up","VLBxVHB.HB.LB","SBC"
TRINITY_DN1109_c0_g1,5.97655124619324,0.177993516230108,"NotSig","VLBxVHB.HB.LB","SBC"
TRINITY_DN11090_c0_g1,-0.406805408116605,-4.50964707453656,"NotSig","VLBxVHB.HB.LB","SBC"
TRINITY_DN11091_c0_g1,1.18427381156572,1.86333617268426,"Up","VLBxVHB.HB.LB","SBC"
TRINITY_DN11092_c0_g1,6.03015779568399,0.515254206889584,"Up","VLBxVHB.HB.LB","SBC"
TRINITY_DN11093_c0_g1,3.70996154259925,-0.545553625531073,"NotSig","VLBxVHB.HB.LB","SBC"
TRINITY_DN11094_c0_g1,0.917865499957488,4.39204176565634,"Up","VLBxVHB.HB.LB","SBC"
TRINITY_DN11094_c0_g3,5.28489136574643,-0.207407396646032,"NotSig","VLBxVHB.HB.LB","SBC"
TRINITY_DN11095_c0_g1,1.55313350149736,0.0447376833288688,"NotSig","VLBxVHB.HB.LB","SBC"
TRINITY_DN11096_c0_g1,0.751492138479762,0.595702902137236,"NotSig","VLBxVHB.HB.LB","SBC"
TRINITY_DN110965_c0_g1,-0.160986557300063,1.09263485632705,"Up","VLBxVHB.HB.LB","SBC"
TRINITY_DN11097_c0_g1,4.15388360969001,0.447196835300159,"NotSig","VLBxVHB.HB.LB","SBC"
TRINITY_DN11098_c0_g1,1.21218830001792,-0.469858238860915,"NotSig","VLBxVHB.HB.LB","SBC"
TRINITY_DN11099_c0_g1,6.39124629648233,0.258412004782622,"NotSig","VLBxVHB.HB.LB","SBC"
TRINITY_DN110992_c0_g1,-0.0718724526797646,1.83514053990027,"Up","VLBxVHB.HB.LB","SBC"
TRINITY_DN111_c0_g1,5.17792656539095,0.163207930221035,"NotSig","VLBxVHB.HB.LB","SBC"
TRINITY_DN111_c0_g2,1.95672550303302,-3.56243700742829,"Down","VLBxVHB.HB.LB","SBC"
TRINITY_DN111_c1_g1,4.99026795646801,-0.0427075933455812,"NotSig","VLBxVHB.HB.LB","SBC"
TRINITY_DN1110_c0_g1,6.90740049213284,0.152091219758796,"NotSig","VLBxVHB.HB.LB","SBC"
TRINITY_DN11100_c0_g1,0.818507968059051,0.309855240489813,"NotSig","VLBxVHB.HB.LB","SBC"
TRINITY_DN11101_c0_g1,4.39403280580782,-0.00987280592569595,"NotSig","VLBxVHB.HB.LB","SBC"
TRINITY_DN11101_c0_g2,3.49064171503117,0.350539261879991,"NotSig","VLBxVHB.HB.LB","SBC"
TRINITY_DN111015_c0_g1,1.2450600348661,0.187371869002252,"NotSig","VLBxVHB.HB.LB","SBC"
TRINITY_DN111016_c0_g1,4.68439040991465,0.264993125712416,"NotSig","VLBxVHB.HB.LB","SBC"
TRINITY_DN11102_c0_g1,-0.883009617860844,-2.54564337631049,"NotSig","VLBxVHB.HB.LB","SBC"
TRINITY_DN11102_c0_g2,5.832194736639,0.530255898746862,"Up","VLBxVHB.HB.LB","SBC"
TRINITY_DN11103_c0_g1,3.14430566302974,-1.758933340206,"Down","VLBxVHB.HB.LB","SBC"
TRINITY_DN11103_c1_g1,-0.539783452579685,-2.24610397896172,"Down","VLBxVHB.HB.LB","SBC"
TRINITY_DN11104_c0_g1,0.104568211081369,0.395634243335481,"NotSig","VLBxVHB.HB.LB","SBC"
TRINITY_DN11105_c0_g1,4.30172307851065,0.373586594075566,"Up","VLBxVHB.HB.LB","SBC"
TRINITY_DN111050_c0_g1,0.0765045812825007,5.33942463829115,"Up","VLBxVHB.HB.LB","SBC"
TRINITY_DN111058_c0_g1,-0.146666528274285,3.8053134687788,"Up","VLBxVHB.HB.LB","SBC"
TRINITY_DN11106_c0_g1,4.94815924582592,-3.45982764990706,"Down","VLBxVHB.HB.LB","SBC"
TRINITY_DN11106_c0_g2,5.01191150842369,-0.535455140252194,"Down","VLBxVHB.HB.LB","SBC"
TRINITY_DN11107_c0_g2,4.02352930226762,0.214477467763466,"NotSig","VLBxVHB.HB.LB","SBC"
TRINITY_DN11107_c0_g3,0.526187933437474,1.23228359040007,"Up","VLBxVHB.HB.LB","SBC"
TRINITY_DN11108_c0_g1,4.2220253396341,0.270319439830947,"NotSig","VLBxVHB.HB.LB","SBC"
TRINITY_DN111085_c0_g1,-0.102409173323128,4.29545934909866,"Up","VLBxVHB.HB.LB","SBC"
TRINITY_DN11109_c0_g1,2.50234849714844,-0.174453402390597,"NotSig","VLBxVHB.HB.LB","SBC"
TRINITY_DN111092_c0_g1,2.74294314906784,-0.0858960096603459,"NotSig","VLBxVHB.HB.LB","SBC"
TRINITY_DN1111_c0_g1,4.05610186289652,0.00819601152156433,"NotSig","VLBxVHB.HB.LB","SBC"
TRINITY_DN11110_c0_g1,4.13051663639327,0.269773385421079,"NotSig","VLBxVHB.HB.LB","SBC"
TRINITY_DN111107_c0_g1,-0.0883167359651798,-7.01539132275171,"Down","VLBxVHB.HB.LB","SBC"
TRINITY_DN11111_c0_g1,0.843412043530318,1.24154508011661,"Up","VLBxVHB.HB.LB","SBC"
TRINITY_DN11112_c0_g1,6.73009157714401,0.260932993374655,"NotSig","VLBxVHB.HB.LB","SBC"
TRINITY_DN11113_c0_g1,2.75381570046749,0.0117571609819183,"NotSig","VLBxVHB.HB.LB","SBC"
TRINITY_DN11114_c0_g1,2.82510293363905,-0.614483471678273,"Down","VLBxVHB.HB.LB","SBC"
TRINITY_DN11115_c0_g1,-0.430106062420487,-3.63482202508234,"NotSig","VLBxVHB.HB.LB","SBC"
TRINITY_DN11116_c0_g1,5.88867621218923,0.0133728088153477,"NotSig","VLBxVHB.HB.LB","SBC"
TRINITY_DN11117_c0_g1,5.91286641202368,0.103446211276577,"NotSig","VLBxVHB.HB.LB","SBC"
TRINITY_DN11118_c0_g1,2.5190776567251,1.56834468966883,"Up","VLBxVHB.HB.LB","SBC"
TRINITY_DN111186_c0_g1,0.646187407823345,-1.13108104304733,"Down","VLBxVHB.HB.LB","SBC"
TRINITY_DN11119_c0_g1,1.21431692637593,0.724378691654254,"NotSig","VLBxVHB.HB.LB","SBC"
TRINITY_DN1112_c0_g1,5.1550672634217,0.229776575504996,"NotSig","VLBxVHB.HB.LB","SBC"
TRINITY_DN1112_c0_g2,2.92269617873471,0.352702180639148,"NotSig","VLBxVHB.HB.LB","SBC"
TRINITY_DN11120_c0_g1,2.40969680690333,-4.02539222369673,"Down","VLBxVHB.HB.LB","SBC"
TRINITY_DN11121_c0_g1,6.25407610091618,0.0954701276547697,"NotSig","VLBxVHB.HB.LB","SBC"
TRINITY_DN11122_c0_g1,2.73271537876346,-0.085281526674319,"NotSig","VLBxVHB.HB.LB","SBC"
TRINITY_DN11122_c0_g2,-0.243157630106718,-2.31911137274478,"Down","VLBxVHB.HB.LB","SBC"
TRINITY_DN11123_c0_g1,0.525376121286582,-0.509555945818412,"NotSig","VLBxVHB.HB.LB","SBC"
TRINITY_DN111231_c0_g2,3.51024698475215,-0.728443970635644,"Down","VLBxVHB.HB.LB","SBC"
TRINITY_DN111242_c0_g2,3.44982850205862,0.0150245983323376,"NotSig","VLBxVHB.HB.LB","SBC"
TRINITY_DN111259_c0_g1,1.09809246914458,0.369576813653911,"NotSig","VLBxVHB.HB.LB","SBC"
TRINITY_DN11127_c0_g2,3.81943930461523,-0.485643202519255,"NotSig","VLBxVHB.HB.LB","SBC"
TRINITY_DN111279_c0_g1,0.252157688374914,-3.54142126429285,"Down","VLBxVHB.HB.LB","SBC"
TRINITY_DN111283_c0_g1,0.475778593921478,0.465393514467883,"NotSig","VLBxVHB.HB.LB","SBC"
TRINITY_DN11129_c0_g1,1.53801081346447,-1.27216473743719,"Down","VLBxVHB.HB.LB","SBC"
TRINITY_DN11129_c0_g2,1.26429935994408,-0.220315276932717,"NotSig","VLBxVHB.HB.LB","SBC"
TRINITY_DN11129_c0_g3,2.68760641899506,-2.4554982366412,"Down","VLBxVHB.HB.LB","SBC"
TRINITY_DN1113_c0_g1,2.96030792580863,1.26463418519755,"Up","VLBxVHB.HB.LB","SBC"
TRINITY_DN11130_c0_g1,3.64623536232031,-0.515626204890236,"NotSig","VLBxVHB.HB.LB","SBC"
TRINITY_DN111307_c0_g1,-0.146486316140798,-0.982883552600863,"NotSig","VLBxVHB.HB.LB","SBC"
TRINITY_DN11131_c0_g1,7.22990477160067,0.263657756042283,"NotSig","VLBxVHB.HB.LB","SBC"
TRINITY_DN11132_c0_g1,2.74629553102324,1.15403696566911,"Up","VLBxVHB.HB.LB","SBC"
TRINITY_DN11133_c0_g1,4.25635378984768,-0.730311480644529,"Down","VLBxVHB.HB.LB","SBC"
TRINITY_DN111339_c1_g1,0.420133279832244,-3.99596878395384,"Down","VLBxVHB.HB.LB","SBC"
TRINITY_DN11134_c0_g1,0.978905217807475,1.80700376042473,"Up","VLBxVHB.HB.LB","SBC"
TRINITY_DN11135_c0_g1,4.82445890612482,-0.155192747800193,"NotSig","VLBxVHB.HB.LB","SBC"
TRINITY_DN11136_c3_g1,1.83393173451613,0.154950621633903,"NotSig","VLBxVHB.HB.LB","SBC"
TRINITY_DN11137_c0_g1,0.75020575666405,-0.609893982063636,"NotSig","VLBxVHB.HB.LB","SBC"
TRINITY_DN11139_c0_g1,0.934225376381,2.04560887725315,"Up","VLBxVHB.HB.LB","SBC"
TRINITY_DN1114_c0_g1,4.29818419708028,-0.183043244864921,"NotSig","VLBxVHB.HB.LB","SBC"
TRINITY_DN11141_c0_g1,7.0569838602468,-0.0899864665646786,"NotSig","VLBxVHB.HB.LB","SBC"
TRINITY_DN11142_c0_g1,2.27117928897291,-3.62136081365657,"Down","VLBxVHB.HB.LB","SBC"
TRINITY_DN11143_c0_g2,3.31614238499893,1.95787197875804,"Up","VLBxVHB.HB.LB","SBC"
TRINITY_DN111434_c0_g1,-0.563415697297859,2.18583965434845,"Up","VLBxVHB.HB.LB","SBC"
TRINITY_DN11144_c0_g1,0.880565633587311,-0.151079839344093,"NotSig","VLBxVHB.HB.LB","SBC"
TRINITY_DN11145_c0_g1,0.879747843870645,-1.56534027949246,"Down","VLBxVHB.HB.LB","SBC"
TRINITY_DN11146_c0_g1,3.71738771838489,-0.104577523745028,"NotSig","VLBxVHB.HB.LB","SBC"
TRINITY_DN11147_c0_g1,6.1669371677588,1.82968345629773,"Up","VLBxVHB.HB.LB","SBC"
TRINITY_DN11148_c0_g1,1.59860018592698,-1.26930867840306,"Down","VLBxVHB.HB.LB","SBC"
TRINITY_DN11149_c0_g1,5.80549109898088,0.664915055034436,"Up","VLBxVHB.HB.LB","SBC"
TRINITY_DN11149_c1_g1,6.26401316507097,0.952117058728321,"Up","VLBxVHB.HB.LB","SBC"
TRINITY_DN111492_c0_g2,-0.922258735272753,3.8957849665393,"Up","VLBxVHB.HB.LB","SBC"
TRINITY_DN1115_c0_g1,6.27955163100302,1.62940006906069,"Up","VLBxVHB.HB.LB","SBC"
TRINITY_DN11150_c0_g1,6.69848463333711,-0.181987371002684,"NotSig","VLBxVHB.HB.LB","SBC"
TRINITY_DN111501_c0_g1,-0.808823103563139,-1.52123309196673,"Down","VLBxVHB.HB.LB","SBC"
TRINITY_DN11152_c0_g1,1.00756431908574,0.951517073732112,"Up","VLBxVHB.HB.LB","SBC"
TRINITY_DN11153_c0_g1,4.22783525123356,-0.49013186250768,"Down","VLBxVHB.HB.LB","SBC"
TRINITY_DN11154_c1_g1,-0.417979154643652,2.72955657200119,"Up","VLBxVHB.HB.LB","SBC"
TRINITY_DN11155_c0_g1,5.71041262750466,-0.262470487579881,"NotSig","VLBxVHB.HB.LB","SBC"
TRINITY_DN11156_c0_g1,6.07506152595584,-0.041951327603629,"NotSig","VLBxVHB.HB.LB","SBC"
TRINITY_DN11157_c0_g1,3.32612645452361,-0.1650631303713,"NotSig","VLBxVHB.HB.LB","SBC"
TRINITY_DN111574_c0_g1,0.712006824489499,0.374135887014318,"NotSig","VLBxVHB.HB.LB","SBC"
[truncated: 251,501 more rows]
