# Supplementary material for: Sampling strategies for sugarcane using either clonal replicates or diverse genotypes can bias the conclusions of RNA-Seq studies
Source: Genet Mol Biol. 2023 Apr 3;46(1):e20220286. doi: 10.1590/1678-4685-GMB-2022-0286 (PMC10075064; doi:10.1590/1678-4685-GMB-2022-0286)
Supplement: File S2 - [file 1415-4757-GMB-46-1-e20220286-s7.zip › 1415-4757-GMB-46-1-e20220286-s7/FileS2.csv]

GO	Term	Ontology	Genes
GO:0005515	protein binding	MF	TRINITY_DN0_c0_g1; TRINITY_DN0_c0_g2; TRINITY_DN10002_c0_g1; TRINITY_DN100125_c0_g1; TRINITY_DN10015_c0_g1; TRINITY_DN100330_c0_g1; TRINITY_DN10040_c0_g1; TRINITY_DN10044_c0_g1; TRINITY_DN100541_c0_g1; TRINITY_DN10055_c0_g2; TRINITY_DN10059_c0_g1; TRINITY_DN100617_c1_g1; TRINITY_DN10067_c0_g1; TRINITY_DN1006_c1_g1; TRINITY_DN1006_c1_g2; TRINITY_DN100786_c0_g1; TRINITY_DN10084_c0_g1; TRINITY_DN101…
GO:0003676	nucleic acid binding	MF	TRINITY_DN100003_c0_g1; TRINITY_DN10052_c0_g1; TRINITY_DN100799_c0_g1; TRINITY_DN100921_c0_g1; TRINITY_DN10126_c0_g1; TRINITY_DN10130_c0_g1; TRINITY_DN10131_c0_g1; TRINITY_DN10203_c1_g1; TRINITY_DN10217_c0_g1; TRINITY_DN10228_c0_g1; TRINITY_DN10236_c0_g1; TRINITY_DN102460_c0_g2; TRINITY_DN10264_c0_g1; TRINITY_DN10304_c0_g1; TRINITY_DN10315_c0_g2; TRINITY_DN10332_c0_g1; TRINITY_DN104682_c0_g1; TRI…
GO:0008270	zinc ion binding	MF	TRINITY_DN100003_c0_g1; TRINITY_DN10024_c0_g1; TRINITY_DN10025_c0_g1; TRINITY_DN100469_c0_g1; TRINITY_DN100799_c0_g1; TRINITY_DN100820_c0_g1; TRINITY_DN100921_c0_g1; TRINITY_DN10101_c0_g1; TRINITY_DN10124_c0_g1; TRINITY_DN10156_c1_g1; TRINITY_DN10161_c0_g1; TRINITY_DN101650_c0_g1; TRINITY_DN10191_c0_g1; TRINITY_DN102009_c0_g1; TRINITY_DN102009_c0_g2; TRINITY_DN10228_c0_g1; TRINITY_DN102460_c0_g2;…
GO:0016758	transferase activity; transferring hexosyl groups	MF	TRINITY_DN10003_c0_g1; TRINITY_DN10003_c0_g2; TRINITY_DN10003_c0_g3; TRINITY_DN10029_c0_g1; TRINITY_DN10029_c0_g3; TRINITY_DN100552_c0_g1; TRINITY_DN10178_c0_g1; TRINITY_DN102120_c0_g1; TRINITY_DN10323_c0_g1; TRINITY_DN10323_c0_g2; TRINITY_DN10394_c0_g1; TRINITY_DN10394_c1_g1; TRINITY_DN10530_c2_g1; TRINITY_DN105341_c0_g2; TRINITY_DN105807_c0_g1; TRINITY_DN105991_c0_g1; TRINITY_DN106392_c0_g1; TR…
GO:0016757	transferase activity; transferring glycosyl groups	MF	TRINITY_DN10004_c0_g1; TRINITY_DN10019_c0_g1; TRINITY_DN100702_c0_g1; TRINITY_DN101370_c0_g2; TRINITY_DN10312_c0_g1; TRINITY_DN10479_c0_g1; TRINITY_DN105954_c0_g1; TRINITY_DN10661_c0_g1; TRINITY_DN10877_c0_g1; TRINITY_DN12043_c0_g1; TRINITY_DN122374_c0_g1; TRINITY_DN128386_c0_g1; TRINITY_DN1341_c1_g1; TRINITY_DN1419_c0_g1; TRINITY_DN14389_c0_g1; TRINITY_DN14540_c0_g1; TRINITY_DN1463_c0_g1; TRINIT…
GO:0000786	nucleosome	CC	TRINITY_DN10008_c0_g1; TRINITY_DN11174_c0_g1; TRINITY_DN11851_c0_g1; TRINITY_DN126515_c0_g2; TRINITY_DN133_c0_g1; TRINITY_DN133_c0_g2; TRINITY_DN146450_c0_g1; TRINITY_DN1551_c0_g1; TRINITY_DN1551_c0_g2; TRINITY_DN202690_c0_g1; TRINITY_DN20594_c0_g1; TRINITY_DN21129_c3_g1; TRINITY_DN21421_c1_g2; TRINITY_DN2350_c0_g1; TRINITY_DN27225_c0_g1; TRINITY_DN29141_c0_g1; TRINITY_DN29141_c0_g2; TRINITY_DN32…
GO:0003677	DNA binding	MF	TRINITY_DN10008_c0_g1; TRINITY_DN10027_c0_g1; TRINITY_DN10038_c0_g1; TRINITY_DN10043_c0_g1; TRINITY_DN100516_c0_g1; TRINITY_DN1006_c0_g1; TRINITY_DN100744_c0_g1; TRINITY_DN10074_c0_g1; TRINITY_DN10077_c0_g1; TRINITY_DN101042_c0_g1; TRINITY_DN10119_c0_g3; TRINITY_DN10126_c0_g1; TRINITY_DN10161_c0_g1; TRINITY_DN10176_c0_g1; TRINITY_DN10184_c0_g1; TRINITY_DN10217_c0_g1; TRINITY_DN102512_c0_g1; TRINI…
GO:0005634	nucleus	CC	TRINITY_DN10008_c0_g1; TRINITY_DN10282_c0_g1; TRINITY_DN10380_c0_g1; TRINITY_DN10401_c0_g1; TRINITY_DN10524_c1_g1; TRINITY_DN105845_c0_g3; TRINITY_DN10748_c0_g1; TRINITY_DN10848_c0_g1; TRINITY_DN1096_c0_g1; TRINITY_DN111460_c0_g1; TRINITY_DN1116_c0_g1; TRINITY_DN11259_c0_g2; TRINITY_DN115311_c0_g1; TRINITY_DN11559_c1_g2; TRINITY_DN1157_c1_g1; TRINITY_DN1157_c3_g2; TRINITY_DN11606_c0_g1; TRINITY_D…
GO:0006334	nucleosome assembly	BP	TRINITY_DN10008_c0_g1; TRINITY_DN12033_c0_g1; TRINITY_DN1551_c0_g1; TRINITY_DN1551_c0_g2; TRINITY_DN1809_c0_g1; TRINITY_DN21129_c3_g1; TRINITY_DN2350_c0_g1; TRINITY_DN29141_c0_g1; TRINITY_DN29141_c0_g2; TRINITY_DN35283_c0_g1; TRINITY_DN6530_c0_g1; TRINITY_DN6980_c2_g1; TRINITY_DN7494_c0_g1; TRINITY_DN8025_c0_g1; TRINITY_DN9383_c0_g1; TRINITY_DN9625_c0_g1
GO:0005525	GTP binding	MF	TRINITY_DN10009_c0_g2; TRINITY_DN10079_c0_g1; TRINITY_DN10399_c0_g1; TRINITY_DN1039_c0_g1; TRINITY_DN1039_c0_g2; TRINITY_DN1039_c0_g3; TRINITY_DN1039_c0_g4; TRINITY_DN10485_c0_g1; TRINITY_DN10512_c0_g1; TRINITY_DN10612_c0_g1; TRINITY_DN109101_c0_g1; TRINITY_DN10934_c0_g1; TRINITY_DN113053_c0_g1; TRINITY_DN11660_c0_g1; TRINITY_DN116675_c0_g1; TRINITY_DN116675_c0_g2; TRINITY_DN116675_c0_g3; TRINITY…
GO:0030170	pyridoxal phosphate binding	MF	TRINITY_DN1000_c0_g2; TRINITY_DN1056_c0_g1; TRINITY_DN10777_c0_g3; TRINITY_DN1085_c0_g1; TRINITY_DN109286_c0_g1; TRINITY_DN116432_c0_g1; TRINITY_DN11814_c0_g1; TRINITY_DN118890_c0_g1; TRINITY_DN122836_c0_g1; TRINITY_DN12284_c0_g1; TRINITY_DN1242_c0_g1; TRINITY_DN12496_c0_g1; TRINITY_DN12662_c0_g1; TRINITY_DN12703_c0_g1; TRINITY_DN13531_c0_g1; TRINITY_DN14265_c0_g1; TRINITY_DN1436_c0_g4; TRINITY_D…
GO:0005509	calcium ion binding	MF	TRINITY_DN10011_c0_g1; TRINITY_DN10039_c0_g2; TRINITY_DN10187_c0_g1; TRINITY_DN1031_c0_g1; TRINITY_DN103258_c2_g1; TRINITY_DN104680_c0_g2; TRINITY_DN105562_c0_g1; TRINITY_DN105607_c0_g1; TRINITY_DN106663_c0_g1; TRINITY_DN108213_c0_g1; TRINITY_DN10893_c0_g1; TRINITY_DN10930_c0_g1; TRINITY_DN109397_c0_g1; TRINITY_DN109413_c0_g1; TRINITY_DN111984_c0_g1; TRINITY_DN11213_c0_g1; TRINITY_DN11213_c2_g1; …
GO:0016579	protein deubiquitination	BP	TRINITY_DN100171_c1_g1; TRINITY_DN10097_c0_g1; TRINITY_DN10292_c0_g1; TRINITY_DN10840_c0_g1; TRINITY_DN1128_c0_g1; TRINITY_DN11637_c0_g1; TRINITY_DN11702_c0_g1; TRINITY_DN11891_c0_g1; TRINITY_DN122873_c0_g2; TRINITY_DN126091_c0_g2; TRINITY_DN14098_c0_g1; TRINITY_DN148221_c0_g1; TRINITY_DN15854_c0_g1; TRINITY_DN1639_c0_g1; TRINITY_DN1712_c0_g1; TRINITY_DN1754_c0_g1; TRINITY_DN176_c0_g1; TRINITY_DN…
GO:0036459	thiol-dependent ubiquitinyl hydrolase activity	MF	TRINITY_DN100171_c1_g1; TRINITY_DN10097_c0_g1; TRINITY_DN10292_c0_g1; TRINITY_DN10840_c0_g1; TRINITY_DN1128_c0_g1; TRINITY_DN11637_c0_g1; TRINITY_DN11891_c0_g1; TRINITY_DN122873_c0_g2; TRINITY_DN126091_c0_g2; TRINITY_DN14098_c0_g1; TRINITY_DN148221_c0_g1; TRINITY_DN15854_c0_g1; TRINITY_DN1639_c0_g1; TRINITY_DN1712_c0_g1; TRINITY_DN1754_c0_g1; TRINITY_DN176_c0_g1; TRINITY_DN236_c0_g1; TRINITY_DN23…
GO:0016021	integral component of membrane	CC	TRINITY_DN10019_c0_g1; TRINITY_DN100570_c0_g1; TRINITY_DN100570_c0_g2; TRINITY_DN1010_c0_g1; TRINITY_DN10160_c0_g4; TRINITY_DN101699_c0_g1; TRINITY_DN10183_c0_g2; TRINITY_DN10211_c1_g1; TRINITY_DN103449_c0_g1; TRINITY_DN103553_c0_g1; TRINITY_DN103553_c0_g3; TRINITY_DN10362_c0_g1; TRINITY_DN1036_c0_g1; TRINITY_DN104477_c0_g1; TRINITY_DN10479_c0_g1; TRINITY_DN10484_c0_g1; TRINITY_DN104865_c0_g1; TR…
GO:0005543	phospholipid binding	MF	TRINITY_DN1001_c0_g1; TRINITY_DN13567_c0_g1; TRINITY_DN13596_c0_g1; TRINITY_DN147907_c2_g1; TRINITY_DN165738_c0_g1; TRINITY_DN18575_c0_g1; TRINITY_DN187789_c0_g1; TRINITY_DN198105_c0_g1; TRINITY_DN22848_c0_g1; TRINITY_DN26425_c0_g1; TRINITY_DN27813_c0_g1; TRINITY_DN27813_c0_g2; TRINITY_DN35742_c0_g1; TRINITY_DN4433_c0_g2; TRINITY_DN4433_c0_g3; TRINITY_DN52521_c0_g1; TRINITY_DN69343_c0_g1; TRINITY…
GO:0004367	glycerol-3-phosphate dehydrogenase [NAD+] activity	MF	TRINITY_DN10021_c0_g1; TRINITY_DN14832_c0_g1; TRINITY_DN19358_c0_g2; TRINITY_DN543_c0_g1
GO:0005975	carbohydrate metabolic process	BP	TRINITY_DN10021_c0_g1; TRINITY_DN10086_c0_g1; TRINITY_DN1009_c0_g1; TRINITY_DN10178_c0_g1; TRINITY_DN10294_c0_g1; TRINITY_DN10310_c0_g1; TRINITY_DN10472_c0_g2; TRINITY_DN10708_c1_g1; TRINITY_DN10827_c0_g1; TRINITY_DN10851_c0_g1; TRINITY_DN10974_c1_g1; TRINITY_DN10974_c2_g1; TRINITY_DN10974_c3_g1; TRINITY_DN10995_c0_g1; TRINITY_DN11071_c0_g2; TRINITY_DN111715_c0_g1; TRINITY_DN11327_c0_g1; TRINITY_…
GO:0055114	oxidation-reduction process	BP	TRINITY_DN10021_c0_g1; TRINITY_DN10021_c0_g2; TRINITY_DN100231_c0_g1; TRINITY_DN10024_c0_g1; TRINITY_DN10092_c0_g1; TRINITY_DN10099_c0_g1; TRINITY_DN10106_c0_g1; TRINITY_DN10139_c0_g1; TRINITY_DN10155_c0_g1; TRINITY_DN101917_c0_g1; TRINITY_DN101937_c0_g1; TRINITY_DN102018_c0_g1; TRINITY_DN10291_c0_g1; TRINITY_DN10306_c0_g1; TRINITY_DN10320_c0_g1; TRINITY_DN1032_c0_g1; TRINITY_DN10347_c0_g1; TRINI…
GO:0016616	oxidoreductase activity; acting on the CH-OH group of donors; NAD or NADP as acceptor	MF	TRINITY_DN10021_c0_g2; TRINITY_DN10092_c0_g1; TRINITY_DN10155_c0_g1; TRINITY_DN10618_c0_g1; TRINITY_DN107567_c0_g1; TRINITY_DN10776_c0_g1; TRINITY_DN112082_c0_g1; TRINITY_DN11268_c0_g1; TRINITY_DN11336_c0_g2; TRINITY_DN11416_c0_g1; TRINITY_DN12420_c0_g1; TRINITY_DN12807_c0_g1; TRINITY_DN128616_c0_g2; TRINITY_DN1378_c0_g1; TRINITY_DN140662_c0_g1; TRINITY_DN14274_c0_g1; TRINITY_DN14632_c0_g1; TRINI…
GO:0046168	glycerol-3-phosphate catabolic process	BP	TRINITY_DN10021_c0_g2; TRINITY_DN19358_c0_g2; TRINITY_DN543_c0_g1
GO:0051287	NAD binding	MF	TRINITY_DN10021_c0_g2; TRINITY_DN10024_c0_g1; TRINITY_DN10092_c0_g1; TRINITY_DN10560_c0_g1; TRINITY_DN118904_c0_g1; TRINITY_DN128616_c0_g2; TRINITY_DN13395_c0_g2; TRINITY_DN13421_c0_g1; TRINITY_DN140662_c0_g1; TRINITY_DN140662_c0_g2; TRINITY_DN14632_c0_g1; TRINITY_DN14632_c0_g2; TRINITY_DN15502_c0_g1; TRINITY_DN15685_c0_g2; TRINITY_DN15927_c0_g1; TRINITY_DN19358_c0_g2; TRINITY_DN2093_c0_g1; TRINI…
GO:0005506	iron ion binding	MF	TRINITY_DN100231_c0_g1; TRINITY_DN10099_c0_g1; TRINITY_DN10139_c0_g1; TRINITY_DN102018_c0_g1; TRINITY_DN105483_c0_g1; TRINITY_DN106116_c0_g1; TRINITY_DN106116_c0_g2; TRINITY_DN106116_c1_g1; TRINITY_DN106205_c0_g1; TRINITY_DN10626_c0_g1; TRINITY_DN107711_c1_g1; TRINITY_DN10847_c0_g1; TRINITY_DN10847_c0_g2; TRINITY_DN10847_c1_g1; TRINITY_DN108729_c0_g1; TRINITY_DN112907_c0_g1; TRINITY_DN113086_c0_g…
GO:0016705	oxidoreductase activity; acting on paired donors; with incorporation or reduction of molecular oxygen	MF	TRINITY_DN100231_c0_g1; TRINITY_DN105483_c0_g1; TRINITY_DN106116_c0_g1; TRINITY_DN106116_c0_g2; TRINITY_DN106116_c1_g1; TRINITY_DN106205_c0_g1; TRINITY_DN10626_c0_g1; TRINITY_DN107711_c1_g1; TRINITY_DN10847_c0_g1; TRINITY_DN10847_c0_g2; TRINITY_DN10847_c1_g1; TRINITY_DN108729_c0_g1; TRINITY_DN112907_c0_g1; TRINITY_DN113086_c0_g1; TRINITY_DN113444_c0_g1; TRINITY_DN118587_c0_g4; TRINITY_DN118846_c0…
GO:0020037	heme binding	MF	TRINITY_DN100231_c0_g1; TRINITY_DN101917_c0_g1; TRINITY_DN10320_c0_g1; TRINITY_DN10347_c0_g1; TRINITY_DN104114_c0_g1; TRINITY_DN105483_c0_g1; TRINITY_DN106116_c0_g1; TRINITY_DN106116_c0_g2; TRINITY_DN106116_c1_g1; TRINITY_DN106205_c0_g1; TRINITY_DN10626_c0_g1; TRINITY_DN107711_c1_g1; TRINITY_DN10847_c0_g1; TRINITY_DN10847_c0_g2; TRINITY_DN10847_c1_g1; TRINITY_DN108729_c0_g1; TRINITY_DN11050_c0_g1…
GO:0043531	ADP binding	MF	TRINITY_DN100241_c0_g1; TRINITY_DN100241_c0_g2; TRINITY_DN100297_c0_g1; TRINITY_DN100317_c1_g2; TRINITY_DN100317_c1_g3; TRINITY_DN1013_c0_g1; TRINITY_DN101449_c0_g1; TRINITY_DN10145_c0_g1; TRINITY_DN101675_c0_g1; TRINITY_DN101675_c0_g2; TRINITY_DN101776_c0_g1; TRINITY_DN101776_c0_g2; TRINITY_DN10177_c0_g1; TRINITY_DN101788_c0_g1; TRINITY_DN10190_c0_g1; TRINITY_DN102544_c0_g1; TRINITY_DN10296_c0_g…
GO:0006281	DNA repair	BP	TRINITY_DN100241_c0_g2; TRINITY_DN102797_c0_g1; TRINITY_DN10308_c0_g1; TRINITY_DN10461_c0_g1; TRINITY_DN10719_c0_g4; TRINITY_DN108154_c0_g1; TRINITY_DN11001_c0_g1; TRINITY_DN11178_c0_g1; TRINITY_DN11333_c0_g1; TRINITY_DN114348_c0_g1; TRINITY_DN114519_c0_g1; TRINITY_DN1150_c1_g1; TRINITY_DN11606_c0_g1; TRINITY_DN116821_c0_g2; TRINITY_DN117285_c0_g1; TRINITY_DN117_c0_g1; TRINITY_DN117_c0_g3; TRINIT…
GO:0006310	DNA recombination	BP	TRINITY_DN100241_c0_g2; TRINITY_DN10719_c0_g4; TRINITY_DN11333_c0_g1; TRINITY_DN1150_c1_g1; TRINITY_DN117285_c0_g1; TRINITY_DN117_c0_g1; TRINITY_DN117_c0_g3; TRINITY_DN120787_c0_g1; TRINITY_DN12192_c0_g1; TRINITY_DN12921_c0_g2; TRINITY_DN129_c0_g2; TRINITY_DN130_c0_g1; TRINITY_DN130_c0_g2; TRINITY_DN144314_c0_g1; TRINITY_DN14780_c0_g1; TRINITY_DN15542_c0_g2; TRINITY_DN17558_c0_g1; TRINITY_DN18216…
GO:0009378	four-way junction helicase activity	MF	TRINITY_DN100241_c0_g2; TRINITY_DN10719_c0_g4; TRINITY_DN11333_c0_g1; TRINITY_DN117285_c0_g1; TRINITY_DN117_c0_g1; TRINITY_DN117_c0_g3; TRINITY_DN120787_c0_g1; TRINITY_DN12192_c0_g1; TRINITY_DN12921_c0_g2; TRINITY_DN129_c0_g2; TRINITY_DN130_c0_g1; TRINITY_DN130_c0_g2; TRINITY_DN144314_c0_g1; TRINITY_DN14780_c0_g1; TRINITY_DN15542_c0_g2; TRINITY_DN17558_c0_g1; TRINITY_DN18216_c1_g1; TRINITY_DN1850…
GO:0000105	histidine biosynthetic process	BP	TRINITY_DN10024_c0_g1; TRINITY_DN2056_c0_g1; TRINITY_DN29135_c0_g1; TRINITY_DN4104_c0_g1; TRINITY_DN4511_c0_g1; TRINITY_DN4677_c0_g1; TRINITY_DN6553_c0_g1; TRINITY_DN8452_c0_g1; TRINITY_DN9159_c0_g1
GO:0004399	histidinol dehydrogenase activity	MF	TRINITY_DN10024_c0_g1
GO:0004181	metallocarboxypeptidase activity	MF	TRINITY_DN10025_c0_g1; TRINITY_DN2390_c0_g2
GO:0006508	proteolysis	BP	TRINITY_DN10025_c0_g1; TRINITY_DN101282_c0_g1; TRINITY_DN10149_c0_g1; TRINITY_DN10260_c0_g1; TRINITY_DN103525_c0_g1; TRINITY_DN104198_c0_g1; TRINITY_DN1045_c0_g1; TRINITY_DN10597_c0_g1; TRINITY_DN10614_c0_g1; TRINITY_DN106280_c0_g1; TRINITY_DN10657_c0_g1; TRINITY_DN10694_c0_g1; TRINITY_DN10724_c0_g1; TRINITY_DN10788_c0_g1; TRINITY_DN10788_c0_g2; TRINITY_DN10788_c1_g1; TRINITY_DN10846_c1_g1; TRINI…
GO:0030599	pectinesterase activity	MF	TRINITY_DN100277_c0_g1; TRINITY_DN10699_c0_g1; TRINITY_DN10699_c0_g2; TRINITY_DN10733_c0_g1; TRINITY_DN10733_c0_g2; TRINITY_DN112229_c0_g1; TRINITY_DN12434_c0_g1; TRINITY_DN12842_c0_g1; TRINITY_DN129869_c0_g1; TRINITY_DN151914_c0_g1; TRINITY_DN170970_c0_g1; TRINITY_DN17932_c0_g1; TRINITY_DN18323_c0_g1; TRINITY_DN190501_c0_g1; TRINITY_DN1919_c0_g1; TRINITY_DN21824_c0_g1; TRINITY_DN22283_c0_g1; TRI…
GO:0042545	cell wall modification	BP	TRINITY_DN100277_c0_g1; TRINITY_DN10699_c0_g1; TRINITY_DN10699_c0_g2; TRINITY_DN10733_c0_g1; TRINITY_DN10733_c0_g2; TRINITY_DN112229_c0_g1; TRINITY_DN12434_c0_g1; TRINITY_DN12842_c0_g1; TRINITY_DN129869_c0_g1; TRINITY_DN151914_c0_g1; TRINITY_DN170970_c0_g1; TRINITY_DN17932_c0_g1; TRINITY_DN18323_c0_g1; TRINITY_DN190501_c0_g1; TRINITY_DN1919_c0_g1; TRINITY_DN21824_c0_g1; TRINITY_DN22283_c0_g1; TRI…
GO:0003899	DNA-directed 5'-3' RNA polymerase activity	MF	TRINITY_DN10027_c0_g1; TRINITY_DN1006_c0_g1; TRINITY_DN10176_c0_g1; TRINITY_DN10342_c0_g1; TRINITY_DN10662_c0_g1; TRINITY_DN11669_c0_g1; TRINITY_DN11830_c0_g1; TRINITY_DN123160_c0_g2; TRINITY_DN12412_c0_g1; TRINITY_DN125530_c0_g1; TRINITY_DN129116_c0_g1; TRINITY_DN1307_c0_g1; TRINITY_DN131146_c0_g1; TRINITY_DN1340_c0_g1; TRINITY_DN13425_c0_g1; TRINITY_DN13600_c1_g1; TRINITY_DN14232_c0_g1; TRINITY…
GO:0005665	RNA polymerase II; core complex	CC	TRINITY_DN10027_c0_g1; TRINITY_DN143687_c0_g1; TRINITY_DN17641_c0_g1; TRINITY_DN20314_c0_g1; TRINITY_DN7649_c0_g1; TRINITY_DN9335_c0_g1
GO:0006351	transcription; DNA-templated	BP	TRINITY_DN10027_c0_g1; TRINITY_DN1006_c0_g1; TRINITY_DN10082_c0_g1; TRINITY_DN10176_c0_g1; TRINITY_DN10342_c0_g1; TRINITY_DN104685_c0_g1; TRINITY_DN10662_c0_g1; TRINITY_DN11669_c0_g1; TRINITY_DN11801_c1_g1; TRINITY_DN11830_c0_g1; TRINITY_DN12029_c0_g1; TRINITY_DN12068_c0_g1; TRINITY_DN12169_c0_g1; TRINITY_DN123160_c0_g2; TRINITY_DN12412_c0_g1; TRINITY_DN125530_c0_g1; TRINITY_DN129116_c0_g1; TRINI…
GO:0006366	transcription by RNA polymerase II	BP	TRINITY_DN10027_c0_g1; TRINITY_DN1156_c2_g1; TRINITY_DN143687_c0_g1; TRINITY_DN17641_c0_g1; TRINITY_DN20314_c0_g1; TRINITY_DN7649_c0_g1; TRINITY_DN9335_c0_g1
GO:0003824	catalytic activity	MF	TRINITY_DN1002_c0_g1; TRINITY_DN1002_c0_g2; TRINITY_DN1004_c0_g1; TRINITY_DN1004_c1_g1; TRINITY_DN101387_c0_g1; TRINITY_DN10155_c0_g1; TRINITY_DN10169_c0_g1; TRINITY_DN103602_c0_g1; TRINITY_DN103672_c0_g1; TRINITY_DN1037_c0_g1; TRINITY_DN10403_c0_g1; TRINITY_DN104152_c0_g1; TRINITY_DN104167_c0_g1; TRINITY_DN10449_c0_g1; TRINITY_DN10478_c0_g1; TRINITY_DN105017_c0_g1; TRINITY_DN10662_c0_g2; TRINITY…
GO:0030001	metal ion transport	BP	TRINITY_DN10036_c0_g2; TRINITY_DN10165_c0_g3; TRINITY_DN104815_c0_g1; TRINITY_DN1053_c0_g1; TRINITY_DN106333_c0_g1; TRINITY_DN10636_c0_g1; TRINITY_DN10842_c0_g1; TRINITY_DN11227_c0_g1; TRINITY_DN11358_c0_g1; TRINITY_DN11358_c0_g2; TRINITY_DN116409_c0_g1; TRINITY_DN117458_c1_g1; TRINITY_DN1183_c1_g1; TRINITY_DN122000_c0_g1; TRINITY_DN122566_c0_g1; TRINITY_DN1265_c0_g1; TRINITY_DN12762_c0_g1; TRINI…
GO:0046872	metal ion binding	MF	TRINITY_DN10036_c0_g2; TRINITY_DN10124_c0_g1; TRINITY_DN10140_c0_g1; TRINITY_DN10146_c0_g1; TRINITY_DN10156_c1_g1; TRINITY_DN10165_c0_g3; TRINITY_DN102009_c0_g1; TRINITY_DN102009_c0_g2; TRINITY_DN10271_c1_g1; TRINITY_DN10367_c0_g1; TRINITY_DN10371_c0_g1; TRINITY_DN104431_c0_g1; TRINITY_DN10470_c0_g1; TRINITY_DN104815_c0_g1; TRINITY_DN104848_c2_g1; TRINITY_DN1053_c0_g1; TRINITY_DN10636_c0_g1; TRIN…
GO:0009523	photosystem II	CC	TRINITY_DN10039_c0_g2; TRINITY_DN10187_c0_g1; TRINITY_DN105607_c0_g1; TRINITY_DN11028_c0_g2; TRINITY_DN120184_c1_g1; TRINITY_DN133274_c0_g1; TRINITY_DN13890_c1_g1; TRINITY_DN15719_c0_g1; TRINITY_DN16065_c0_g1; TRINITY_DN19499_c0_g1; TRINITY_DN20642_c0_g1; TRINITY_DN21614_c0_g1; TRINITY_DN2215_c0_g2; TRINITY_DN32759_c0_g1; TRINITY_DN36234_c0_g1; TRINITY_DN37_c0_g2; TRINITY_DN52329_c0_g1; TRINITY_D…
GO:0009654	photosystem II oxygen evolving complex	CC	TRINITY_DN10039_c0_g2; TRINITY_DN10187_c0_g1; TRINITY_DN105607_c0_g1; TRINITY_DN11028_c0_g2; TRINITY_DN120184_c1_g1; TRINITY_DN12101_c0_g1; TRINITY_DN12101_c0_g2; TRINITY_DN13890_c1_g1; TRINITY_DN15719_c0_g1; TRINITY_DN16065_c0_g1; TRINITY_DN19499_c0_g1; TRINITY_DN20642_c0_g1; TRINITY_DN21614_c0_g1; TRINITY_DN32759_c0_g1; TRINITY_DN36234_c0_g1; TRINITY_DN37_c0_g2; TRINITY_DN52329_c0_g1; TRINITY_D…
GO:0015979	photosynthesis	BP	TRINITY_DN10039_c0_g2; TRINITY_DN10187_c0_g1; TRINITY_DN10427_c0_g2; TRINITY_DN105607_c0_g1; TRINITY_DN11028_c0_g2; TRINITY_DN120184_c1_g1; TRINITY_DN122438_c0_g1; TRINITY_DN12783_c0_g1; TRINITY_DN133274_c0_g1; TRINITY_DN13890_c1_g1; TRINITY_DN144361_c0_g1; TRINITY_DN15719_c0_g1; TRINITY_DN16065_c0_g1; TRINITY_DN165912_c1_g1; TRINITY_DN19499_c0_g1; TRINITY_DN20271_c1_g1; TRINITY_DN20642_c0_g1; TR…
GO:0019898	extrinsic component of membrane	CC	TRINITY_DN10039_c0_g2; TRINITY_DN10187_c0_g1; TRINITY_DN105607_c0_g1; TRINITY_DN15719_c0_g1; TRINITY_DN16065_c0_g1; TRINITY_DN19499_c0_g1; TRINITY_DN20642_c0_g1; TRINITY_DN21614_c0_g1; TRINITY_DN32759_c0_g1; TRINITY_DN36234_c0_g1; TRINITY_DN37_c0_g2; TRINITY_DN52329_c0_g1; TRINITY_DN5932_c0_g1; TRINITY_DN7212_c0_g1; TRINITY_DN822_c1_g1
GO:0005524	ATP binding	MF	TRINITY_DN1003_c0_g1; TRINITY_DN10043_c0_g1; TRINITY_DN10052_c0_g1; TRINITY_DN10056_c0_g1; TRINITY_DN100570_c0_g1; TRINITY_DN100570_c0_g2; TRINITY_DN10067_c0_g1; TRINITY_DN1006_c1_g1; TRINITY_DN1006_c1_g2; TRINITY_DN1006_c2_g1; TRINITY_DN100756_c0_g1; TRINITY_DN100756_c0_g2; TRINITY_DN100794_c0_g1; TRINITY_DN10079_c2_g1; TRINITY_DN100809_c0_g1; TRINITY_DN100823_c1_g1; TRINITY_DN100827_c0_g1; TRIN…
GO:0006355	regulation of transcription; DNA-templated	BP	TRINITY_DN1003_c0_g1; TRINITY_DN100461_c0_g2; TRINITY_DN10070_c0_g1; TRINITY_DN10074_c0_g1; TRINITY_DN10082_c0_g1; TRINITY_DN10119_c0_g3; TRINITY_DN101409_c0_g1; TRINITY_DN10216_c0_g1; TRINITY_DN10319_c0_g1; TRINITY_DN10346_c0_g1; TRINITY_DN1034_c0_g1; TRINITY_DN1034_c0_g2; TRINITY_DN10382_c0_g1; TRINITY_DN10396_c0_g1; TRINITY_DN10410_c0_g1; TRINITY_DN10466_c0_g2; TRINITY_DN10524_c1_g1; TRINITY_D…
GO:0008134	transcription factor binding	MF	TRINITY_DN1003_c0_g1; TRINITY_DN1034_c0_g1; TRINITY_DN1034_c0_g2; TRINITY_DN12904_c0_g1; TRINITY_DN1742_c0_g1; TRINITY_DN37615_c0_g1; TRINITY_DN400_c0_g1; TRINITY_DN47023_c0_g1; TRINITY_DN753_c0_g1; TRINITY_DN753_c0_g2
GO:0016887	ATPase activity	MF	TRINITY_DN1003_c0_g1; TRINITY_DN10043_c0_g1; TRINITY_DN100570_c0_g1; TRINITY_DN100570_c0_g2; TRINITY_DN1034_c0_g1; TRINITY_DN1034_c0_g2; TRINITY_DN106826_c0_g1; TRINITY_DN10783_c0_g1; TRINITY_DN10783_c1_g1; TRINITY_DN110677_c0_g1; TRINITY_DN110677_c2_g1; TRINITY_DN11070_c0_g1; TRINITY_DN11072_c0_g1; TRINITY_DN11072_c3_g1; TRINITY_DN115041_c1_g1; TRINITY_DN115628_c0_g1; TRINITY_DN117091_c0_g2; TRI…
GO:0006270	DNA replication initiation	BP	TRINITY_DN10043_c0_g1; TRINITY_DN1442_c0_g1; TRINITY_DN158987_c0_g1; TRINITY_DN1650_c0_g1; TRINITY_DN16615_c0_g1; TRINITY_DN2198_c0_g1; TRINITY_DN25512_c0_g1; TRINITY_DN27067_c0_g1; TRINITY_DN3208_c1_g1; TRINITY_DN3329_c0_g1; TRINITY_DN40487_c0_g1; TRINITY_DN45672_c0_g2; TRINITY_DN540_c0_g1; TRINITY_DN757_c0_g1; TRINITY_DN8180_c0_g1
GO:0003700	DNA-binding transcription factor activity	MF	TRINITY_DN100461_c0_g2; TRINITY_DN10070_c0_g1; TRINITY_DN10082_c0_g1; TRINITY_DN101409_c0_g1; TRINITY_DN10216_c0_g1; TRINITY_DN10396_c0_g1; TRINITY_DN10410_c0_g1; TRINITY_DN10466_c0_g2; TRINITY_DN10524_c1_g1; TRINITY_DN105681_c0_g1; TRINITY_DN105845_c0_g3; TRINITY_DN10668_c0_g1; TRINITY_DN10673_c0_g1; TRINITY_DN10715_c0_g1; TRINITY_DN10715_c1_g1; TRINITY_DN10748_c0_g1; TRINITY_DN10848_c0_g1; TRIN…
GO:0004089	carbonate dehydratase activity	MF	TRINITY_DN100469_c0_g1; TRINITY_DN21086_c0_g1; TRINITY_DN4337_c0_g1; TRINITY_DN52960_c0_g1
GO:0003735	structural constituent of ribosome	MF	TRINITY_DN10049_c0_g1; TRINITY_DN10059_c0_g1; TRINITY_DN10289_c0_g1; TRINITY_DN103787_c0_g2; TRINITY_DN10423_c0_g1; TRINITY_DN10737_c0_g1; TRINITY_DN10796_c0_g1; TRINITY_DN1084_c0_g1; TRINITY_DN10893_c2_g1; TRINITY_DN10994_c0_g1; TRINITY_DN11464_c1_g1; TRINITY_DN11504_c0_g1; TRINITY_DN117361_c0_g1; TRINITY_DN1182_c0_g1; TRINITY_DN1182_c0_g2; TRINITY_DN12042_c0_g1; TRINITY_DN12044_c0_g1; TRINITY_D…
GO:0005622	intracellular	CC	TRINITY_DN10049_c0_g1; TRINITY_DN10150_c0_g1; TRINITY_DN10447_c0_g1; TRINITY_DN10494_c0_g1; TRINITY_DN10893_c2_g1; TRINITY_DN10994_c0_g1; TRINITY_DN111930_c0_g1; TRINITY_DN11194_c0_g1; TRINITY_DN12042_c0_g1; TRINITY_DN12044_c0_g1; TRINITY_DN12308_c0_g1; TRINITY_DN12346_c0_g1; TRINITY_DN1245_c0_g1; TRINITY_DN12521_c1_g1; TRINITY_DN1253_c0_g1; TRINITY_DN12992_c0_g1; TRINITY_DN12992_c0_g2; TRINITY_D…
GO:0005840	ribosome	CC	TRINITY_DN10049_c0_g1; TRINITY_DN10059_c0_g1; TRINITY_DN103787_c0_g2; TRINITY_DN10423_c0_g1; TRINITY_DN10737_c0_g1; TRINITY_DN10796_c0_g1; TRINITY_DN10893_c2_g1; TRINITY_DN10994_c0_g1; TRINITY_DN11464_c1_g1; TRINITY_DN11504_c0_g1; TRINITY_DN117361_c0_g1; TRINITY_DN1182_c0_g1; TRINITY_DN1182_c0_g2; TRINITY_DN12042_c0_g1; TRINITY_DN12044_c0_g1; TRINITY_DN12308_c0_g1; TRINITY_DN12346_c0_g1; TRINITY_…
GO:0006412	translation	BP	TRINITY_DN10049_c0_g1; TRINITY_DN10059_c0_g1; TRINITY_DN10289_c0_g1; TRINITY_DN103787_c0_g2; TRINITY_DN10423_c0_g1; TRINITY_DN10737_c0_g1; TRINITY_DN10796_c0_g1; TRINITY_DN1084_c0_g1; TRINITY_DN10893_c2_g1; TRINITY_DN10994_c0_g1; TRINITY_DN11464_c1_g1; TRINITY_DN11504_c0_g1; TRINITY_DN117361_c0_g1; TRINITY_DN1182_c0_g1; TRINITY_DN1182_c0_g2; TRINITY_DN12042_c0_g1; TRINITY_DN12044_c0_g1; TRINITY_D…
GO:0000287	magnesium ion binding	MF	TRINITY_DN1004_c0_g1; TRINITY_DN1043_c0_g1; TRINITY_DN104754_c0_g1; TRINITY_DN105322_c0_g1; TRINITY_DN105322_c0_g2; TRINITY_DN113698_c0_g1; TRINITY_DN113759_c1_g1; TRINITY_DN11429_c0_g1; TRINITY_DN1215_c0_g1; TRINITY_DN1223_c0_g1; TRINITY_DN12661_c1_g1; TRINITY_DN12847_c0_g1; TRINITY_DN131153_c0_g1; TRINITY_DN1357_c0_g2; TRINITY_DN13816_c0_g1; TRINITY_DN145139_c0_g1; TRINITY_DN153414_c0_g1; TRINI…
GO:0010333	terpene synthase activity	MF	TRINITY_DN1004_c0_g1; TRINITY_DN104754_c0_g1; TRINITY_DN105322_c0_g1; TRINITY_DN105322_c0_g2; TRINITY_DN113698_c0_g1; TRINITY_DN131153_c0_g1; TRINITY_DN137019_c0_g1; TRINITY_DN145139_c0_g1; TRINITY_DN153414_c0_g1; TRINITY_DN16310_c0_g1; TRINITY_DN17789_c1_g1; TRINITY_DN206354_c0_g1; TRINITY_DN20722_c0_g1; TRINITY_DN210738_c0_g1; TRINITY_DN212302_c0_g1; TRINITY_DN213981_c0_g1; TRINITY_DN25444_c0_g…
GO:0016829	lyase activity	MF	TRINITY_DN1004_c0_g1; TRINITY_DN104754_c0_g1; TRINITY_DN105322_c0_g1; TRINITY_DN105322_c0_g2; TRINITY_DN10639_c0_g1; TRINITY_DN10717_c0_g1; TRINITY_DN113698_c0_g1; TRINITY_DN12056_c1_g1; TRINITY_DN12662_c0_g1; TRINITY_DN131153_c0_g1; TRINITY_DN137019_c0_g1; TRINITY_DN145139_c0_g1; TRINITY_DN153414_c0_g1; TRINITY_DN16310_c0_g1; TRINITY_DN17789_c1_g1; TRINITY_DN206354_c0_g1; TRINITY_DN20722_c0_g1; …
GO:0003924	GTPase activity	MF	TRINITY_DN1004_c0_g2; TRINITY_DN10399_c0_g1; TRINITY_DN1039_c0_g1; TRINITY_DN1039_c0_g2; TRINITY_DN1039_c0_g3; TRINITY_DN1039_c0_g4; TRINITY_DN10485_c0_g1; TRINITY_DN10512_c0_g1; TRINITY_DN10934_c0_g1; TRINITY_DN1099_c1_g1; TRINITY_DN113053_c0_g1; TRINITY_DN11451_c0_g2; TRINITY_DN11451_c0_g3; TRINITY_DN116675_c0_g2; TRINITY_DN116675_c0_g3; TRINITY_DN11833_c1_g2; TRINITY_DN119_c0_g3; TRINITY_DN119…
GO:0004803	transposase activity	MF	TRINITY_DN100516_c0_g1; TRINITY_DN10161_c0_g1; TRINITY_DN104749_c0_g1; TRINITY_DN105064_c0_g2; TRINITY_DN10564_c0_g1; TRINITY_DN106928_c0_g1; TRINITY_DN10721_c0_g1; TRINITY_DN12411_c0_g1; TRINITY_DN12872_c0_g1; TRINITY_DN13865_c0_g1; TRINITY_DN138776_c0_g1; TRINITY_DN14183_c0_g1; TRINITY_DN14235_c0_g1; TRINITY_DN146016_c1_g1; TRINITY_DN147181_c1_g1; TRINITY_DN149152_c0_g1; TRINITY_DN149152_c1_g1;…
GO:0006313	transposition; DNA-mediated	BP	TRINITY_DN100516_c0_g1; TRINITY_DN10161_c0_g1; TRINITY_DN104749_c0_g1; TRINITY_DN105064_c0_g2; TRINITY_DN10564_c0_g1; TRINITY_DN106436_c0_g1; TRINITY_DN106928_c0_g1; TRINITY_DN10721_c0_g1; TRINITY_DN11602_c3_g1; TRINITY_DN12411_c0_g1; TRINITY_DN128236_c0_g1; TRINITY_DN12872_c0_g1; TRINITY_DN13865_c0_g1; TRINITY_DN138776_c0_g1; TRINITY_DN14101_c0_g1; TRINITY_DN14183_c0_g1; TRINITY_DN14235_c0_g1; T…
GO:0016788	hydrolase activity; acting on ester bonds	MF	TRINITY_DN100516_c0_g1; TRINITY_DN10058_c0_g1; TRINITY_DN10058_c0_g2; TRINITY_DN100932_c2_g1; TRINITY_DN104321_c0_g1; TRINITY_DN104321_c2_g1; TRINITY_DN104518_c0_g1; TRINITY_DN104518_c0_g2; TRINITY_DN105597_c0_g1; TRINITY_DN10909_c0_g1; TRINITY_DN10_c0_g1; TRINITY_DN10_c0_g2; TRINITY_DN111138_c0_g1; TRINITY_DN111471_c1_g1; TRINITY_DN11206_c0_g2; TRINITY_DN112890_c0_g2; TRINITY_DN112890_c1_g1; TRI…
GO:0004672	protein kinase activity	MF	TRINITY_DN100520_c0_g2; TRINITY_DN1006_c1_g1; TRINITY_DN1006_c1_g2; TRINITY_DN1006_c2_g1; TRINITY_DN100756_c0_g1; TRINITY_DN100756_c0_g2; TRINITY_DN100794_c0_g1; TRINITY_DN100809_c0_g1; TRINITY_DN100823_c1_g1; TRINITY_DN100827_c0_g1; TRINITY_DN100842_c0_g1; TRINITY_DN100872_c0_g1; TRINITY_DN100900_c0_g1; TRINITY_DN101018_c0_g1; TRINITY_DN101089_c0_g1; TRINITY_DN101089_c0_g2; TRINITY_DN10144_c1_g1…
GO:0006468	protein phosphorylation	BP	TRINITY_DN100520_c0_g2; TRINITY_DN1006_c1_g1; TRINITY_DN1006_c1_g2; TRINITY_DN1006_c2_g1; TRINITY_DN100756_c0_g1; TRINITY_DN100756_c0_g2; TRINITY_DN100794_c0_g1; TRINITY_DN100809_c0_g1; TRINITY_DN100823_c1_g1; TRINITY_DN100827_c0_g1; TRINITY_DN100842_c0_g1; TRINITY_DN100872_c0_g1; TRINITY_DN100900_c0_g1; TRINITY_DN101018_c0_g1; TRINITY_DN101089_c0_g1; TRINITY_DN101089_c0_g2; TRINITY_DN10144_c1_g1…
GO:0042626	ATPase activity; coupled to transmembrane movement of substances	MF	TRINITY_DN100570_c0_g1; TRINITY_DN100570_c0_g2; TRINITY_DN108245_c0_g1; TRINITY_DN11072_c0_g1; TRINITY_DN115041_c1_g1; TRINITY_DN11747_c0_g1; TRINITY_DN11747_c0_g2; TRINITY_DN126973_c0_g1; TRINITY_DN127198_c0_g1; TRINITY_DN1288_c0_g1; TRINITY_DN130535_c0_g1; TRINITY_DN13498_c0_g1; TRINITY_DN136131_c1_g1; TRINITY_DN136131_c1_g2; TRINITY_DN136131_c1_g3; TRINITY_DN136131_c1_g4; TRINITY_DN13651_c0_g1…
GO:0055085	transmembrane transport	BP	TRINITY_DN100570_c0_g1; TRINITY_DN100570_c0_g2; TRINITY_DN100923_c0_g1; TRINITY_DN10160_c0_g4; TRINITY_DN101699_c0_g1; TRINITY_DN103553_c0_g1; TRINITY_DN103553_c0_g3; TRINITY_DN10362_c0_g1; TRINITY_DN10402_c0_g1; TRINITY_DN10402_c1_g1; TRINITY_DN104477_c0_g1; TRINITY_DN104501_c0_g1; TRINITY_DN104865_c0_g1; TRINITY_DN105227_c0_g2; TRINITY_DN105744_c0_g1; TRINITY_DN105979_c0_g1; TRINITY_DN105979_c1…
GO:0015074	DNA integration	BP	TRINITY_DN10061_c1_g2; TRINITY_DN10061_c1_g4; TRINITY_DN100844_c0_g1; TRINITY_DN100844_c0_g2; TRINITY_DN101040_c0_g2; TRINITY_DN101061_c0_g3; TRINITY_DN101067_c0_g1; TRINITY_DN10130_c0_g1; TRINITY_DN101677_c0_g1; TRINITY_DN101677_c1_g1; TRINITY_DN101696_c0_g1; TRINITY_DN102460_c0_g2; TRINITY_DN104160_c0_g1; TRINITY_DN105592_c1_g2; TRINITY_DN105894_c1_g1; TRINITY_DN106397_c0_g1; TRINITY_DN106436_c…
GO:0017148	negative regulation of translation	BP	TRINITY_DN100647_c0_g1; TRINITY_DN1119_c0_g1; TRINITY_DN117686_c0_g1; TRINITY_DN11877_c0_g1; TRINITY_DN118843_c0_g1; TRINITY_DN119071_c2_g1; TRINITY_DN122824_c0_g1; TRINITY_DN123504_c0_g1; TRINITY_DN129085_c0_g1; TRINITY_DN129085_c0_g2; TRINITY_DN131235_c0_g1; TRINITY_DN14683_c0_g1; TRINITY_DN153537_c0_g1; TRINITY_DN157206_c0_g3; TRINITY_DN183274_c0_g1; TRINITY_DN186177_c0_g1; TRINITY_DN186422_c0…
GO:0030598	rRNA N-glycosylase activity	MF	TRINITY_DN100647_c0_g1; TRINITY_DN1119_c0_g1; TRINITY_DN117686_c0_g1; TRINITY_DN11877_c0_g1; TRINITY_DN118843_c0_g1; TRINITY_DN119071_c2_g1; TRINITY_DN122824_c0_g1; TRINITY_DN123504_c0_g1; TRINITY_DN129085_c0_g1; TRINITY_DN129085_c0_g2; TRINITY_DN131235_c0_g1; TRINITY_DN14683_c0_g1; TRINITY_DN153537_c0_g1; TRINITY_DN157206_c0_g3; TRINITY_DN183274_c0_g1; TRINITY_DN186177_c0_g1; TRINITY_DN186422_c0…
GO:0000413	protein peptidyl-prolyl isomerization	BP	TRINITY_DN10064_c0_g1; TRINITY_DN1015_c0_g1; TRINITY_DN1015_c0_g2; TRINITY_DN10305_c0_g1; TRINITY_DN1148_c0_g1; TRINITY_DN12403_c0_g1; TRINITY_DN12499_c0_g2; TRINITY_DN13641_c0_g1; TRINITY_DN13641_c0_g2; TRINITY_DN15622_c0_g1; TRINITY_DN16024_c0_g1; TRINITY_DN16025_c0_g1; TRINITY_DN16025_c0_g3; TRINITY_DN16135_c0_g1; TRINITY_DN19181_c0_g1; TRINITY_DN21317_c0_g1; TRINITY_DN2782_c3_g1; TRINITY_DN29…
GO:0003755	peptidyl-prolyl cis-trans isomerase activity	MF	TRINITY_DN10064_c0_g1; TRINITY_DN1015_c0_g1; TRINITY_DN1015_c0_g2; TRINITY_DN10305_c0_g1; TRINITY_DN1148_c0_g1; TRINITY_DN12403_c0_g1; TRINITY_DN12499_c0_g2; TRINITY_DN13641_c0_g1; TRINITY_DN13641_c0_g2; TRINITY_DN15622_c0_g1; TRINITY_DN16024_c0_g1; TRINITY_DN16025_c0_g1; TRINITY_DN16025_c0_g3; TRINITY_DN16135_c0_g1; TRINITY_DN19181_c0_g1; TRINITY_DN21317_c0_g1; TRINITY_DN2782_c3_g1; TRINITY_DN29…
GO:0016020	membrane	CC	TRINITY_DN10066_c0_g1; TRINITY_DN10083_c0_g1; TRINITY_DN100923_c0_g1; TRINITY_DN101508_c0_g1; TRINITY_DN101548_c0_g1; TRINITY_DN1018_c0_g1; TRINITY_DN102399_c0_g1; TRINITY_DN103449_c0_g1; TRINITY_DN10370_c0_g1; TRINITY_DN10402_c0_g1; TRINITY_DN10402_c1_g1; TRINITY_DN104501_c0_g1; TRINITY_DN105227_c0_g2; TRINITY_DN105744_c0_g1; TRINITY_DN105829_c0_g1; TRINITY_DN105954_c0_g1; TRINITY_DN105988_c0_g1…
GO:0003777	microtubule motor activity	MF	TRINITY_DN10067_c0_g1; TRINITY_DN1095_c0_g1; TRINITY_DN1115_c0_g1; TRINITY_DN112464_c0_g1; TRINITY_DN11337_c0_g1; TRINITY_DN11516_c0_g1; TRINITY_DN11691_c0_g1; TRINITY_DN12260_c0_g1; TRINITY_DN12564_c0_g1; TRINITY_DN12746_c0_g1; TRINITY_DN14894_c0_g1; TRINITY_DN15081_c0_g1; TRINITY_DN18027_c0_g1; TRINITY_DN1959_c0_g1; TRINITY_DN2111_c0_g1; TRINITY_DN21601_c0_g1; TRINITY_DN2408_c0_g1; TRINITY_DN28…
GO:0007018	microtubule-based movement	BP	TRINITY_DN10067_c0_g1; TRINITY_DN1095_c0_g1; TRINITY_DN1115_c0_g1; TRINITY_DN112464_c0_g1; TRINITY_DN11337_c0_g1; TRINITY_DN11516_c0_g1; TRINITY_DN11691_c0_g1; TRINITY_DN12260_c0_g1; TRINITY_DN12564_c0_g1; TRINITY_DN12746_c0_g1; TRINITY_DN14894_c0_g1; TRINITY_DN15081_c0_g1; TRINITY_DN18027_c0_g1; TRINITY_DN1959_c0_g1; TRINITY_DN2111_c0_g1; TRINITY_DN21601_c0_g1; TRINITY_DN2408_c0_g1; TRINITY_DN28…
GO:0008017	microtubule binding	MF	TRINITY_DN10067_c0_g1; TRINITY_DN1095_c0_g1; TRINITY_DN1115_c0_g1; TRINITY_DN11217_c0_g1; TRINITY_DN11217_c0_g2; TRINITY_DN112464_c0_g1; TRINITY_DN11283_c0_g1; TRINITY_DN11283_c0_g2; TRINITY_DN11337_c0_g1; TRINITY_DN11516_c0_g1; TRINITY_DN11691_c0_g1; TRINITY_DN12260_c0_g1; TRINITY_DN12564_c0_g1; TRINITY_DN12746_c0_g1; TRINITY_DN131465_c0_g1; TRINITY_DN14894_c0_g1; TRINITY_DN15081_c0_g1; TRINITY_…
GO:0000160	phosphorelay signal transduction system	BP	TRINITY_DN10068_c0_g1; TRINITY_DN106263_c0_g1; TRINITY_DN11830_c0_g2; TRINITY_DN13983_c0_g1; TRINITY_DN14084_c0_g1; TRINITY_DN14432_c0_g1; TRINITY_DN14487_c0_g1; TRINITY_DN15089_c0_g1; TRINITY_DN15816_c0_g1; TRINITY_DN1635_c0_g1; TRINITY_DN168673_c0_g1; TRINITY_DN17624_c0_g1; TRINITY_DN1861_c0_g1; TRINITY_DN19236_c0_g2; TRINITY_DN20776_c0_g1; TRINITY_DN2488_c0_g2; TRINITY_DN3122_c0_g1; TRINITY_DN…
GO:0004518	nuclease activity	MF	TRINITY_DN10077_c0_g1; TRINITY_DN10322_c0_g1; TRINITY_DN11130_c0_g1; TRINITY_DN12895_c0_g1; TRINITY_DN13205_c0_g1; TRINITY_DN15117_c0_g1; TRINITY_DN21794_c0_g1; TRINITY_DN2308_c0_g1; TRINITY_DN31923_c0_g1; TRINITY_DN43732_c0_g1; TRINITY_DN5162_c0_g1; TRINITY_DN6340_c0_g1; TRINITY_DN6676_c1_g1; TRINITY_DN7942_c0_g1
GO:0005737	cytoplasm	CC	TRINITY_DN100786_c0_g1; TRINITY_DN10360_c0_g1; TRINITY_DN10430_c0_g1; TRINITY_DN1043_c0_g1; TRINITY_DN1087_c0_g2; TRINITY_DN10948_c0_g1; TRINITY_DN11429_c0_g1; TRINITY_DN11724_c0_g1; TRINITY_DN1269_c0_g1; TRINITY_DN13130_c0_g1; TRINITY_DN13696_c0_g1; TRINITY_DN13816_c0_g1; TRINITY_DN13880_c0_g1; TRINITY_DN13934_c0_g1; TRINITY_DN150_c3_g1; TRINITY_DN15433_c0_g2; TRINITY_DN15625_c0_g1; TRINITY_DN16…
GO:0015986	ATP synthesis coupled proton transport	BP	TRINITY_DN10079_c2_g1; TRINITY_DN1089_c0_g1; TRINITY_DN1089_c0_g2; TRINITY_DN11739_c1_g1; TRINITY_DN13540_c0_g1; TRINITY_DN139474_c0_g1; TRINITY_DN14082_c0_g2; TRINITY_DN15087_c0_g1; TRINITY_DN160_c0_g1; TRINITY_DN21177_c0_g1; TRINITY_DN22198_c0_g1; TRINITY_DN4078_c0_g1; TRINITY_DN70125_c1_g1; TRINITY_DN7585_c0_g2; TRINITY_DN9509_c0_g2
GO:0000145	exocyst	CC	TRINITY_DN100812_c0_g1; TRINITY_DN10201_c0_g1; TRINITY_DN102773_c0_g2; TRINITY_DN105416_c0_g1; TRINITY_DN107749_c0_g1; TRINITY_DN11011_c0_g1; TRINITY_DN11972_c0_g1; TRINITY_DN11977_c0_g1; TRINITY_DN122655_c0_g1; TRINITY_DN12417_c0_g1; TRINITY_DN126708_c0_g1; TRINITY_DN12749_c0_g1; TRINITY_DN13087_c0_g1; TRINITY_DN13087_c0_g2; TRINITY_DN131604_c0_g1; TRINITY_DN140618_c0_g1; TRINITY_DN141225_c0_g1;…
GO:0006887	exocytosis	BP	TRINITY_DN100812_c0_g1; TRINITY_DN10201_c0_g1; TRINITY_DN102773_c0_g2; TRINITY_DN105416_c0_g1; TRINITY_DN107749_c0_g1; TRINITY_DN11972_c0_g1; TRINITY_DN11977_c0_g1; TRINITY_DN122655_c0_g1; TRINITY_DN12417_c0_g1; TRINITY_DN126708_c0_g1; TRINITY_DN12749_c0_g1; TRINITY_DN131604_c0_g1; TRINITY_DN140618_c0_g1; TRINITY_DN141225_c0_g1; TRINITY_DN145857_c0_g2; TRINITY_DN146920_c0_g1; TRINITY_DN153314_c0_…
GO:0008171	O-methyltransferase activity	MF	TRINITY_DN100825_c0_g2; TRINITY_DN105342_c0_g1; TRINITY_DN10799_c0_g1; TRINITY_DN11959_c0_g1; TRINITY_DN11959_c0_g2; TRINITY_DN12441_c0_g1; TRINITY_DN131559_c0_g1; TRINITY_DN138840_c0_g2; TRINITY_DN138840_c0_g5; TRINITY_DN14079_c0_g1; TRINITY_DN141941_c0_g1; TRINITY_DN141941_c0_g2; TRINITY_DN153761_c0_g1; TRINITY_DN161941_c0_g1; TRINITY_DN184009_c0_g1; TRINITY_DN184091_c0_g1; TRINITY_DN18758_c0_g…
GO:0043565	sequence-specific DNA binding	MF	TRINITY_DN10082_c0_g1; TRINITY_DN10216_c0_g1; TRINITY_DN10346_c0_g1; TRINITY_DN104685_c0_g1; TRINITY_DN10524_c1_g1; TRINITY_DN10620_c0_g1; TRINITY_DN10668_c0_g1; TRINITY_DN10848_c0_g1; TRINITY_DN10848_c1_g1; TRINITY_DN10848_c1_g2; TRINITY_DN1092_c0_g1; TRINITY_DN1092_c1_g1; TRINITY_DN11430_c0_g3; TRINITY_DN11590_c0_g2; TRINITY_DN11979_c0_g1; TRINITY_DN11979_c0_g2; TRINITY_DN11979_c0_g3; TRINITY_D…
GO:0015079	potassium ion transmembrane transporter activity	MF	TRINITY_DN10083_c0_g1; TRINITY_DN10370_c0_g1; TRINITY_DN11673_c0_g1; TRINITY_DN146944_c0_g1; TRINITY_DN147105_c0_g1; TRINITY_DN149712_c0_g1; TRINITY_DN153776_c0_g1; TRINITY_DN15869_c0_g1; TRINITY_DN16872_c0_g1; TRINITY_DN18300_c0_g1; TRINITY_DN186468_c0_g1; TRINITY_DN21097_c0_g1; TRINITY_DN219665_c0_g1; TRINITY_DN2244_c0_g1; TRINITY_DN3292_c0_g1; TRINITY_DN357_c0_g1; TRINITY_DN357_c0_g2; TRINITY_…
GO:0071805	potassium ion transmembrane transport	BP	TRINITY_DN10083_c0_g1; TRINITY_DN10370_c0_g1; TRINITY_DN11673_c0_g1; TRINITY_DN146944_c0_g1; TRINITY_DN147105_c0_g1; TRINITY_DN149712_c0_g1; TRINITY_DN153776_c0_g1; TRINITY_DN15869_c0_g1; TRINITY_DN16872_c0_g1; TRINITY_DN18300_c0_g1; TRINITY_DN186468_c0_g1; TRINITY_DN21097_c0_g1; TRINITY_DN219665_c0_g1; TRINITY_DN2244_c0_g1; TRINITY_DN3292_c0_g1; TRINITY_DN357_c0_g1; TRINITY_DN357_c0_g2; TRINITY_…
GO:0000079	regulation of cyclin-dependent protein serine/threonine kinase activity	BP	TRINITY_DN100848_c0_g2; TRINITY_DN100848_c0_g3; TRINITY_DN11715_c0_g1; TRINITY_DN2227_c0_g1; TRINITY_DN28246_c0_g1; TRINITY_DN3657_c0_g1; TRINITY_DN3657_c1_g1; TRINITY_DN58945_c0_g1; TRINITY_DN70320_c0_g2
GO:0019901	protein kinase binding	MF	TRINITY_DN100848_c0_g2; TRINITY_DN100848_c0_g3; TRINITY_DN11715_c0_g1; TRINITY_DN2227_c0_g1; TRINITY_DN28246_c0_g1; TRINITY_DN3657_c0_g1; TRINITY_DN3657_c1_g1; TRINITY_DN58945_c0_g1; TRINITY_DN70320_c0_g2
GO:0004553	hydrolase activity; hydrolyzing O-glycosyl compounds	MF	TRINITY_DN10086_c0_g1; TRINITY_DN10310_c0_g1; TRINITY_DN10472_c0_g2; TRINITY_DN10708_c1_g1; TRINITY_DN10827_c0_g1; TRINITY_DN10974_c1_g1; TRINITY_DN10974_c2_g1; TRINITY_DN10974_c3_g1; TRINITY_DN10995_c0_g1; TRINITY_DN11071_c0_g2; TRINITY_DN111715_c0_g1; TRINITY_DN113458_c0_g1; TRINITY_DN115424_c0_g1; TRINITY_DN11665_c0_g1; TRINITY_DN116935_c0_g1; TRINITY_DN11860_c0_g2; TRINITY_DN119028_c0_g1; TRI…
GO:0030247	polysaccharide binding	MF	TRINITY_DN100898_c0_g1; TRINITY_DN101030_c0_g1; TRINITY_DN106987_c0_g1; TRINITY_DN10825_c1_g1; TRINITY_DN109397_c0_g1; TRINITY_DN112848_c0_g1; TRINITY_DN112848_c0_g2; TRINITY_DN114900_c0_g1; TRINITY_DN114900_c0_g2; TRINITY_DN114900_c1_g1; TRINITY_DN116843_c0_g1; TRINITY_DN12037_c0_g1; TRINITY_DN12037_c1_g1; TRINITY_DN12256_c0_g1; TRINITY_DN12275_c0_g1; TRINITY_DN123397_c0_g1; TRINITY_DN13379_c1_g…
GO:0005215	transporter activity	MF	TRINITY_DN100923_c0_g1; TRINITY_DN105227_c0_g2; TRINITY_DN13104_c0_g1; TRINITY_DN13104_c0_g2; TRINITY_DN144762_c0_g1; TRINITY_DN14794_c0_g1; TRINITY_DN4099_c0_g1; TRINITY_DN4099_c0_g3; TRINITY_DN4274_c2_g1; TRINITY_DN4727_c0_g1; TRINITY_DN64232_c0_g1; TRINITY_DN68180_c0_g1; TRINITY_DN9541_c0_g1
GO:0006811	ion transport	BP	TRINITY_DN100923_c0_g1; TRINITY_DN10600_c0_g1; TRINITY_DN13437_c0_g1; TRINITY_DN14743_c0_g1; TRINITY_DN14794_c0_g1; TRINITY_DN15371_c0_g1; TRINITY_DN16210_c0_g1; TRINITY_DN16731_c0_g1; TRINITY_DN179177_c0_g1; TRINITY_DN179_c0_g1; TRINITY_DN179_c0_g2; TRINITY_DN18085_c0_g1; TRINITY_DN18085_c0_g2; TRINITY_DN20573_c0_g1; TRINITY_DN23700_c0_g1; TRINITY_DN24901_c0_g1; TRINITY_DN28859_c0_g1; TRINITY_DN…
GO:0022857	transmembrane transporter activity	MF	TRINITY_DN100923_c0_g1; TRINITY_DN10160_c0_g4; TRINITY_DN101699_c0_g1; TRINITY_DN103553_c0_g1; TRINITY_DN103553_c0_g3; TRINITY_DN10402_c0_g1; TRINITY_DN10402_c1_g1; TRINITY_DN104477_c0_g1; TRINITY_DN104865_c0_g1; TRINITY_DN105744_c0_g1; TRINITY_DN105988_c0_g1; TRINITY_DN10615_c0_g1; TRINITY_DN10615_c0_g2; TRINITY_DN10615_c1_g1; TRINITY_DN10651_c0_g1; TRINITY_DN10664_c0_g1; TRINITY_DN10741_c0_g1; …
GO:0006284	base-excision repair	BP	TRINITY_DN100965_c0_g1; TRINITY_DN12108_c0_g2; TRINITY_DN13492_c0_g1; TRINITY_DN15659_c0_g3; TRINITY_DN1801_c0_g1; TRINITY_DN18743_c0_g1; TRINITY_DN22840_c0_g1; TRINITY_DN2323_c1_g2; TRINITY_DN27756_c0_g1; TRINITY_DN29650_c0_g1; TRINITY_DN3523_c0_g1; TRINITY_DN4582_c0_g1; TRINITY_DN5470_c0_g3; TRINITY_DN6113_c0_g1; TRINITY_DN7478_c0_g1; TRINITY_DN9709_c0_g1
GO:0005783	endoplasmic reticulum	CC	TRINITY_DN10096_c0_g1; TRINITY_DN12630_c0_g2; TRINITY_DN13027_c0_g1; TRINITY_DN135647_c0_g1; TRINITY_DN14338_c0_g1; TRINITY_DN14796_c0_g1; TRINITY_DN17991_c0_g1; TRINITY_DN1843_c0_g1; TRINITY_DN1843_c1_g1; TRINITY_DN19286_c0_g1; TRINITY_DN21795_c0_g1; TRINITY_DN2580_c0_g1; TRINITY_DN2918_c0_g1; TRINITY_DN35176_c0_g2; TRINITY_DN44402_c0_g1; TRINITY_DN45623_c1_g1; TRINITY_DN45623_c2_g1; TRINITY_DN5…
GO:0045454	cell redox homeostasis	BP	TRINITY_DN10096_c0_g1; TRINITY_DN1032_c0_g1; TRINITY_DN10356_c0_g1; TRINITY_DN10483_c0_g1; TRINITY_DN10527_c0_g1; TRINITY_DN10606_c0_g1; TRINITY_DN10703_c0_g1; TRINITY_DN10806_c0_g1; TRINITY_DN10815_c0_g1; TRINITY_DN10835_c0_g1; TRINITY_DN10945_c0_g1; TRINITY_DN11135_c0_g1; TRINITY_DN11300_c0_g2; TRINITY_DN115091_c0_g1; TRINITY_DN11668_c1_g1; TRINITY_DN11937_c0_g1; TRINITY_DN12040_c0_g1; TRINITY_…
GO:0008610	lipid biosynthetic process	BP	TRINITY_DN10099_c0_g1; TRINITY_DN10139_c0_g1; TRINITY_DN102018_c0_g1; TRINITY_DN12482_c0_g1; TRINITY_DN2178_c0_g1; TRINITY_DN2228_c0_g1; TRINITY_DN2946_c1_g1; TRINITY_DN2946_c1_g2; TRINITY_DN38997_c0_g1; TRINITY_DN5207_c0_g1; TRINITY_DN7056_c0_g1; TRINITY_DN7701_c0_g1; TRINITY_DN79602_c0_g1
GO:0016491	oxidoreductase activity	MF	TRINITY_DN10099_c0_g1; TRINITY_DN10139_c0_g1; TRINITY_DN102018_c0_g1; TRINITY_DN10291_c0_g1; TRINITY_DN1032_c0_g1; TRINITY_DN10371_c0_g1; TRINITY_DN10383_c0_g1; TRINITY_DN104060_c0_g1; TRINITY_DN10463_c0_g1; TRINITY_DN107462_c0_g1; TRINITY_DN107960_c0_g2; TRINITY_DN108022_c0_g1; TRINITY_DN10835_c0_g1; TRINITY_DN108627_c0_g1; TRINITY_DN1117_c0_g1; TRINITY_DN11268_c0_g1; TRINITY_DN11305_c0_g1; TRIN…
GO:0016868	intramolecular transferase activity; phosphotransferases	MF	TRINITY_DN1009_c0_g1; TRINITY_DN10851_c0_g1; TRINITY_DN4466_c0_g1; TRINITY_DN8688_c0_g1
GO:0071704	organic substance metabolic process	BP	TRINITY_DN1009_c0_g1; TRINITY_DN10851_c0_g1; TRINITY_DN4466_c0_g1
GO:0004332	fructose-bisphosphate aldolase activity	MF	TRINITY_DN100_c0_g1; TRINITY_DN100_c1_g1; TRINITY_DN13595_c0_g1; TRINITY_DN4378_c0_g1; TRINITY_DN7089_c0_g1; TRINITY_DN94076_c0_g1
GO:0006096	glycolytic process	BP	TRINITY_DN100_c0_g1; TRINITY_DN100_c1_g1; TRINITY_DN1020_c0_g1; TRINITY_DN1215_c0_g1; TRINITY_DN1266_c0_g1; TRINITY_DN12847_c0_g1; TRINITY_DN13327_c0_g1; TRINITY_DN13595_c0_g1; TRINITY_DN14237_c0_g1; TRINITY_DN17567_c0_g1; TRINITY_DN17601_c0_g1; TRINITY_DN2519_c1_g1; TRINITY_DN259_c0_g2; TRINITY_DN27451_c0_g1; TRINITY_DN3068_c0_g1; TRINITY_DN3163_c0_g1; TRINITY_DN34702_c0_g1; TRINITY_DN35036_c0_g…
GO:0003743	translation initiation factor activity	MF	TRINITY_DN10100_c0_g1; TRINITY_DN1087_c0_g2; TRINITY_DN1104_c0_g1; TRINITY_DN12789_c0_g1; TRINITY_DN13379_c0_g2; TRINITY_DN13837_c0_g1; TRINITY_DN14436_c0_g1; TRINITY_DN15478_c0_g1; TRINITY_DN157339_c0_g1; TRINITY_DN16211_c0_g1; TRINITY_DN18629_c0_g1; TRINITY_DN2006_c0_g1; TRINITY_DN202990_c0_g1; TRINITY_DN22737_c0_g1; TRINITY_DN28577_c2_g1; TRINITY_DN39046_c0_g1; TRINITY_DN4434_c0_g1; TRINITY_DN…
GO:0004842	ubiquitin-protein transferase activity	MF	TRINITY_DN101018_c0_g1; TRINITY_DN10156_c1_g1; TRINITY_DN1026_c0_g1; TRINITY_DN1026_c0_g2; TRINITY_DN10367_c0_g1; TRINITY_DN106174_c1_g1; TRINITY_DN10641_c0_g1; TRINITY_DN108768_c0_g1; TRINITY_DN11160_c0_g1; TRINITY_DN11165_c0_g1; TRINITY_DN11165_c0_g2; TRINITY_DN1121_c1_g1; TRINITY_DN11393_c0_g1; TRINITY_DN11422_c0_g1; TRINITY_DN11528_c0_g1; TRINITY_DN1171_c2_g1; TRINITY_DN11907_c0_g1; TRINITY_D…
GO:0016567	protein ubiquitination	BP	TRINITY_DN101018_c0_g1; TRINITY_DN1026_c0_g1; TRINITY_DN1026_c0_g2; TRINITY_DN106174_c1_g1; TRINITY_DN11393_c0_g1; TRINITY_DN11907_c0_g1; TRINITY_DN123007_c0_g1; TRINITY_DN131755_c0_g1; TRINITY_DN14347_c0_g1; TRINITY_DN143964_c0_g1; TRINITY_DN14437_c0_g1; TRINITY_DN14593_c0_g1; TRINITY_DN147294_c0_g1; TRINITY_DN147982_c0_g1; TRINITY_DN171002_c0_g1; TRINITY_DN17605_c0_g1; TRINITY_DN186042_c0_g1; T…
GO:0004045	aminoacyl-tRNA hydrolase activity	MF	TRINITY_DN10103_c0_g1; TRINITY_DN1278_c0_g1; TRINITY_DN1827_c0_g1; TRINITY_DN23530_c0_g1; TRINITY_DN5255_c0_g1; TRINITY_DN7462_c0_g1; TRINITY_DN7739_c0_g1; TRINITY_DN95365_c2_g1
GO:0006629	lipid metabolic process	BP	TRINITY_DN10106_c0_g1; TRINITY_DN1048_c0_g1; TRINITY_DN10932_c0_g1; TRINITY_DN112365_c0_g1; TRINITY_DN11549_c0_g1; TRINITY_DN11618_c0_g1; TRINITY_DN1164_c1_g2; TRINITY_DN11687_c0_g1; TRINITY_DN12328_c0_g1; TRINITY_DN12330_c0_g1; TRINITY_DN13310_c0_g1; TRINITY_DN1386_c0_g1; TRINITY_DN14006_c0_g1; TRINITY_DN14006_c0_g2; TRINITY_DN14187_c0_g1; TRINITY_DN14777_c0_g1; TRINITY_DN151521_c0_g1; TRINITY_D…
GO:0016717	oxidoreductase activity; acting on paired donors; with oxidation of a pair of donors resulting in the reduction of molecular oxygen to two molecules of water	MF	TRINITY_DN10106_c0_g1; TRINITY_DN2734_c0_g3; TRINITY_DN62859_c0_g1; TRINITY_DN66241_c0_g1; TRINITY_DN7548_c0_g1; TRINITY_DN90647_c1_g1; TRINITY_DN998_c0_g1
GO:0016765	transferase activity; transferring alkyl or aryl (other than methyl) groups	MF	TRINITY_DN1010_c0_g1; TRINITY_DN10555_c0_g1; TRINITY_DN12118_c0_g1; TRINITY_DN1317_c0_g1; TRINITY_DN19758_c0_g1; TRINITY_DN2519_c0_g1; TRINITY_DN377_c0_g1; TRINITY_DN39737_c0_g1; TRINITY_DN39737_c0_g2; TRINITY_DN46559_c0_g1; TRINITY_DN5219_c0_g1; TRINITY_DN6271_c0_g1; TRINITY_DN6381_c0_g1; TRINITY_DN80452_c0_g1
GO:0016787	hydrolase activity	MF	TRINITY_DN10126_c0_g1; TRINITY_DN101484_c0_g1; TRINITY_DN10170_c0_g1; TRINITY_DN10170_c0_g2; TRINITY_DN101809_c0_g1; TRINITY_DN10217_c0_g1; TRINITY_DN103315_c0_g1; TRINITY_DN10334_c0_g1; TRINITY_DN1040_c0_g1; TRINITY_DN10492_c0_g1; TRINITY_DN10672_c0_g2; TRINITY_DN10744_c0_g1; TRINITY_DN10951_c0_g1; TRINITY_DN10984_c0_g1; TRINITY_DN11025_c0_g2; TRINITY_DN110755_c1_g1; TRINITY_DN111057_c0_g1; TRIN…
GO:0004190	aspartic-type endopeptidase activity	MF	TRINITY_DN101282_c0_g1; TRINITY_DN10183_c0_g2; TRINITY_DN10846_c1_g1; TRINITY_DN10846_c2_g1; TRINITY_DN11661_c0_g1; TRINITY_DN11993_c0_g2; TRINITY_DN124470_c0_g1; TRINITY_DN12909_c0_g1; TRINITY_DN130625_c0_g1; TRINITY_DN1393_c4_g3; TRINITY_DN17537_c0_g3; TRINITY_DN184364_c0_g1; TRINITY_DN186053_c0_g1; TRINITY_DN190777_c0_g1; TRINITY_DN22310_c1_g1; TRINITY_DN2238_c1_g1; TRINITY_DN23778_c0_g1; TRIN…
GO:0009411	response to UV	BP	TRINITY_DN10129_c0_g1
GO:0004523	RNA-DNA hybrid ribonuclease activity	MF	TRINITY_DN10130_c0_g1; TRINITY_DN10203_c1_g1; TRINITY_DN10315_c0_g2; TRINITY_DN104682_c0_g1; TRINITY_DN104995_c0_g1; TRINITY_DN10547_c1_g1; TRINITY_DN10558_c0_g1; TRINITY_DN110898_c0_g1; TRINITY_DN11211_c1_g1; TRINITY_DN112143_c0_g1; TRINITY_DN113299_c1_g1; TRINITY_DN113299_c1_g2; TRINITY_DN114026_c1_g1; TRINITY_DN114936_c0_g1; TRINITY_DN1157_c4_g1; TRINITY_DN116426_c0_g1; TRINITY_DN11816_c0_g2; …
GO:0050662	coenzyme binding	MF	TRINITY_DN101387_c0_g1; TRINITY_DN10155_c0_g1; TRINITY_DN103602_c0_g1; TRINITY_DN1037_c0_g1; TRINITY_DN10403_c0_g1; TRINITY_DN104167_c0_g1; TRINITY_DN105017_c0_g1; TRINITY_DN107567_c0_g1; TRINITY_DN10776_c0_g1; TRINITY_DN10837_c0_g1; TRINITY_DN112082_c0_g1; TRINITY_DN11336_c0_g1; TRINITY_DN11336_c0_g2; TRINITY_DN11416_c0_g1; TRINITY_DN116172_c0_g1; TRINITY_DN13312_c0_g1; TRINITY_DN134856_c1_g1; T…
GO:0008289	lipid binding	MF	TRINITY_DN101405_c0_g1; TRINITY_DN10226_c0_g1; TRINITY_DN11276_c0_g1; TRINITY_DN113427_c0_g1; TRINITY_DN11422_c1_g1; TRINITY_DN11739_c1_g1; TRINITY_DN12445_c0_g1; TRINITY_DN12574_c0_g1; TRINITY_DN127163_c0_g1; TRINITY_DN1285_c0_g1; TRINITY_DN1478_c0_g1; TRINITY_DN15027_c0_g1; TRINITY_DN1566_c0_g1; TRINITY_DN16147_c0_g1; TRINITY_DN16808_c0_g1; TRINITY_DN1776_c0_g1; TRINITY_DN17847_c0_g1; TRINITY_D…
GO:0045735	nutrient reservoir activity	MF	TRINITY_DN101435_c0_g1; TRINITY_DN105388_c0_g1; TRINITY_DN10656_c0_g1; TRINITY_DN122848_c0_g1; TRINITY_DN125865_c0_g1; TRINITY_DN134352_c0_g1; TRINITY_DN136248_c0_g1; TRINITY_DN185844_c0_g1; TRINITY_DN211381_c0_g1; TRINITY_DN218125_c0_g1; TRINITY_DN23036_c0_g1; TRINITY_DN26276_c0_g1; TRINITY_DN32471_c0_g2; TRINITY_DN43502_c0_g1; TRINITY_DN4695_c0_g1; TRINITY_DN4695_c1_g1; TRINITY_DN4695_c1_g2; TR…
GO:0004252	serine-type endopeptidase activity	MF	TRINITY_DN10149_c0_g1; TRINITY_DN104198_c0_g1; TRINITY_DN11133_c0_g1; TRINITY_DN11523_c0_g1; TRINITY_DN1154_c0_g1; TRINITY_DN11936_c0_g3; TRINITY_DN12046_c0_g1; TRINITY_DN126288_c0_g1; TRINITY_DN127420_c0_g1; TRINITY_DN13082_c0_g1; TRINITY_DN13180_c0_g1; TRINITY_DN133941_c0_g1; TRINITY_DN13825_c0_g1; TRINITY_DN140_c1_g1; TRINITY_DN14291_c1_g1; TRINITY_DN1437_c0_g1; TRINITY_DN14413_c0_g1; TRINITY_…
GO:0003723	RNA binding	MF	TRINITY_DN1014_c0_g1; TRINITY_DN1014_c0_g2; TRINITY_DN10269_c0_g1; TRINITY_DN10378_c0_g1; TRINITY_DN105337_c0_g1; TRINITY_DN10587_c0_g1; TRINITY_DN10665_c0_g1; TRINITY_DN10701_c0_g1; TRINITY_DN10701_c0_g3; TRINITY_DN10720_c0_g1; TRINITY_DN1087_c0_g2; TRINITY_DN1104_c0_g1; TRINITY_DN1136_c0_g1; TRINITY_DN11400_c0_g1; TRINITY_DN11412_c0_g1; TRINITY_DN1142_c0_g1; TRINITY_DN1142_c0_g2; TRINITY_DN1149…
GO:0008375	acetylglucosaminyltransferase activity	MF	TRINITY_DN101508_c0_g1; TRINITY_DN1018_c0_g1; TRINITY_DN11297_c0_g2; TRINITY_DN12501_c0_g1; TRINITY_DN12501_c1_g1; TRINITY_DN1395_c1_g1; TRINITY_DN14018_c0_g1; TRINITY_DN14642_c0_g1; TRINITY_DN163905_c1_g1; TRINITY_DN16457_c0_g1; TRINITY_DN16457_c1_g1; TRINITY_DN165343_c0_g1; TRINITY_DN16596_c0_g1; TRINITY_DN1785_c0_g1; TRINITY_DN23025_c0_g1; TRINITY_DN25263_c0_g1; TRINITY_DN2913_c0_g1; TRINITY_D…
GO:0006888	ER to Golgi vesicle-mediated transport	BP	TRINITY_DN10150_c0_g1; TRINITY_DN1153_c0_g1; TRINITY_DN156_c0_g3; TRINITY_DN19235_c0_g1; TRINITY_DN22220_c0_g1; TRINITY_DN30885_c0_g1; TRINITY_DN3168_c0_g1; TRINITY_DN350_c0_g2; TRINITY_DN5125_c0_g1; TRINITY_DN751_c0_g1; TRINITY_DN8085_c0_g1; TRINITY_DN974_c0_g1
GO:0016192	vesicle-mediated transport	BP	TRINITY_DN10150_c0_g1; TRINITY_DN1086_c0_g1; TRINITY_DN11162_c0_g2; TRINITY_DN11552_c0_g1; TRINITY_DN11739_c0_g1; TRINITY_DN11812_c0_g1; TRINITY_DN11901_c0_g1; TRINITY_DN11942_c0_g1; TRINITY_DN11973_c0_g1; TRINITY_DN12003_c1_g1; TRINITY_DN12255_c0_g1; TRINITY_DN12558_c0_g1; TRINITY_DN1418_c0_g1; TRINITY_DN1430_c1_g4; TRINITY_DN14774_c0_g1; TRINITY_DN15091_c1_g1; TRINITY_DN15211_c0_g2; TRINITY_DN1…
GO:0030008	TRAPP complex	CC	TRINITY_DN10150_c0_g1; TRINITY_DN3168_c0_g1; TRINITY_DN974_c0_g1
GO:0000213	tRNA-intron endonuclease activity	MF	TRINITY_DN10152_c0_g1
GO:0006388	tRNA splicing; via endonucleolytic cleavage and ligation	BP	TRINITY_DN10152_c0_g1; TRINITY_DN4521_c0_g1
GO:0006633	fatty acid biosynthetic process	BP	TRINITY_DN101548_c0_g1; TRINITY_DN14539_c0_g2; TRINITY_DN14954_c0_g1; TRINITY_DN15768_c0_g3; TRINITY_DN16338_c0_g1; TRINITY_DN16338_c1_g1; TRINITY_DN16959_c0_g1; TRINITY_DN16959_c0_g3; TRINITY_DN18895_c0_g1; TRINITY_DN18895_c0_g4; TRINITY_DN18895_c1_g1; TRINITY_DN19929_c0_g1; TRINITY_DN23102_c0_g1; TRINITY_DN2512_c0_g1; TRINITY_DN2635_c0_g2; TRINITY_DN30062_c0_g1; TRINITY_DN30578_c0_g1; TRINITY_D…
GO:0016747	transferase activity; transferring acyl groups other than amino-acyl groups	MF	TRINITY_DN101548_c0_g1; TRINITY_DN102795_c0_g1; TRINITY_DN106866_c0_g1; TRINITY_DN106866_c0_g2; TRINITY_DN10826_c1_g1; TRINITY_DN10883_c0_g1; TRINITY_DN11018_c0_g1; TRINITY_DN11141_c0_g1; TRINITY_DN114630_c0_g1; TRINITY_DN12106_c0_g1; TRINITY_DN12106_c0_g2; TRINITY_DN122732_c0_g1; TRINITY_DN12357_c0_g1; TRINITY_DN12357_c0_g2; TRINITY_DN12357_c0_g4; TRINITY_DN12838_c0_g1; TRINITY_DN12879_c0_g1; TR…
GO:0003854	3-beta-hydroxy-delta5-steroid dehydrogenase activity	MF	TRINITY_DN10155_c0_g1; TRINITY_DN107567_c0_g1; TRINITY_DN10776_c0_g1; TRINITY_DN112082_c0_g1; TRINITY_DN11336_c0_g2; TRINITY_DN11416_c0_g1; TRINITY_DN1378_c0_g1; TRINITY_DN14274_c0_g1; TRINITY_DN15821_c0_g1; TRINITY_DN1643_c0_g1; TRINITY_DN16456_c0_g1; TRINITY_DN16456_c0_g3; TRINITY_DN1649_c0_g1; TRINITY_DN170479_c0_g1; TRINITY_DN17107_c0_g1; TRINITY_DN17586_c0_g2; TRINITY_DN182292_c0_g1; TRINITY…
GO:0006694	steroid biosynthetic process	BP	TRINITY_DN10155_c0_g1; TRINITY_DN107567_c0_g1; TRINITY_DN10776_c0_g1; TRINITY_DN112082_c0_g1; TRINITY_DN11336_c0_g2; TRINITY_DN11416_c0_g1; TRINITY_DN1378_c0_g1; TRINITY_DN14274_c0_g1; TRINITY_DN15821_c0_g1; TRINITY_DN1643_c0_g1; TRINITY_DN16456_c0_g1; TRINITY_DN16456_c0_g3; TRINITY_DN1649_c0_g1; TRINITY_DN170479_c0_g1; TRINITY_DN17107_c0_g1; TRINITY_DN17586_c0_g2; TRINITY_DN182292_c0_g1; TRINITY…
GO:0006413	translational initiation	BP	TRINITY_DN101564_c0_g1; TRINITY_DN1087_c0_g2; TRINITY_DN13379_c0_g2; TRINITY_DN13837_c0_g1; TRINITY_DN14436_c0_g1; TRINITY_DN15478_c0_g1; TRINITY_DN157339_c0_g1; TRINITY_DN16211_c0_g1; TRINITY_DN18629_c0_g1; TRINITY_DN202990_c0_g1; TRINITY_DN22737_c0_g1; TRINITY_DN28577_c2_g1; TRINITY_DN39046_c0_g1; TRINITY_DN5732_c0_g1; TRINITY_DN6502_c0_g1; TRINITY_DN6730_c0_g2; TRINITY_DN77633_c0_g1; TRINITY_D…
GO:0005680	anaphase-promoting complex	CC	TRINITY_DN10156_c1_g1; TRINITY_DN10367_c0_g1; TRINITY_DN10641_c0_g1; TRINITY_DN108768_c0_g1; TRINITY_DN11160_c0_g1; TRINITY_DN11165_c0_g1; TRINITY_DN11165_c0_g2; TRINITY_DN1121_c1_g1; TRINITY_DN11947_c0_g1; TRINITY_DN12241_c0_g1; TRINITY_DN123619_c0_g1; TRINITY_DN12860_c0_g1; TRINITY_DN12934_c0_g1; TRINITY_DN130251_c0_g1; TRINITY_DN131176_c0_g2; TRINITY_DN14969_c0_g1; TRINITY_DN1519_c0_g1; TRINIT…
GO:0005743	mitochondrial inner membrane	CC	TRINITY_DN10175_c1_g1; TRINITY_DN191303_c0_g1; TRINITY_DN26268_c0_g1; TRINITY_DN3140_c0_g1; TRINITY_DN5080_c0_g2; TRINITY_DN8488_c0_g2
GO:0006850	mitochondrial pyruvate transmembrane transport	BP	TRINITY_DN10175_c1_g1; TRINITY_DN191303_c0_g1; TRINITY_DN26268_c0_g1; TRINITY_DN3140_c0_g1; TRINITY_DN8488_c0_g2
GO:0030259	lipid glycosylation	BP	TRINITY_DN10178_c0_g1; TRINITY_DN2073_c0_g1; TRINITY_DN5259_c0_g1; TRINITY_DN6156_c2_g1
GO:0003968	RNA-directed 5'-3' RNA polymerase activity	MF	TRINITY_DN10179_c0_g1; TRINITY_DN136308_c0_g1; TRINITY_DN151907_c1_g1; TRINITY_DN1816_c0_g1; TRINITY_DN189608_c0_g1; TRINITY_DN196819_c0_g1; TRINITY_DN216671_c0_g1; TRINITY_DN2371_c0_g1; TRINITY_DN2371_c0_g2; TRINITY_DN26164_c0_g1; TRINITY_DN42741_c0_g1; TRINITY_DN43435_c3_g1; TRINITY_DN46444_c0_g1; TRINITY_DN5252_c1_g2; TRINITY_DN7808_c0_g1; TRINITY_DN8107_c2_g1; TRINITY_DN9146_c0_g1
GO:0005885	Arp2/3 protein complex	CC	TRINITY_DN1017_c0_g1; TRINITY_DN15762_c0_g1; TRINITY_DN2734_c0_g1; TRINITY_DN8703_c0_g1
GO:0015629	actin cytoskeleton	CC	TRINITY_DN1017_c0_g1; TRINITY_DN15762_c0_g1; TRINITY_DN2734_c0_g1
GO:0030833	regulation of actin filament polymerization	BP	TRINITY_DN1017_c0_g1; TRINITY_DN15762_c0_g1; TRINITY_DN8703_c0_g1
GO:0034314	Arp2/3 complex-mediated actin nucleation	BP	TRINITY_DN1017_c0_g1; TRINITY_DN15762_c0_g1; TRINITY_DN2734_c0_g1; TRINITY_DN8703_c0_g1
GO:0006914	autophagy	BP	TRINITY_DN10185_c0_g1; TRINITY_DN13130_c0_g1; TRINITY_DN15999_c0_g1; TRINITY_DN524_c0_g1; TRINITY_DN5831_c1_g1
GO:1990316	Atg1/ULK1 kinase complex	CC	TRINITY_DN10185_c0_g1; TRINITY_DN15999_c0_g1; TRINITY_DN5831_c1_g1
GO:0004601	peroxidase activity	MF	TRINITY_DN101917_c0_g1; TRINITY_DN10320_c0_g1; TRINITY_DN10347_c0_g1; TRINITY_DN104114_c0_g1; TRINITY_DN11050_c0_g1; TRINITY_DN113282_c1_g1; TRINITY_DN11338_c0_g1; TRINITY_DN119945_c0_g1; TRINITY_DN131426_c0_g1; TRINITY_DN135_c0_g2; TRINITY_DN136300_c0_g1; TRINITY_DN136625_c0_g1; TRINITY_DN138323_c0_g1; TRINITY_DN15356_c0_g1; TRINITY_DN15536_c0_g1; TRINITY_DN15536_c0_g2; TRINITY_DN157000_c0_g1; T…
GO:0006979	response to oxidative stress	BP	TRINITY_DN101917_c0_g1; TRINITY_DN10320_c0_g1; TRINITY_DN10347_c0_g1; TRINITY_DN10383_c0_g1; TRINITY_DN104114_c0_g1; TRINITY_DN11050_c0_g1; TRINITY_DN113282_c1_g1; TRINITY_DN11338_c0_g1; TRINITY_DN119945_c0_g1; TRINITY_DN131426_c0_g1; TRINITY_DN136300_c0_g1; TRINITY_DN136625_c0_g1; TRINITY_DN138323_c0_g1; TRINITY_DN1516_c0_g1; TRINITY_DN1516_c0_g2; TRINITY_DN15356_c0_g1; TRINITY_DN15536_c0_g1; TR…
GO:0046983	protein dimerization activity	MF	TRINITY_DN101932_c0_g1; TRINITY_DN101932_c0_g3; TRINITY_DN10218_c0_g3; TRINITY_DN10218_c0_g4; TRINITY_DN104081_c0_g1; TRINITY_DN104526_c0_g1; TRINITY_DN104526_c0_g2; TRINITY_DN105312_c0_g1; TRINITY_DN105312_c1_g1; TRINITY_DN105342_c0_g1; TRINITY_DN105361_c2_g1; TRINITY_DN10588_c0_g2; TRINITY_DN10589_c1_g1; TRINITY_DN10691_c0_g1; TRINITY_DN10748_c0_g1; TRINITY_DN10748_c1_g1; TRINITY_DN10761_c0_g1;…
GO:0000062	fatty-acyl-CoA binding	MF	TRINITY_DN10193_c0_g2; TRINITY_DN2267_c0_g1; TRINITY_DN4336_c0_g1
GO:0003779	actin binding	MF	TRINITY_DN10202_c0_g1; TRINITY_DN10407_c0_g2; TRINITY_DN11192_c0_g1; TRINITY_DN111930_c0_g1; TRINITY_DN11262_c0_g1; TRINITY_DN12801_c0_g2; TRINITY_DN132034_c0_g1; TRINITY_DN13400_c1_g1; TRINITY_DN13400_c1_g2; TRINITY_DN138166_c0_g1; TRINITY_DN171253_c0_g1; TRINITY_DN300_c0_g1; TRINITY_DN300_c0_g2; TRINITY_DN300_c0_g3; TRINITY_DN3094_c0_g1; TRINITY_DN33410_c0_g1; TRINITY_DN3413_c0_g1; TRINITY_DN35…
GO:0003872	6-phosphofructokinase activity	MF	TRINITY_DN1020_c0_g1; TRINITY_DN14237_c0_g1; TRINITY_DN17567_c0_g1; TRINITY_DN17601_c0_g1; TRINITY_DN35036_c0_g1; TRINITY_DN43574_c0_g3; TRINITY_DN5935_c0_g1; TRINITY_DN5935_c3_g1; TRINITY_DN6579_c0_g1; TRINITY_DN7147_c1_g1; TRINITY_DN8776_c0_g1; TRINITY_DN9475_c0_g1; TRINITY_DN9475_c0_g2; TRINITY_DN96_c0_g1
GO:0030246	carbohydrate binding	MF	TRINITY_DN102208_c1_g1; TRINITY_DN10294_c0_g1; TRINITY_DN105031_c0_g1; TRINITY_DN105031_c0_g3; TRINITY_DN105031_c0_g4; TRINITY_DN106034_c0_g1; TRINITY_DN109484_c1_g3; TRINITY_DN110738_c0_g1; TRINITY_DN113125_c0_g1; TRINITY_DN113125_c1_g1; TRINITY_DN116150_c0_g1; TRINITY_DN116681_c0_g1; TRINITY_DN122360_c0_g1; TRINITY_DN122722_c0_g1; TRINITY_DN122777_c0_g1; TRINITY_DN122886_c0_g1; TRINITY_DN122886…
GO:0005576	extracellular region	CC	TRINITY_DN10226_c0_g1; TRINITY_DN1047_c0_g1; TRINITY_DN113427_c0_g1; TRINITY_DN11422_c1_g1; TRINITY_DN11739_c1_g1; TRINITY_DN127163_c0_g1; TRINITY_DN1285_c0_g1; TRINITY_DN14557_c0_g2; TRINITY_DN1478_c0_g1; TRINITY_DN15027_c0_g1; TRINITY_DN15780_c0_g1; TRINITY_DN16147_c0_g1; TRINITY_DN16808_c0_g1; TRINITY_DN1776_c0_g1; TRINITY_DN17847_c0_g1; TRINITY_DN1862_c0_g1; TRINITY_DN19863_c0_g2; TRINITY_DN2…
GO:0006869	lipid transport	BP	TRINITY_DN10226_c0_g1; TRINITY_DN113427_c0_g1; TRINITY_DN11422_c1_g1; TRINITY_DN11739_c1_g1; TRINITY_DN127163_c0_g1; TRINITY_DN1285_c0_g1; TRINITY_DN1478_c0_g1; TRINITY_DN15027_c0_g1; TRINITY_DN16147_c0_g1; TRINITY_DN16808_c0_g1; TRINITY_DN1776_c0_g1; TRINITY_DN17847_c0_g1; TRINITY_DN19863_c0_g2; TRINITY_DN23267_c0_g1; TRINITY_DN31288_c0_g1; TRINITY_DN31288_c1_g2; TRINITY_DN34129_c0_g1; TRINITY_D…
GO:0042157	lipoprotein metabolic process	BP	TRINITY_DN10226_c0_g1; TRINITY_DN113427_c0_g1; TRINITY_DN11422_c1_g1; TRINITY_DN11739_c1_g1; TRINITY_DN127163_c0_g1; TRINITY_DN1285_c0_g1; TRINITY_DN1478_c0_g1; TRINITY_DN15027_c0_g1; TRINITY_DN16147_c0_g1; TRINITY_DN16808_c0_g1; TRINITY_DN1776_c0_g1; TRINITY_DN17847_c0_g1; TRINITY_DN19863_c0_g2; TRINITY_DN23267_c0_g1; TRINITY_DN31288_c0_g1; TRINITY_DN31288_c1_g2; TRINITY_DN34129_c0_g1; TRINITY_D…
GO:0019062	virion attachment to host cell	BP	TRINITY_DN10232_c0_g2
GO:0003333	amino acid transmembrane transport	BP	TRINITY_DN102483_c0_g1; TRINITY_DN118114_c0_g1; TRINITY_DN12384_c0_g1; TRINITY_DN134247_c0_g1; TRINITY_DN136195_c0_g1; TRINITY_DN157332_c0_g1; TRINITY_DN17042_c0_g1; TRINITY_DN180070_c0_g2; TRINITY_DN187_c0_g3; TRINITY_DN2286_c0_g1; TRINITY_DN282_c0_g1; TRINITY_DN306_c0_g1; TRINITY_DN31074_c0_g1; TRINITY_DN32940_c0_g2; TRINITY_DN35675_c0_g1; TRINITY_DN5230_c0_g1; TRINITY_DN52679_c1_g1; TRINITY_DN…
GO:0005516	calmodulin binding	MF	TRINITY_DN10253_c0_g1; TRINITY_DN11412_c0_g3; TRINITY_DN124416_c0_g1; TRINITY_DN12748_c0_g1; TRINITY_DN128212_c0_g1; TRINITY_DN13137_c0_g1; TRINITY_DN13786_c0_g2; TRINITY_DN1485_c0_g1; TRINITY_DN14875_c0_g1; TRINITY_DN1512_c0_g1; TRINITY_DN1521_c0_g1; TRINITY_DN15893_c0_g1; TRINITY_DN17044_c0_g1; TRINITY_DN192879_c0_g1; TRINITY_DN19620_c0_g1; TRINITY_DN19741_c0_g1; TRINITY_DN218157_c0_g1; TRINITY…
GO:0008234	cysteine-type peptidase activity	MF	TRINITY_DN10260_c0_g1; TRINITY_DN1045_c0_g1; TRINITY_DN10597_c0_g1; TRINITY_DN10657_c0_g1; TRINITY_DN10724_c0_g1; TRINITY_DN10788_c0_g1; TRINITY_DN10788_c0_g2; TRINITY_DN10788_c1_g1; TRINITY_DN115216_c0_g1; TRINITY_DN11560_c0_g1; TRINITY_DN11758_c0_g1; TRINITY_DN12716_c0_g1; TRINITY_DN12854_c0_g1; TRINITY_DN1293_c0_g1; TRINITY_DN13311_c0_g1; TRINITY_DN134939_c0_g1; TRINITY_DN136916_c0_g1; TRINITY…
GO:0006397	mRNA processing	BP	TRINITY_DN10264_c0_g1; TRINITY_DN10977_c0_g1; TRINITY_DN11840_c0_g1; TRINITY_DN13340_c0_g2; TRINITY_DN13585_c0_g1; TRINITY_DN14724_c0_g1; TRINITY_DN172_c0_g1; TRINITY_DN18406_c0_g1; TRINITY_DN18819_c0_g1; TRINITY_DN199148_c0_g1; TRINITY_DN24665_c1_g1; TRINITY_DN2761_c0_g1; TRINITY_DN2844_c0_g1; TRINITY_DN29204_c0_g1; TRINITY_DN2970_c2_g1; TRINITY_DN3546_c0_g1; TRINITY_DN4905_c1_g1; TRINITY_DN4981…
GO:0009143	nucleoside triphosphate catabolic process	BP	TRINITY_DN10265_c1_g1; TRINITY_DN1413_c1_g1; TRINITY_DN1413_c2_g1
GO:0047429	nucleoside-triphosphate diphosphatase activity	MF	TRINITY_DN10265_c1_g1; TRINITY_DN1413_c1_g1; TRINITY_DN1413_c2_g1; TRINITY_DN28327_c0_g1; TRINITY_DN4479_c0_g1; TRINITY_DN5818_c0_g1
GO:0006364	rRNA processing	BP	TRINITY_DN10269_c0_g1; TRINITY_DN10430_c0_g1; TRINITY_DN10635_c0_g1; TRINITY_DN106399_c0_g1; TRINITY_DN11527_c0_g1; TRINITY_DN11750_c0_g1; TRINITY_DN12730_c0_g1; TRINITY_DN13089_c0_g1; TRINITY_DN15433_c0_g2; TRINITY_DN1684_c0_g1; TRINITY_DN23882_c0_g1; TRINITY_DN259_c0_g1; TRINITY_DN3447_c0_g1; TRINITY_DN35433_c0_g1; TRINITY_DN4155_c0_g1; TRINITY_DN43754_c0_g1; TRINITY_DN43754_c0_g2; TRINITY_DN56…
GO:0008168	methyltransferase activity	MF	TRINITY_DN10269_c0_g1; TRINITY_DN10298_c0_g1; TRINITY_DN10430_c0_g1; TRINITY_DN10443_c0_g1; TRINITY_DN10443_c0_g3; TRINITY_DN10444_c0_g1; TRINITY_DN10476_c0_g1; TRINITY_DN10594_c0_g1; TRINITY_DN10775_c0_g1; TRINITY_DN10923_c0_g1; TRINITY_DN1100_c0_g1; TRINITY_DN1113_c0_g1; TRINITY_DN11300_c0_g1; TRINITY_DN114372_c0_g1; TRINITY_DN119018_c0_g1; TRINITY_DN11933_c0_g1; TRINITY_DN11933_c0_g2; TRINITY_…
GO:0016429	tRNA (adenine-N1-)-methyltransferase activity	MF	TRINITY_DN10269_c0_g1; TRINITY_DN22288_c0_g1; TRINITY_DN398_c0_g1; TRINITY_DN56519_c0_g1; TRINITY_DN82044_c0_g1
GO:0030488	tRNA methylation	BP	TRINITY_DN10269_c0_g1; TRINITY_DN10944_c0_g1; TRINITY_DN22288_c0_g1; TRINITY_DN56519_c0_g1
GO:0031515	tRNA (m1A) methyltransferase complex	CC	TRINITY_DN10269_c0_g1; TRINITY_DN10944_c0_g1; TRINITY_DN22288_c0_g1; TRINITY_DN56519_c0_g1
GO:0006400	tRNA modification	BP	TRINITY_DN10274_c0_g2; TRINITY_DN3163_c0_g1; TRINITY_DN3535_c1_g1; TRINITY_DN35433_c0_g1; TRINITY_DN39847_c0_g1; TRINITY_DN428_c0_g1; TRINITY_DN777_c0_g1
GO:0008176	tRNA (guanine-N7-)-methyltransferase activity	MF	TRINITY_DN10274_c0_g2; TRINITY_DN3163_c0_g1; TRINITY_DN3535_c1_g1; TRINITY_DN35433_c0_g1
GO:0009772	photosynthetic electron transport in photosystem II	BP	TRINITY_DN102792_c0_g1; TRINITY_DN181316_c0_g1; TRINITY_DN188859_c0_g1; TRINITY_DN40184_c0_g1
GO:0019684	photosynthesis; light reaction	BP	TRINITY_DN102792_c0_g1; TRINITY_DN181316_c0_g1; TRINITY_DN188859_c0_g1; TRINITY_DN40184_c0_g1; TRINITY_DN40949_c1_g2; TRINITY_DN65509_c0_g2
GO:0045156	electron transporter; transferring electrons within the cyclic electron transport pathway of photosynthesis activity	MF	TRINITY_DN102792_c0_g1; TRINITY_DN181316_c0_g1; TRINITY_DN188859_c0_g1; TRINITY_DN40184_c0_g1
GO:0000723	telomere maintenance	BP	TRINITY_DN102797_c0_g1; TRINITY_DN10308_c0_g1; TRINITY_DN10461_c0_g1; TRINITY_DN108154_c0_g1; TRINITY_DN11178_c0_g1; TRINITY_DN114348_c0_g1; TRINITY_DN114519_c0_g1; TRINITY_DN116821_c0_g2; TRINITY_DN121395_c0_g1; TRINITY_DN121398_c0_g2; TRINITY_DN1221_c2_g1; TRINITY_DN123792_c0_g1; TRINITY_DN123792_c0_g2; TRINITY_DN125918_c0_g1; TRINITY_DN13030_c0_g1; TRINITY_DN131634_c1_g1; TRINITY_DN133827_c1_g…
GO:0003678	DNA helicase activity	MF	TRINITY_DN102797_c0_g1; TRINITY_DN10308_c0_g1; TRINITY_DN10461_c0_g1; TRINITY_DN108154_c0_g1; TRINITY_DN11001_c0_g1; TRINITY_DN11178_c0_g1; TRINITY_DN114348_c0_g1; TRINITY_DN114519_c0_g1; TRINITY_DN116821_c0_g2; TRINITY_DN12046_c0_g1; TRINITY_DN121395_c0_g1; TRINITY_DN121398_c0_g2; TRINITY_DN1221_c2_g1; TRINITY_DN123792_c0_g1; TRINITY_DN123792_c0_g2; TRINITY_DN125918_c0_g1; TRINITY_DN13030_c0_g1;…
GO:0003849	3-deoxy-7-phosphoheptulonate synthase activity	MF	TRINITY_DN10280_c0_g3; TRINITY_DN26289_c0_g1; TRINITY_DN3073_c0_g1; TRINITY_DN59147_c0_g1
GO:0009073	aromatic amino acid family biosynthetic process	BP	TRINITY_DN10280_c0_g3; TRINITY_DN1117_c0_g1; TRINITY_DN26289_c0_g1; TRINITY_DN3073_c0_g1; TRINITY_DN5135_c0_g1; TRINITY_DN59147_c0_g1
GO:0018024	histone-lysine N-methyltransferase activity	MF	TRINITY_DN10282_c0_g1; TRINITY_DN115311_c0_g1; TRINITY_DN12008_c2_g1; TRINITY_DN12509_c0_g1; TRINITY_DN125247_c0_g1; TRINITY_DN1262_c0_g1; TRINITY_DN14392_c0_g2; TRINITY_DN15718_c0_g1; TRINITY_DN16067_c0_g1; TRINITY_DN174_c0_g1; TRINITY_DN18304_c1_g2; TRINITY_DN19667_c0_g1; TRINITY_DN2686_c2_g1; TRINITY_DN28984_c0_g1; TRINITY_DN3914_c0_g1; TRINITY_DN5042_c0_g1; TRINITY_DN5042_c0_g2; TRINITY_DN529…
GO:0034968	histone lysine methylation	BP	TRINITY_DN10282_c0_g1; TRINITY_DN115311_c0_g1; TRINITY_DN12008_c2_g1; TRINITY_DN12509_c0_g1; TRINITY_DN1262_c0_g1; TRINITY_DN14392_c0_g2; TRINITY_DN15718_c0_g1; TRINITY_DN16067_c0_g1; TRINITY_DN174_c0_g1; TRINITY_DN18304_c1_g2; TRINITY_DN2686_c2_g1; TRINITY_DN28984_c0_g1; TRINITY_DN52968_c0_g1; TRINITY_DN5624_c0_g1; TRINITY_DN6929_c1_g1; TRINITY_DN6929_c1_g2; TRINITY_DN8197_c0_g1; TRINITY_DN9929_…
GO:0015934	large ribosomal subunit	CC	TRINITY_DN10289_c0_g1; TRINITY_DN571_c0_g1
GO:0070569	uridylyltransferase activity	MF	TRINITY_DN10293_c0_g1; TRINITY_DN2401_c0_g1; TRINITY_DN4442_c0_g1; TRINITY_DN4442_c0_g3; TRINITY_DN8468_c0_g1; TRINITY_DN8468_c0_g2
GO:0004565	beta-galactosidase activity	MF	TRINITY_DN10294_c0_g1; TRINITY_DN148_c0_g1; TRINITY_DN148_c0_g2; TRINITY_DN14929_c0_g1; TRINITY_DN2163_c1_g1; TRINITY_DN3736_c0_g1; TRINITY_DN53210_c0_g1; TRINITY_DN856_c0_g1; TRINITY_DN8940_c0_g1
GO:0009341	beta-galactosidase complex	CC	TRINITY_DN10294_c0_g1; TRINITY_DN148_c0_g1; TRINITY_DN148_c0_g2; TRINITY_DN14929_c0_g1; TRINITY_DN2163_c1_g1; TRINITY_DN3736_c0_g1; TRINITY_DN53210_c0_g1; TRINITY_DN856_c0_g1; TRINITY_DN8940_c0_g1
GO:0004751	ribose-5-phosphate isomerase activity	MF	TRINITY_DN10297_c0_g1; TRINITY_DN1114_c0_g1; TRINITY_DN1114_c0_g2; TRINITY_DN6762_c0_g1
GO:0009052	pentose-phosphate shunt; non-oxidative branch	BP	TRINITY_DN10297_c0_g1; TRINITY_DN1114_c0_g1; TRINITY_DN1114_c0_g2; TRINITY_DN6762_c0_g1
GO:0009916	alternative oxidase activity	MF	TRINITY_DN10306_c0_g1; TRINITY_DN17418_c0_g1; TRINITY_DN17418_c0_g2; TRINITY_DN17790_c0_g1; TRINITY_DN17790_c0_g2; TRINITY_DN1958_c2_g1
GO:0004386	helicase activity	MF	TRINITY_DN10308_c0_g1; TRINITY_DN11077_c0_g1; TRINITY_DN111952_c0_g1; TRINITY_DN11425_c1_g1; TRINITY_DN1221_c1_g1; TRINITY_DN1221_c1_g2; TRINITY_DN12916_c0_g1; TRINITY_DN13030_c0_g1; TRINITY_DN13464_c1_g1; TRINITY_DN143642_c0_g1; TRINITY_DN14518_c0_g1; TRINITY_DN14684_c0_g1; TRINITY_DN156_c1_g1; TRINITY_DN165098_c0_g1; TRINITY_DN17311_c0_g1; TRINITY_DN19076_c0_g1; TRINITY_DN19473_c0_g1; TRINITY_D…
GO:0007165	signal transduction	BP	TRINITY_DN10308_c0_g1; TRINITY_DN10361_c0_g1; TRINITY_DN10754_c0_g1; TRINITY_DN10790_c0_g2; TRINITY_DN1124_c0_g4; TRINITY_DN1124_c0_g5; TRINITY_DN1124_c1_g1; TRINITY_DN1125_c0_g2; TRINITY_DN11549_c0_g1; TRINITY_DN117902_c0_g1; TRINITY_DN11894_c0_g1; TRINITY_DN120736_c0_g1; TRINITY_DN120736_c0_g2; TRINITY_DN120736_c2_g1; TRINITY_DN12189_c0_g1; TRINITY_DN13983_c0_g1; TRINITY_DN14187_c0_g1; TRINITY_…
GO:0004568	chitinase activity	MF	TRINITY_DN103095_c0_g1; TRINITY_DN107804_c0_g1; TRINITY_DN12421_c0_g1; TRINITY_DN12520_c0_g1; TRINITY_DN127976_c0_g1; TRINITY_DN148021_c0_g1; TRINITY_DN1810_c0_g1; TRINITY_DN28498_c0_g1; TRINITY_DN60128_c0_g1; TRINITY_DN60981_c0_g2; TRINITY_DN85950_c0_g1; TRINITY_DN98_c1_g1; TRINITY_DN98_c1_g2
GO:0006032	chitin catabolic process	BP	TRINITY_DN103095_c0_g1; TRINITY_DN107804_c0_g1; TRINITY_DN12421_c0_g1; TRINITY_DN12520_c0_g1; TRINITY_DN127976_c0_g1; TRINITY_DN148021_c0_g1; TRINITY_DN1810_c0_g1; TRINITY_DN28498_c0_g1; TRINITY_DN60128_c0_g1; TRINITY_DN60981_c0_g2; TRINITY_DN85950_c0_g1; TRINITY_DN98_c1_g1; TRINITY_DN98_c1_g2
GO:0016998	cell wall macromolecule catabolic process	BP	TRINITY_DN103095_c0_g1; TRINITY_DN107804_c0_g1; TRINITY_DN12421_c0_g1; TRINITY_DN12520_c0_g1; TRINITY_DN127976_c0_g1; TRINITY_DN148021_c0_g1; TRINITY_DN1810_c0_g1; TRINITY_DN28498_c0_g1; TRINITY_DN60128_c0_g1; TRINITY_DN60981_c0_g2; TRINITY_DN85950_c0_g1; TRINITY_DN98_c1_g1; TRINITY_DN98_c1_g2
GO:0003690	double-stranded DNA binding	MF	TRINITY_DN10319_c0_g1; TRINITY_DN11077_c2_g1; TRINITY_DN112183_c0_g1; TRINITY_DN116609_c0_g2; TRINITY_DN116609_c0_g3; TRINITY_DN12406_c0_g1; TRINITY_DN12950_c0_g1; TRINITY_DN13877_c0_g1; TRINITY_DN13980_c0_g1; TRINITY_DN14231_c0_g1; TRINITY_DN15248_c0_g1; TRINITY_DN15626_c1_g1; TRINITY_DN16528_c0_g1; TRINITY_DN19241_c0_g1; TRINITY_DN205567_c0_g1; TRINITY_DN20_c0_g1; TRINITY_DN20_c0_g2; TRINITY_DN…
GO:0016209	antioxidant activity	MF	TRINITY_DN1032_c0_g1; TRINITY_DN10383_c0_g1; TRINITY_DN10835_c0_g1; TRINITY_DN12283_c1_g1; TRINITY_DN13193_c0_g2; TRINITY_DN13664_c0_g1; TRINITY_DN1516_c0_g1; TRINITY_DN1516_c0_g2; TRINITY_DN16655_c0_g1; TRINITY_DN1691_c0_g1; TRINITY_DN172898_c0_g1; TRINITY_DN206051_c0_g1; TRINITY_DN23666_c0_g1; TRINITY_DN25260_c0_g1; TRINITY_DN2700_c0_g2; TRINITY_DN27934_c0_g1; TRINITY_DN3494_c0_g1; TRINITY_DN36…
GO:0000166	nucleotide binding	MF	TRINITY_DN10332_c0_g1; TRINITY_DN10917_c0_g1; TRINITY_DN111576_c0_g1; TRINITY_DN1152_c0_g1; TRINITY_DN12281_c0_g2; TRINITY_DN1346_c0_g1; TRINITY_DN13546_c2_g1; TRINITY_DN13880_c0_g1; TRINITY_DN1433_c1_g1; TRINITY_DN14503_c0_g1; TRINITY_DN14596_c0_g1; TRINITY_DN15506_c0_g1; TRINITY_DN16320_c0_g1; TRINITY_DN1724_c0_g1; TRINITY_DN1844_c0_g1; TRINITY_DN18611_c0_g2; TRINITY_DN191254_c0_g1; TRINITY_DN1…
GO:0004812	aminoacyl-tRNA ligase activity	MF	TRINITY_DN10332_c0_g1; TRINITY_DN111576_c0_g1; TRINITY_DN1152_c0_g1; TRINITY_DN12281_c0_g2; TRINITY_DN1346_c0_g1; TRINITY_DN138024_c0_g1; TRINITY_DN13880_c0_g1; TRINITY_DN1433_c1_g1; TRINITY_DN14503_c0_g1; TRINITY_DN14596_c0_g1; TRINITY_DN15506_c0_g1; TRINITY_DN1724_c0_g1; TRINITY_DN1844_c0_g1; TRINITY_DN18611_c0_g2; TRINITY_DN191254_c0_g1; TRINITY_DN1957_c0_g1; TRINITY_DN1988_c0_g1; TRINITY_DN19…
GO:0004813	alanine-tRNA ligase activity	MF	TRINITY_DN10332_c0_g1; TRINITY_DN21919_c0_g1; TRINITY_DN24230_c0_g1; TRINITY_DN945_c0_g1
GO:0006419	alanyl-tRNA aminoacylation	BP	TRINITY_DN10332_c0_g1; TRINITY_DN21919_c0_g1; TRINITY_DN24230_c0_g1; TRINITY_DN945_c0_g1
GO:0043039	tRNA aminoacylation	BP	TRINITY_DN10332_c0_g1; TRINITY_DN138024_c0_g1; TRINITY_DN13880_c0_g1; TRINITY_DN14503_c0_g1; TRINITY_DN1844_c0_g1; TRINITY_DN21919_c0_g1; TRINITY_DN3294_c1_g1; TRINITY_DN3294_c1_g2; TRINITY_DN3911_c0_g1; TRINITY_DN4624_c0_g1; TRINITY_DN6627_c0_g1; TRINITY_DN7075_c0_g1; TRINITY_DN754_c0_g1; TRINITY_DN7773_c0_g1; TRINITY_DN7995_c0_g1
GO:0016779	nucleotidyltransferase activity	MF	TRINITY_DN10333_c0_g1; TRINITY_DN10446_c0_g1; TRINITY_DN104741_c0_g1; TRINITY_DN11107_c0_g2; TRINITY_DN1136_c0_g1; TRINITY_DN11405_c0_g1; TRINITY_DN12407_c0_g1; TRINITY_DN12737_c0_g1; TRINITY_DN12983_c0_g1; TRINITY_DN131045_c0_g1; TRINITY_DN13274_c0_g1; TRINITY_DN13622_c0_g2; TRINITY_DN1447_c0_g1; TRINITY_DN1537_c0_g1; TRINITY_DN1553_c0_g1; TRINITY_DN1553_c0_g2; TRINITY_DN1595_c0_g1; TRINITY_DN17…
GO:0004222	metalloendopeptidase activity	MF	TRINITY_DN103525_c0_g1; TRINITY_DN11670_c0_g1; TRINITY_DN12204_c0_g1; TRINITY_DN122717_c0_g1; TRINITY_DN124_c1_g3; TRINITY_DN125984_c0_g1; TRINITY_DN13089_c0_g1; TRINITY_DN13524_c0_g1; TRINITY_DN1576_c0_g1; TRINITY_DN16173_c0_g1; TRINITY_DN17299_c0_g1; TRINITY_DN192835_c0_g1; TRINITY_DN26072_c0_g1; TRINITY_DN3453_c0_g1; TRINITY_DN34588_c0_g1; TRINITY_DN353_c0_g2; TRINITY_DN3838_c0_g1; TRINITY_DN3…
GO:0031012	extracellular matrix	CC	TRINITY_DN103525_c0_g1; TRINITY_DN192835_c0_g1; TRINITY_DN34588_c0_g1; TRINITY_DN70256_c2_g3; TRINITY_DN75945_c0_g1
GO:0005094	Rho GDP-dissociation inhibitor activity	MF	TRINITY_DN10360_c0_g1; TRINITY_DN18437_c0_g1; TRINITY_DN193315_c0_g1
GO:0005777	peroxisome	CC	TRINITY_DN10365_c0_g1; TRINITY_DN22002_c0_g1; TRINITY_DN232_c0_g2; TRINITY_DN4598_c0_g1; TRINITY_DN9658_c0_g1; TRINITY_DN9658_c0_g2
GO:0009055	electron transfer activity	MF	TRINITY_DN10371_c0_g1; TRINITY_DN105851_c0_g1; TRINITY_DN10703_c0_g1; TRINITY_DN10815_c0_g1; TRINITY_DN10945_c0_g1; TRINITY_DN11300_c0_g2; TRINITY_DN115091_c0_g1; TRINITY_DN12019_c0_g1; TRINITY_DN12138_c0_g1; TRINITY_DN12138_c1_g1; TRINITY_DN12138_c2_g1; TRINITY_DN12514_c1_g2; TRINITY_DN130210_c0_g1; TRINITY_DN1318_c0_g1; TRINITY_DN13465_c0_g1; TRINITY_DN1359_c0_g1; TRINITY_DN13897_c0_g1; TRINITY…
GO:0051536	iron-sulfur cluster binding	MF	TRINITY_DN10371_c0_g1; TRINITY_DN11773_c0_g1; TRINITY_DN11987_c0_g1; TRINITY_DN122518_c0_g2; TRINITY_DN12514_c1_g2; TRINITY_DN130484_c0_g1; TRINITY_DN132053_c0_g1; TRINITY_DN1359_c0_g1; TRINITY_DN13907_c0_g1; TRINITY_DN142748_c1_g1; TRINITY_DN14363_c0_g1; TRINITY_DN14588_c0_g1; TRINITY_DN158132_c0_g1; TRINITY_DN16481_c0_g2; TRINITY_DN17871_c1_g1; TRINITY_DN20696_c0_g1; TRINITY_DN22015_c0_g1; TRIN…
GO:0004602	glutathione peroxidase activity	MF	TRINITY_DN10383_c0_g1; TRINITY_DN1516_c0_g1; TRINITY_DN1516_c0_g2; TRINITY_DN3794_c1_g1; TRINITY_DN4249_c0_g1; TRINITY_DN6532_c0_g1; TRINITY_DN8542_c0_g1
GO:0010215	cellulose microfibril organization	BP	TRINITY_DN10397_c0_g1; TRINITY_DN11863_c0_g1; TRINITY_DN11863_c0_g2; TRINITY_DN128114_c0_g1; TRINITY_DN17057_c0_g1; TRINITY_DN45181_c0_g1; TRINITY_DN53369_c0_g1; TRINITY_DN58244_c0_g1; TRINITY_DN9308_c0_g1
GO:0016049	cell growth	BP	TRINITY_DN10397_c0_g1; TRINITY_DN11863_c0_g1; TRINITY_DN11863_c0_g2; TRINITY_DN128114_c0_g1; TRINITY_DN17057_c0_g1; TRINITY_DN45181_c0_g1; TRINITY_DN53369_c0_g1; TRINITY_DN58244_c0_g1; TRINITY_DN9308_c0_g1
GO:0031225	anchored component of membrane	CC	TRINITY_DN10397_c0_g1; TRINITY_DN11863_c0_g1; TRINITY_DN11863_c0_g2; TRINITY_DN128114_c0_g1; TRINITY_DN17057_c0_g1; TRINITY_DN45181_c0_g1; TRINITY_DN53369_c0_g1; TRINITY_DN58244_c0_g1; TRINITY_DN9308_c0_g1
GO:0006260	DNA replication	BP	TRINITY_DN10401_c0_g1; TRINITY_DN10917_c0_g1; TRINITY_DN11001_c0_g1; TRINITY_DN11998_c1_g1; TRINITY_DN12046_c0_g1; TRINITY_DN1427_c0_g1; TRINITY_DN14_c0_g1; TRINITY_DN1541_c0_g1; TRINITY_DN1570_c0_g1; TRINITY_DN1570_c2_g1; TRINITY_DN1865_c2_g2; TRINITY_DN19496_c0_g1; TRINITY_DN19496_c0_g2; TRINITY_DN20168_c0_g1; TRINITY_DN20585_c0_g2; TRINITY_DN20921_c0_g1; TRINITY_DN21163_c0_g1; TRINITY_DN2137_c…
GO:0009690	cytokinin metabolic process	BP	TRINITY_DN104060_c0_g1; TRINITY_DN104060_c0_g2; TRINITY_DN119285_c0_g1; TRINITY_DN15477_c0_g1; TRINITY_DN171346_c0_g1; TRINITY_DN202593_c0_g1; TRINITY_DN3952_c0_g1; TRINITY_DN40069_c0_g1; TRINITY_DN50999_c0_g1; TRINITY_DN7788_c0_g1; TRINITY_DN98131_c0_g1
GO:0019139	cytokinin dehydrogenase activity	MF	TRINITY_DN104060_c0_g1; TRINITY_DN104060_c0_g2; TRINITY_DN119285_c0_g1; TRINITY_DN15477_c0_g1; TRINITY_DN171346_c0_g1; TRINITY_DN202593_c0_g1; TRINITY_DN3952_c0_g1; TRINITY_DN40069_c0_g1; TRINITY_DN50999_c0_g1; TRINITY_DN7788_c0_g1; TRINITY_DN98131_c0_g1
GO:0050660	flavin adenine dinucleotide binding	MF	TRINITY_DN104060_c0_g1; TRINITY_DN104060_c0_g2; TRINITY_DN10484_c0_g1; TRINITY_DN11032_c0_g1; TRINITY_DN116902_c0_g1; TRINITY_DN118880_c0_g1; TRINITY_DN119285_c0_g1; TRINITY_DN13089_c1_g1; TRINITY_DN131178_c0_g1; TRINITY_DN13417_c0_g1; TRINITY_DN14046_c0_g1; TRINITY_DN144702_c0_g1; TRINITY_DN15477_c0_g1; TRINITY_DN168302_c0_g2; TRINITY_DN171346_c0_g1; TRINITY_DN1720_c0_g1; TRINITY_DN1720_c1_g1; T…
GO:0005992	trehalose biosynthetic process	BP	TRINITY_DN104152_c0_g1; TRINITY_DN119569_c0_g1; TRINITY_DN14633_c0_g1; TRINITY_DN148075_c0_g1; TRINITY_DN2141_c0_g1; TRINITY_DN2141_c0_g2; TRINITY_DN218817_c0_g1; TRINITY_DN220870_c0_g1; TRINITY_DN23799_c0_g1; TRINITY_DN23799_c0_g2; TRINITY_DN30129_c0_g1; TRINITY_DN31203_c0_g1; TRINITY_DN3166_c0_g1; TRINITY_DN44403_c2_g1; TRINITY_DN4592_c0_g1; TRINITY_DN4592_c0_g2; TRINITY_DN4592_c0_g3; TRINITY_D…
GO:0004852	uroporphyrinogen-III synthase activity	MF	TRINITY_DN1041_c0_g1; TRINITY_DN4610_c0_g1; TRINITY_DN65116_c1_g2
GO:0033014	tetrapyrrole biosynthetic process	BP	TRINITY_DN1041_c0_g1; TRINITY_DN10470_c0_g1; TRINITY_DN14310_c0_g1; TRINITY_DN29553_c0_g1; TRINITY_DN4610_c0_g1; TRINITY_DN6375_c0_g1; TRINITY_DN65116_c1_g2
GO:0009522	photosystem I	CC	TRINITY_DN10427_c0_g2; TRINITY_DN122438_c0_g1; TRINITY_DN12783_c0_g1; TRINITY_DN144361_c0_g1; TRINITY_DN20271_c1_g1; TRINITY_DN24055_c0_g2; TRINITY_DN28523_c0_g1; TRINITY_DN28523_c0_g3; TRINITY_DN33020_c0_g1; TRINITY_DN34044_c0_g2; TRINITY_DN34667_c0_g1; TRINITY_DN42402_c0_g1; TRINITY_DN42402_c0_g2; TRINITY_DN5979_c0_g1; TRINITY_DN75999_c0_g1; TRINITY_DN75999_c0_g3
GO:0008649	rRNA methyltransferase activity	MF	TRINITY_DN10430_c0_g1; TRINITY_DN15433_c0_g2; TRINITY_DN35433_c0_g1
GO:0008299	isoprenoid biosynthetic process	BP	TRINITY_DN10436_c0_g1; TRINITY_DN15367_c0_g1; TRINITY_DN3745_c0_g2; TRINITY_DN39148_c0_g1; TRINITY_DN39165_c0_g1; TRINITY_DN5093_c0_g1; TRINITY_DN5488_c0_g1; TRINITY_DN5847_c0_g3; TRINITY_DN6128_c0_g1; TRINITY_DN68951_c1_g1; TRINITY_DN9580_c0_g1
GO:0004427	inorganic diphosphatase activity	MF	TRINITY_DN1043_c0_g1; TRINITY_DN107251_c0_g1; TRINITY_DN11429_c0_g1; TRINITY_DN1261_c0_g1; TRINITY_DN13816_c0_g1; TRINITY_DN184180_c0_g1; TRINITY_DN2992_c1_g1; TRINITY_DN3136_c0_g1; TRINITY_DN3136_c0_g2; TRINITY_DN3136_c0_g3; TRINITY_DN3613_c0_g1; TRINITY_DN3961_c0_g1; TRINITY_DN44622_c0_g1; TRINITY_DN49953_c0_g1; TRINITY_DN99700_c0_g1
GO:0006796	phosphate-containing compound metabolic process	BP	TRINITY_DN1043_c0_g1; TRINITY_DN11429_c0_g1; TRINITY_DN13816_c0_g1; TRINITY_DN2992_c1_g1; TRINITY_DN3613_c0_g1; TRINITY_DN3961_c0_g1
GO:0009058	biosynthetic process	BP	TRINITY_DN10446_c0_g1; TRINITY_DN104741_c0_g1; TRINITY_DN1085_c0_g1; TRINITY_DN109286_c0_g1; TRINITY_DN11052_c0_g1; TRINITY_DN11107_c0_g2; TRINITY_DN11150_c0_g1; TRINITY_DN116432_c0_g1; TRINITY_DN11814_c0_g1; TRINITY_DN118890_c0_g1; TRINITY_DN1214_c0_g1; TRINITY_DN12407_c0_g1; TRINITY_DN12423_c0_g1; TRINITY_DN1242_c0_g1; TRINITY_DN12496_c0_g1; TRINITY_DN12662_c0_g1; TRINITY_DN12703_c0_g1; TRINITY…
GO:0004843	thiol-dependent ubiquitin-specific protease activity	MF	TRINITY_DN10447_c0_g1; TRINITY_DN11637_c0_g1; TRINITY_DN11702_c0_g1; TRINITY_DN13071_c0_g1; TRINITY_DN13071_c0_g2; TRINITY_DN16372_c0_g1; TRINITY_DN19879_c0_g1; TRINITY_DN2477_c0_g1; TRINITY_DN29450_c0_g2; TRINITY_DN3148_c0_g1; TRINITY_DN3905_c0_g1; TRINITY_DN662_c0_g1; TRINITY_DN8202_c0_g3; TRINITY_DN945_c0_g1
GO:0006511	ubiquitin-dependent protein catabolic process	BP	TRINITY_DN10447_c0_g1; TRINITY_DN1080_c0_g1; TRINITY_DN10839_c0_g1; TRINITY_DN117503_c1_g1; TRINITY_DN12087_c0_g1; TRINITY_DN128639_c0_g1; TRINITY_DN1292_c1_g1; TRINITY_DN1295_c0_g1; TRINITY_DN13071_c0_g1; TRINITY_DN13071_c0_g2; TRINITY_DN13409_c1_g1; TRINITY_DN13893_c1_g1; TRINITY_DN1424_c0_g1; TRINITY_DN14400_c0_g1; TRINITY_DN14775_c0_g1; TRINITY_DN16269_c0_g1; TRINITY_DN1732_c1_g1; TRINITY_DN1…
GO:0009116	nucleoside metabolic process	BP	TRINITY_DN10449_c0_g1; TRINITY_DN1223_c0_g1; TRINITY_DN1566_c1_g1; TRINITY_DN247_c0_g1; TRINITY_DN4331_c0_g1; TRINITY_DN4615_c0_g1; TRINITY_DN4831_c1_g1; TRINITY_DN4862_c2_g1; TRINITY_DN4983_c0_g2; TRINITY_DN5567_c0_g1; TRINITY_DN6588_c0_g1; TRINITY_DN7188_c0_g1; TRINITY_DN7482_c0_g1; TRINITY_DN832_c0_g1; TRINITY_DN8628_c0_g1; TRINITY_DN8847_c0_g1; TRINITY_DN9343_c0_g1; TRINITY_DN97507_c0_g1
GO:0006855	drug transmembrane transport	BP	TRINITY_DN104501_c0_g1; TRINITY_DN112734_c0_g1; TRINITY_DN11378_c0_g1; TRINITY_DN11761_c0_g1; TRINITY_DN11761_c0_g2; TRINITY_DN12080_c1_g1; TRINITY_DN136349_c0_g1; TRINITY_DN148525_c0_g1; TRINITY_DN154502_c0_g1; TRINITY_DN160670_c0_g1; TRINITY_DN164238_c0_g1; TRINITY_DN171750_c0_g1; TRINITY_DN171889_c0_g1; TRINITY_DN18585_c0_g1; TRINITY_DN20882_c0_g1; TRINITY_DN20882_c0_g2; TRINITY_DN20947_c0_g1;…
GO:0015297	antiporter activity	MF	TRINITY_DN104501_c0_g1; TRINITY_DN112734_c0_g1; TRINITY_DN11378_c0_g1; TRINITY_DN11761_c0_g1; TRINITY_DN11761_c0_g2; TRINITY_DN12080_c1_g1; TRINITY_DN136349_c0_g1; TRINITY_DN148525_c0_g1; TRINITY_DN154502_c0_g1; TRINITY_DN160670_c0_g1; TRINITY_DN164238_c0_g1; TRINITY_DN171750_c0_g1; TRINITY_DN171889_c0_g1; TRINITY_DN18585_c0_g1; TRINITY_DN20882_c0_g1; TRINITY_DN20882_c0_g2; TRINITY_DN20947_c0_g1;…
GO:0005730	nucleolus	CC	TRINITY_DN104531_c0_g1; TRINITY_DN15283_c1_g1; TRINITY_DN1742_c0_g1; TRINITY_DN5241_c0_g1; TRINITY_DN7919_c0_g1
GO:0042254	ribosome biogenesis	BP	TRINITY_DN104531_c0_g1; TRINITY_DN1098_c0_g1; TRINITY_DN1656_c0_g1; TRINITY_DN1656_c0_g2; TRINITY_DN24393_c0_g2; TRINITY_DN27300_c0_g1; TRINITY_DN3672_c0_g1; TRINITY_DN4709_c0_g1; TRINITY_DN5209_c0_g1; TRINITY_DN5591_c0_g1; TRINITY_DN6198_c0_g1; TRINITY_DN6642_c0_g1; TRINITY_DN8525_c0_g1; TRINITY_DN9190_c0_g2
GO:0005739	mitochondrion	CC	TRINITY_DN10458_c0_g1; TRINITY_DN105520_c0_g1; TRINITY_DN20852_c0_g1; TRINITY_DN33482_c0_g1; TRINITY_DN3516_c0_g1; TRINITY_DN3742_c0_g1; TRINITY_DN6482_c1_g1; TRINITY_DN7101_c0_g1; TRINITY_DN7101_c0_g2; TRINITY_DN96008_c0_g3
GO:0032780	negative regulation of ATPase activity	BP	TRINITY_DN10458_c0_g1; TRINITY_DN33482_c0_g1; TRINITY_DN96008_c0_g3
GO:0042030	ATPase inhibitor activity	MF	TRINITY_DN10458_c0_g1; TRINITY_DN33482_c0_g1; TRINITY_DN96008_c0_g3
GO:0046912	transferase activity; transferring acyl groups; acyl groups converted into alkyl on transfer	MF	TRINITY_DN1046_c0_g1; TRINITY_DN20998_c0_g1; TRINITY_DN7804_c0_g1
GO:0052855	ADP-dependent NAD(P)H-hydrate dehydratase activity	MF	TRINITY_DN1046_c0_g1; TRINITY_DN5462_c0_g1
GO:0004655	porphobilinogen synthase activity	MF	TRINITY_DN10470_c0_g1
GO:0010181	FMN binding	MF	TRINITY_DN104747_c0_g1; TRINITY_DN14333_c0_g1; TRINITY_DN14333_c0_g2; TRINITY_DN14333_c0_g3; TRINITY_DN14363_c0_g1; TRINITY_DN17208_c0_g1; TRINITY_DN1880_c0_g1; TRINITY_DN19497_c0_g1; TRINITY_DN3024_c3_g1; TRINITY_DN33063_c0_g1; TRINITY_DN49492_c0_g1; TRINITY_DN6326_c0_g1; TRINITY_DN7257_c0_g1; TRINITY_DN7822_c0_g1; TRINITY_DN8655_c0_g1; TRINITY_DN8959_c0_g1; TRINITY_DN8959_c0_g2
GO:0032259	methylation	BP	TRINITY_DN10476_c0_g1; TRINITY_DN11933_c0_g1; TRINITY_DN11933_c0_g2; TRINITY_DN126497_c0_g1; TRINITY_DN12730_c0_g1; TRINITY_DN13305_c0_g1; TRINITY_DN14251_c0_g1; TRINITY_DN30390_c0_g1; TRINITY_DN4357_c0_g1; TRINITY_DN4942_c0_g1; TRINITY_DN8539_c0_g1; TRINITY_DN8901_c0_g1
GO:0008083	growth factor activity	MF	TRINITY_DN1047_c0_g1; TRINITY_DN21580_c0_g1; TRINITY_DN22379_c0_g1; TRINITY_DN7731_c0_g1; TRINITY_DN7731_c1_g1
GO:0008283	cell proliferation	BP	TRINITY_DN1047_c0_g1; TRINITY_DN21580_c0_g1; TRINITY_DN22379_c0_g1; TRINITY_DN7731_c0_g1; TRINITY_DN7731_c1_g1
GO:0004506	squalene monooxygenase activity	MF	TRINITY_DN10484_c0_g1; TRINITY_DN3080_c0_g1
GO:0071949	FAD binding	MF	TRINITY_DN10484_c0_g1; TRINITY_DN131178_c0_g1; TRINITY_DN13139_c0_g1; TRINITY_DN15700_c0_g1; TRINITY_DN24303_c0_g1; TRINITY_DN25572_c0_g2; TRINITY_DN27166_c0_g1; TRINITY_DN30323_c0_g1; TRINITY_DN3080_c0_g1; TRINITY_DN32056_c0_g1; TRINITY_DN32056_c0_g2; TRINITY_DN32056_c0_g3; TRINITY_DN33108_c0_g1; TRINITY_DN3866_c1_g1; TRINITY_DN41659_c0_g1; TRINITY_DN47650_c0_g1; TRINITY_DN52911_c0_g1; TRINITY_D…
GO:0003712	transcription coregulator activity	MF	TRINITY_DN104854_c0_g2; TRINITY_DN11186_c0_g1; TRINITY_DN117270_c0_g1; TRINITY_DN11983_c0_g2; TRINITY_DN1420_c1_g1; TRINITY_DN14282_c0_g1; TRINITY_DN15515_c0_g1; TRINITY_DN16791_c0_g2; TRINITY_DN2356_c0_g1; TRINITY_DN3385_c1_g1; TRINITY_DN4687_c0_g1; TRINITY_DN4687_c0_g2; TRINITY_DN4867_c2_g1; TRINITY_DN51864_c0_g1; TRINITY_DN5545_c0_g1; TRINITY_DN7305_c0_g1; TRINITY_DN76011_c0_g1; TRINITY_DN8657…
GO:0006357	regulation of transcription by RNA polymerase II	BP	TRINITY_DN104854_c0_g2; TRINITY_DN11186_c0_g1; TRINITY_DN1420_c1_g1; TRINITY_DN14282_c0_g1; TRINITY_DN1498_c0_g1; TRINITY_DN16791_c0_g2; TRINITY_DN2356_c0_g1; TRINITY_DN3385_c1_g1; TRINITY_DN4687_c0_g1; TRINITY_DN4687_c0_g2; TRINITY_DN4867_c2_g1; TRINITY_DN5545_c0_g1; TRINITY_DN7305_c0_g1; TRINITY_DN8718_c0_g1
GO:0016592	mediator complex	CC	TRINITY_DN104854_c0_g2; TRINITY_DN11186_c0_g1; TRINITY_DN11983_c0_g2; TRINITY_DN1420_c1_g1; TRINITY_DN14282_c0_g1; TRINITY_DN16791_c0_g2; TRINITY_DN2356_c0_g1; TRINITY_DN3385_c1_g1; TRINITY_DN3416_c1_g2; TRINITY_DN4687_c0_g1; TRINITY_DN4687_c0_g2; TRINITY_DN4867_c2_g1; TRINITY_DN51864_c0_g1; TRINITY_DN5545_c0_g1; TRINITY_DN7305_c0_g1; TRINITY_DN8718_c0_g1
GO:0008081	phosphoric diester hydrolase activity	MF	TRINITY_DN1048_c0_g1; TRINITY_DN12328_c0_g1; TRINITY_DN1386_c0_g1; TRINITY_DN16130_c0_g1; TRINITY_DN19111_c0_g1; TRINITY_DN1951_c0_g1; TRINITY_DN24192_c0_g1; TRINITY_DN334_c0_g1; TRINITY_DN36001_c0_g1; TRINITY_DN3982_c0_g1; TRINITY_DN4118_c0_g1; TRINITY_DN4160_c0_g1; TRINITY_DN4611_c0_g1; TRINITY_DN66983_c0_g2; TRINITY_DN80883_c0_g1
GO:0003883	CTP synthase activity	MF	TRINITY_DN10492_c0_g1; TRINITY_DN51516_c0_g1; TRINITY_DN9360_c0_g1; TRINITY_DN9670_c0_g1
GO:0006221	pyrimidine nucleotide biosynthetic process	BP	TRINITY_DN10492_c0_g1; TRINITY_DN21958_c0_g1; TRINITY_DN51516_c0_g1; TRINITY_DN6353_c0_g3; TRINITY_DN9360_c0_g1; TRINITY_DN9670_c0_g1
GO:0006886	intracellular protein transport	BP	TRINITY_DN10494_c0_g1; TRINITY_DN10712_c0_g1; TRINITY_DN1086_c0_g1; TRINITY_DN11121_c0_g1; TRINITY_DN1153_c0_g1; TRINITY_DN11739_c0_g1; TRINITY_DN11812_c0_g1; TRINITY_DN11901_c0_g1; TRINITY_DN11942_c0_g1; TRINITY_DN12003_c1_g1; TRINITY_DN12255_c0_g1; TRINITY_DN12558_c0_g1; TRINITY_DN1298_c0_g1; TRINITY_DN13696_c0_g1; TRINITY_DN1418_c0_g1; TRINITY_DN1505_c0_g1; TRINITY_DN156_c0_g3; TRINITY_DN16174…
GO:0017176	phosphatidylinositol N-acetylglucosaminyltransferase activity	MF	TRINITY_DN10520_c0_g1; TRINITY_DN1904_c0_g2; TRINITY_DN23164_c0_g1; TRINITY_DN5771_c0_g2
GO:0006814	sodium ion transport	BP	TRINITY_DN105227_c0_g2; TRINITY_DN13104_c0_g1; TRINITY_DN13104_c0_g2; TRINITY_DN144762_c0_g1; TRINITY_DN4099_c0_g1; TRINITY_DN4099_c0_g3; TRINITY_DN4274_c2_g1; TRINITY_DN46305_c0_g1; TRINITY_DN64232_c0_g1; TRINITY_DN68180_c0_g1; TRINITY_DN9541_c0_g1
GO:0004559	alpha-mannosidase activity	MF	TRINITY_DN105245_c0_g1; TRINITY_DN44696_c0_g1; TRINITY_DN65429_c0_g1; TRINITY_DN9730_c0_g1; TRINITY_DN9730_c0_g2
GO:0006013	mannose metabolic process	BP	TRINITY_DN105245_c0_g1; TRINITY_DN44696_c0_g1; TRINITY_DN65429_c0_g1; TRINITY_DN9730_c0_g1; TRINITY_DN9730_c0_g2
GO:0000350	generation of catalytic spliceosome for second transesterification step	BP	TRINITY_DN10528_c0_g1
GO:0006614	SRP-dependent cotranslational protein targeting to membrane	BP	TRINITY_DN10532_c0_g1; TRINITY_DN109101_c0_g1; TRINITY_DN109101_c2_g1; TRINITY_DN11445_c0_g1; TRINITY_DN146034_c0_g1; TRINITY_DN1505_c0_g1; TRINITY_DN153573_c0_g1; TRINITY_DN160263_c0_g1; TRINITY_DN1838_c0_g1; TRINITY_DN215141_c0_g1; TRINITY_DN2271_c0_g1; TRINITY_DN24405_c0_g1; TRINITY_DN37956_c0_g1; TRINITY_DN4522_c0_g3; TRINITY_DN4550_c0_g1; TRINITY_DN4550_c1_g1; TRINITY_DN4550_c1_g2; TRINITY_D…
GO:0008312	7S RNA binding	MF	TRINITY_DN10532_c0_g1; TRINITY_DN109101_c0_g1; TRINITY_DN109101_c2_g1; TRINITY_DN11445_c0_g1; TRINITY_DN153573_c0_g1; TRINITY_DN160263_c0_g1; TRINITY_DN2271_c0_g1; TRINITY_DN4550_c0_g1; TRINITY_DN4550_c1_g1; TRINITY_DN602_c0_g1; TRINITY_DN8278_c0_g1
GO:0048500	signal recognition particle	CC	TRINITY_DN10532_c0_g1; TRINITY_DN109101_c0_g1; TRINITY_DN109101_c2_g1; TRINITY_DN153573_c0_g1; TRINITY_DN160263_c0_g1; TRINITY_DN2271_c0_g1; TRINITY_DN4550_c0_g1; TRINITY_DN4550_c1_g1; TRINITY_DN602_c0_g1
GO:0048544	recognition of pollen	BP	TRINITY_DN10543_c0_g1; TRINITY_DN105465_c0_g1; TRINITY_DN10605_c0_g1; TRINITY_DN10605_c0_g2; TRINITY_DN108134_c0_g2; TRINITY_DN11534_c0_g2; TRINITY_DN118703_c0_g2; TRINITY_DN119828_c0_g1; TRINITY_DN124_c1_g1; TRINITY_DN136083_c0_g1; TRINITY_DN146635_c0_g1; TRINITY_DN147397_c0_g1; TRINITY_DN149202_c1_g1; TRINITY_DN15030_c0_g1; TRINITY_DN150432_c0_g1; TRINITY_DN154012_c0_g1; TRINITY_DN15818_c1_g1; …
GO:0004665	prephenate dehydrogenase (NADP+) activity	MF	TRINITY_DN10560_c0_g1; TRINITY_DN11346_c0_g1; TRINITY_DN48783_c0_g1
GO:0006571	tyrosine biosynthetic process	BP	TRINITY_DN10560_c0_g1; TRINITY_DN11346_c0_g1; TRINITY_DN48783_c0_g1
GO:0008977	prephenate dehydrogenase (NAD+) activity	MF	TRINITY_DN10560_c0_g1; TRINITY_DN11346_c0_g1; TRINITY_DN48783_c0_g1
GO:0050661	NADP binding	MF	TRINITY_DN10560_c0_g1; TRINITY_DN11346_c0_g1; TRINITY_DN116902_c0_g1; TRINITY_DN13089_c1_g1; TRINITY_DN131178_c0_g1; TRINITY_DN13421_c0_g1; TRINITY_DN144702_c0_g1; TRINITY_DN15502_c0_g1; TRINITY_DN168302_c0_g2; TRINITY_DN1720_c0_g1; TRINITY_DN1720_c1_g1; TRINITY_DN1720_c1_g2; TRINITY_DN1720_c1_g3; TRINITY_DN186811_c0_g1; TRINITY_DN206412_c0_g1; TRINITY_DN215877_c0_g1; TRINITY_DN21641_c1_g1; TRINI…
GO:0016627	oxidoreductase activity; acting on the CH-CH group of donors	MF	TRINITY_DN10562_c0_g1; TRINITY_DN10562_c0_g2; TRINITY_DN11032_c0_g1; TRINITY_DN14006_c0_g1; TRINITY_DN14006_c0_g2; TRINITY_DN15406_c0_g1; TRINITY_DN18572_c0_g1; TRINITY_DN18606_c0_g1; TRINITY_DN1987_c0_g1; TRINITY_DN22002_c0_g1; TRINITY_DN232_c0_g2; TRINITY_DN28256_c0_g1; TRINITY_DN28647_c0_g1; TRINITY_DN2900_c0_g1; TRINITY_DN31688_c0_g1; TRINITY_DN4085_c0_g1; TRINITY_DN44094_c0_g1; TRINITY_DN892…
GO:0007017	microtubule-based process	BP	TRINITY_DN105656_c0_g1; TRINITY_DN10695_c0_g1; TRINITY_DN13277_c0_g1; TRINITY_DN2848_c5_g1; TRINITY_DN35774_c0_g1; TRINITY_DN3829_c0_g2
GO:0030286	dynein complex	CC	TRINITY_DN105656_c0_g1; TRINITY_DN10695_c0_g1; TRINITY_DN13277_c0_g1; TRINITY_DN2848_c5_g1; TRINITY_DN35774_c0_g1; TRINITY_DN3829_c0_g2
GO:0008483	transaminase activity	MF	TRINITY_DN1056_c0_g1; TRINITY_DN12284_c0_g1; TRINITY_DN3893_c0_g1; TRINITY_DN3893_c0_g2; TRINITY_DN3893_c1_g1; TRINITY_DN617_c0_g1; TRINITY_DN7387_c0_g1; TRINITY_DN7653_c0_g2; TRINITY_DN7749_c0_g1; TRINITY_DN8427_c0_g2
GO:0006621	protein retention in ER lumen	BP	TRINITY_DN10598_c0_g1; TRINITY_DN17943_c0_g1; TRINITY_DN4312_c0_g1
GO:0046923	ER retention sequence binding	MF	TRINITY_DN10598_c0_g1; TRINITY_DN17943_c0_g1; TRINITY_DN4312_c0_g1
GO:0005216	ion channel activity	MF	TRINITY_DN10600_c0_g1; TRINITY_DN13437_c0_g1; TRINITY_DN14743_c0_g1; TRINITY_DN15371_c0_g1; TRINITY_DN16210_c0_g1; TRINITY_DN16731_c0_g1; TRINITY_DN179177_c0_g1; TRINITY_DN179_c0_g1; TRINITY_DN179_c0_g2; TRINITY_DN18085_c0_g1; TRINITY_DN18085_c0_g2; TRINITY_DN20573_c0_g1; TRINITY_DN23700_c0_g1; TRINITY_DN24901_c0_g1; TRINITY_DN28859_c0_g1; TRINITY_DN29756_c0_g2; TRINITY_DN4555_c2_g1; TRINITY_DN64…
GO:0004185	serine-type carboxypeptidase activity	MF	TRINITY_DN10614_c0_g1; TRINITY_DN106280_c0_g1; TRINITY_DN110859_c0_g1; TRINITY_DN1171_c1_g2; TRINITY_DN11855_c0_g1; TRINITY_DN120585_c0_g1; TRINITY_DN135452_c0_g1; TRINITY_DN13937_c0_g1; TRINITY_DN13937_c0_g2; TRINITY_DN139925_c0_g1; TRINITY_DN14287_c0_g1; TRINITY_DN153812_c0_g1; TRINITY_DN15530_c0_g1; TRINITY_DN165252_c2_g1; TRINITY_DN166467_c0_g1; TRINITY_DN17868_c0_g2; TRINITY_DN19222_c0_g1; T…
GO:0009976	tocopherol cyclase activity	MF	TRINITY_DN10624_c0_g1
GO:0000272	polysaccharide catabolic process	BP	TRINITY_DN106289_c1_g1; TRINITY_DN1256_c0_g1; TRINITY_DN15229_c0_g1; TRINITY_DN15229_c0_g2; TRINITY_DN15229_c2_g1; TRINITY_DN29802_c0_g1; TRINITY_DN32907_c1_g1; TRINITY_DN3640_c0_g1; TRINITY_DN3640_c0_g2; TRINITY_DN3640_c0_g3; TRINITY_DN5383_c0_g1; TRINITY_DN8583_c0_g1; TRINITY_DN8940_c0_g1; TRINITY_DN8940_c0_g2
GO:0016161	beta-amylase activity	MF	TRINITY_DN106289_c1_g1; TRINITY_DN1256_c0_g1; TRINITY_DN15229_c0_g1; TRINITY_DN15229_c0_g2; TRINITY_DN15229_c2_g1; TRINITY_DN29802_c0_g1; TRINITY_DN32907_c1_g1; TRINITY_DN3640_c0_g1; TRINITY_DN3640_c0_g2; TRINITY_DN3640_c0_g3; TRINITY_DN5383_c0_g1; TRINITY_DN8583_c0_g1; TRINITY_DN8940_c0_g1; TRINITY_DN8940_c0_g2
GO:0000902	cell morphogenesis	BP	TRINITY_DN10631_c0_g1; TRINITY_DN11473_c0_g1; TRINITY_DN12035_c0_g1; TRINITY_DN1204_c0_g1; TRINITY_DN1204_c0_g3; TRINITY_DN1204_c0_g4; TRINITY_DN1204_c1_g1; TRINITY_DN16467_c0_g2; TRINITY_DN186352_c0_g1; TRINITY_DN19598_c0_g1; TRINITY_DN2011_c0_g1; TRINITY_DN2928_c0_g1; TRINITY_DN5165_c0_g1; TRINITY_DN5871_c0_g3; TRINITY_DN5936_c0_g1; TRINITY_DN68882_c0_g1; TRINITY_DN8748_c1_g1
GO:0046873	metal ion transmembrane transporter activity	MF	TRINITY_DN106333_c0_g1; TRINITY_DN10842_c0_g1; TRINITY_DN116409_c0_g1; TRINITY_DN117458_c1_g1; TRINITY_DN122566_c0_g1; TRINITY_DN12762_c0_g1; TRINITY_DN146383_c0_g1; TRINITY_DN146383_c0_g2; TRINITY_DN14903_c0_g1; TRINITY_DN15492_c0_g1; TRINITY_DN15513_c0_g1; TRINITY_DN15713_c0_g1; TRINITY_DN15957_c0_g1; TRINITY_DN16213_c0_g1; TRINITY_DN17454_c0_g1; TRINITY_DN17667_c0_g1; TRINITY_DN17767_c0_g1; TR…
GO:0032040	small-subunit processome	CC	TRINITY_DN106399_c0_g1; TRINITY_DN10884_c0_g1; TRINITY_DN123859_c0_g1; TRINITY_DN14787_c0_g1; TRINITY_DN24433_c0_g1; TRINITY_DN259_c0_g1; TRINITY_DN6708_c0_g1
GO:0017009	protein-phycocyanobilin linkage	BP	TRINITY_DN10639_c0_g1
GO:0006952	defense response	BP	TRINITY_DN10641_c3_g1; TRINITY_DN107328_c0_g1; TRINITY_DN109960_c0_g1; TRINITY_DN112521_c0_g1; TRINITY_DN131457_c0_g1; TRINITY_DN136126_c0_g1; TRINITY_DN136126_c0_g4; TRINITY_DN136126_c1_g1; TRINITY_DN147111_c0_g1; TRINITY_DN1520_c0_g1; TRINITY_DN1520_c0_g2; TRINITY_DN1554_c0_g1; TRINITY_DN16677_c0_g1; TRINITY_DN18612_c0_g1; TRINITY_DN18972_c0_g1; TRINITY_DN20872_c0_g1; TRINITY_DN23407_c0_g1; TRI…
GO:0007034	vacuolar transport	BP	TRINITY_DN10658_c0_g1; TRINITY_DN12235_c0_g2; TRINITY_DN1287_c0_g1; TRINITY_DN1349_c0_g1; TRINITY_DN1846_c0_g1; TRINITY_DN21515_c0_g1; TRINITY_DN25037_c0_g1; TRINITY_DN39495_c0_g1; TRINITY_DN39495_c0_g2; TRINITY_DN5463_c0_g1; TRINITY_DN5754_c0_g1; TRINITY_DN590_c0_g1; TRINITY_DN6407_c0_g1; TRINITY_DN66545_c1_g1; TRINITY_DN740_c0_g1; TRINITY_DN9815_c0_g1
GO:0001522	pseudouridine synthesis	BP	TRINITY_DN10665_c0_g1; TRINITY_DN1098_c0_g1; TRINITY_DN11997_c0_g1; TRINITY_DN12433_c0_g1; TRINITY_DN1432_c0_g1; TRINITY_DN1450_c0_g1; TRINITY_DN2132_c2_g2; TRINITY_DN2150_c0_g1; TRINITY_DN21782_c0_g2; TRINITY_DN2634_c0_g1; TRINITY_DN3672_c0_g1; TRINITY_DN37697_c0_g1; TRINITY_DN4709_c0_g1; TRINITY_DN49700_c0_g1; TRINITY_DN6524_c0_g1; TRINITY_DN8520_c0_g1; TRINITY_DN895_c0_g1; TRINITY_DN9724_c0_g4
GO:0009451	RNA modification	BP	TRINITY_DN10665_c0_g1; TRINITY_DN11997_c0_g1; TRINITY_DN12433_c0_g1; TRINITY_DN1432_c0_g1; TRINITY_DN1450_c0_g1; TRINITY_DN2132_c2_g2; TRINITY_DN2150_c0_g1; TRINITY_DN21782_c0_g2; TRINITY_DN2634_c0_g1; TRINITY_DN37697_c0_g1; TRINITY_DN49700_c0_g1; TRINITY_DN6524_c0_g1; TRINITY_DN8520_c0_g1; TRINITY_DN895_c0_g1; TRINITY_DN9724_c0_g4
GO:0009982	pseudouridine synthase activity	MF	TRINITY_DN10665_c0_g1; TRINITY_DN11997_c0_g1; TRINITY_DN12433_c0_g1; TRINITY_DN1432_c0_g1; TRINITY_DN1450_c0_g1; TRINITY_DN2132_c2_g2; TRINITY_DN2150_c0_g1; TRINITY_DN21782_c0_g2; TRINITY_DN2634_c0_g1; TRINITY_DN37697_c0_g1; TRINITY_DN49700_c0_g1; TRINITY_DN6524_c0_g1; TRINITY_DN8520_c0_g1; TRINITY_DN895_c0_g1; TRINITY_DN9724_c0_g4
GO:0006890	retrograde vesicle-mediated transport; Golgi to ER	BP	TRINITY_DN10667_c0_g1; TRINITY_DN1275_c1_g1; TRINITY_DN27372_c0_g1; TRINITY_DN4460_c0_g1
GO:0010207	photosystem II assembly	BP	TRINITY_DN106712_c0_g1; TRINITY_DN12101_c0_g1; TRINITY_DN12101_c0_g2; TRINITY_DN5277_c0_g1
GO:0015267	channel activity	MF	TRINITY_DN10679_c0_g1; TRINITY_DN11161_c0_g1; TRINITY_DN12097_c0_g1; TRINITY_DN12097_c1_g1; TRINITY_DN13142_c1_g1; TRINITY_DN14246_c0_g1; TRINITY_DN14246_c0_g2; TRINITY_DN14246_c0_g3; TRINITY_DN1463_c0_g1; TRINITY_DN162653_c0_g1; TRINITY_DN18211_c1_g1; TRINITY_DN19032_c0_g2; TRINITY_DN19032_c0_g3; TRINITY_DN202184_c0_g1; TRINITY_DN211053_c0_g1; TRINITY_DN218122_c0_g1; TRINITY_DN24732_c0_g2; TRINI…
GO:0000148	1,3-beta-D-glucan synthase complex	CC	TRINITY_DN10688_c0_g1; TRINITY_DN113471_c0_g1; TRINITY_DN11769_c0_g1; TRINITY_DN12215_c0_g1; TRINITY_DN17584_c0_g1; TRINITY_DN1931_c0_g1; TRINITY_DN210407_c0_g1; TRINITY_DN21307_c0_g1; TRINITY_DN223_c0_g1; TRINITY_DN23_c0_g1; TRINITY_DN23_c0_g2; TRINITY_DN3384_c0_g1; TRINITY_DN3666_c0_g1; TRINITY_DN3704_c0_g1; TRINITY_DN86329_c0_g1
GO:0003843	1,3-beta-D-glucan synthase activity	MF	TRINITY_DN10688_c0_g1; TRINITY_DN113471_c0_g1; TRINITY_DN11769_c0_g1; TRINITY_DN12215_c0_g1; TRINITY_DN17584_c0_g1; TRINITY_DN1931_c0_g1; TRINITY_DN210407_c0_g1; TRINITY_DN21307_c0_g1; TRINITY_DN223_c0_g1; TRINITY_DN23_c0_g1; TRINITY_DN23_c0_g2; TRINITY_DN3384_c0_g1; TRINITY_DN3666_c0_g1; TRINITY_DN3704_c0_g1; TRINITY_DN86329_c0_g1
GO:0006075	(1->3)-beta-D-glucan biosynthetic process	BP	TRINITY_DN10688_c0_g1; TRINITY_DN113471_c0_g1; TRINITY_DN11769_c0_g1; TRINITY_DN12215_c0_g1; TRINITY_DN17584_c0_g1; TRINITY_DN1931_c0_g1; TRINITY_DN210407_c0_g1; TRINITY_DN21307_c0_g1; TRINITY_DN223_c0_g1; TRINITY_DN23_c0_g1; TRINITY_DN23_c0_g2; TRINITY_DN3384_c0_g1; TRINITY_DN3666_c0_g1; TRINITY_DN3704_c0_g1; TRINITY_DN86329_c0_g1
GO:0034220	ion transmembrane transport	BP	TRINITY_DN1068_c0_g1; TRINITY_DN2082_c0_g1
GO:0004177	aminopeptidase activity	MF	TRINITY_DN10694_c0_g1; TRINITY_DN15283_c1_g1; TRINITY_DN165194_c0_g1; TRINITY_DN565_c0_g1; TRINITY_DN5754_c1_g1; TRINITY_DN9060_c0_g1
GO:0004857	enzyme inhibitor activity	MF	TRINITY_DN10699_c0_g1; TRINITY_DN112229_c0_g1; TRINITY_DN11322_c0_g2; TRINITY_DN114128_c0_g1; TRINITY_DN116977_c1_g1; TRINITY_DN12434_c0_g1; TRINITY_DN12843_c0_g1; TRINITY_DN12852_c0_g1; TRINITY_DN131079_c0_g2; TRINITY_DN161439_c0_g1; TRINITY_DN170970_c0_g1; TRINITY_DN173331_c0_g1; TRINITY_DN18323_c0_g1; TRINITY_DN19171_c0_g1; TRINITY_DN19171_c0_g2; TRINITY_DN21672_c0_g1; TRINITY_DN21824_c0_g1; T…
GO:0004356	glutamate-ammonia ligase activity	MF	TRINITY_DN106_c0_g1; TRINITY_DN4201_c0_g1
GO:0006542	glutamine biosynthetic process	BP	TRINITY_DN106_c0_g1
GO:0006807	nitrogen compound metabolic process	BP	TRINITY_DN106_c0_g1; TRINITY_DN10894_c0_g1; TRINITY_DN132131_c0_g1; TRINITY_DN15642_c0_g1; TRINITY_DN1802_c0_g1; TRINITY_DN1802_c0_g2; TRINITY_DN1802_c1_g1; TRINITY_DN18570_c0_g1; TRINITY_DN21216_c0_g1; TRINITY_DN21216_c0_g2; TRINITY_DN22664_c0_g1; TRINITY_DN25074_c0_g1; TRINITY_DN37934_c0_g1; TRINITY_DN387_c0_g1; TRINITY_DN4201_c0_g1; TRINITY_DN4570_c0_g1; TRINITY_DN5085_c0_g1; TRINITY_DN6515_c0…
GO:0015035	protein disulfide oxidoreductase activity	MF	TRINITY_DN10703_c0_g1; TRINITY_DN10815_c0_g1; TRINITY_DN10945_c0_g1; TRINITY_DN11300_c0_g2; TRINITY_DN115091_c0_g1; TRINITY_DN12138_c0_g1; TRINITY_DN12138_c1_g1; TRINITY_DN12138_c2_g1; TRINITY_DN17305_c0_g1; TRINITY_DN178378_c0_g1; TRINITY_DN18881_c0_g1; TRINITY_DN220072_c0_g1; TRINITY_DN23355_c0_g1; TRINITY_DN25633_c0_g2; TRINITY_DN26220_c0_g1; TRINITY_DN29629_c0_g1; TRINITY_DN30545_c0_g1; TRINI…
GO:0017119	Golgi transport complex	CC	TRINITY_DN10712_c0_g1; TRINITY_DN13029_c0_g1; TRINITY_DN2298_c0_g1; TRINITY_DN2744_c0_g1; TRINITY_DN33284_c0_g1
GO:0006520	cellular amino acid metabolic process	BP	TRINITY_DN10717_c0_g1; TRINITY_DN12056_c1_g1; TRINITY_DN12662_c0_g1; TRINITY_DN15321_c0_g1; TRINITY_DN2393_c0_g1; TRINITY_DN29965_c0_g1; TRINITY_DN3135_c0_g2; TRINITY_DN3294_c0_g1; TRINITY_DN3758_c0_g1; TRINITY_DN3758_c0_g2; TRINITY_DN411_c1_g1; TRINITY_DN411_c1_g2; TRINITY_DN51842_c0_g1; TRINITY_DN607_c0_g1; TRINITY_DN607_c0_g2; TRINITY_DN60887_c0_g1; TRINITY_DN7241_c0_g2; TRINITY_DN7820_c0_g1
GO:0006396	RNA processing	BP	TRINITY_DN10720_c0_g1; TRINITY_DN13006_c0_g1; TRINITY_DN14321_c0_g1; TRINITY_DN15174_c0_g1; TRINITY_DN1595_c0_g1; TRINITY_DN1662_c0_g1; TRINITY_DN1852_c0_g2; TRINITY_DN1963_c0_g1; TRINITY_DN19724_c0_g1; TRINITY_DN19724_c0_g2; TRINITY_DN202064_c0_g1; TRINITY_DN20338_c0_g1; TRINITY_DN20771_c0_g1; TRINITY_DN21042_c0_g1; TRINITY_DN219940_c0_g1; TRINITY_DN26254_c0_g1; TRINITY_DN2717_c0_g1; TRINITY_DN2…
GO:0008173	RNA methyltransferase activity	MF	TRINITY_DN10720_c0_g1; TRINITY_DN14321_c0_g1; TRINITY_DN1662_c0_g1; TRINITY_DN20338_c0_g1; TRINITY_DN35433_c0_g1; TRINITY_DN6010_c0_g1; TRINITY_DN6323_c0_g1; TRINITY_DN6440_c0_g1; TRINITY_DN915_c1_g1
GO:0009678	hydrogen-translocating pyrophosphatase activity	MF	TRINITY_DN107251_c0_g1; TRINITY_DN1261_c0_g1; TRINITY_DN184180_c0_g1; TRINITY_DN3136_c0_g1; TRINITY_DN3136_c0_g2; TRINITY_DN3136_c0_g3; TRINITY_DN44622_c0_g1; TRINITY_DN49953_c0_g1; TRINITY_DN99700_c0_g1
GO:1902600	proton transmembrane transport	BP	TRINITY_DN107251_c0_g1; TRINITY_DN1261_c0_g1; TRINITY_DN139474_c0_g1; TRINITY_DN1402_c0_g1; TRINITY_DN1540_c1_g1; TRINITY_DN184180_c0_g1; TRINITY_DN22198_c0_g1; TRINITY_DN3136_c0_g1; TRINITY_DN3136_c0_g2; TRINITY_DN3136_c0_g3; TRINITY_DN3468_c0_g1; TRINITY_DN44622_c0_g1; TRINITY_DN4659_c0_g1; TRINITY_DN49953_c0_g1; TRINITY_DN57579_c0_g1; TRINITY_DN99700_c0_g1
GO:0004371	glycerone kinase activity	MF	TRINITY_DN1072_c0_g1; TRINITY_DN1072_c1_g1
GO:0006071	glycerol metabolic process	BP	TRINITY_DN1072_c0_g1; TRINITY_DN1072_c1_g1
GO:0004970	ionotropic glutamate receptor activity	MF	TRINITY_DN107303_c0_g1; TRINITY_DN11799_c0_g1; TRINITY_DN12107_c0_g1; TRINITY_DN1333_c0_g1; TRINITY_DN165483_c0_g1; TRINITY_DN16839_c0_g1; TRINITY_DN17775_c0_g1; TRINITY_DN1863_c0_g1; TRINITY_DN19308_c0_g1; TRINITY_DN19495_c0_g1; TRINITY_DN210031_c0_g1; TRINITY_DN25570_c0_g1; TRINITY_DN25570_c1_g1; TRINITY_DN35341_c0_g1; TRINITY_DN44819_c0_g1; TRINITY_DN5442_c2_g1; TRINITY_DN6843_c0_g1; TRINITY_D…
GO:0004478	methionine adenosyltransferase activity	MF	TRINITY_DN10739_c0_g1; TRINITY_DN14457_c0_g2; TRINITY_DN144615_c0_g1; TRINITY_DN594_c0_g1; TRINITY_DN594_c0_g2; TRINITY_DN76995_c0_g1
GO:0006556	S-adenosylmethionine biosynthetic process	BP	TRINITY_DN10739_c0_g1; TRINITY_DN14457_c0_g2; TRINITY_DN144615_c0_g1; TRINITY_DN594_c0_g1; TRINITY_DN594_c0_g2; TRINITY_DN76995_c0_g1
GO:0016818	hydrolase activity; acting on acid anhydrides; in phosphorus-containing anhydrides	MF	TRINITY_DN10744_c0_g1; TRINITY_DN10965_c0_g2; TRINITY_DN112754_c0_g1; TRINITY_DN16130_c0_g1; TRINITY_DN21367_c0_g1; TRINITY_DN3572_c0_g1; TRINITY_DN4595_c0_g1; TRINITY_DN5805_c0_g1; TRINITY_DN6224_c1_g1; TRINITY_DN6274_c2_g1; TRINITY_DN6734_c0_g1; TRINITY_DN9151_c0_g1
GO:0006486	protein glycosylation	BP	TRINITY_DN107502_c0_g1; TRINITY_DN12713_c0_g1; TRINITY_DN1282_c0_g1; TRINITY_DN1340_c2_g1; TRINITY_DN145128_c0_g1; TRINITY_DN14827_c0_g1; TRINITY_DN155_c0_g1; TRINITY_DN15742_c0_g1; TRINITY_DN17497_c0_g1; TRINITY_DN176743_c0_g1; TRINITY_DN179817_c0_g1; TRINITY_DN17991_c0_g1; TRINITY_DN1843_c0_g1; TRINITY_DN1843_c1_g1; TRINITY_DN19236_c1_g2; TRINITY_DN2742_c0_g1; TRINITY_DN3215_c0_g1; TRINITY_DN34…
GO:0008378	galactosyltransferase activity	MF	TRINITY_DN107502_c0_g1; TRINITY_DN145128_c0_g1; TRINITY_DN15742_c0_g1; TRINITY_DN179817_c0_g1; TRINITY_DN19236_c1_g2; TRINITY_DN2742_c0_g1; TRINITY_DN3215_c0_g1; TRINITY_DN3473_c0_g1; TRINITY_DN3509_c0_g1; TRINITY_DN37755_c0_g1; TRINITY_DN4046_c0_g1; TRINITY_DN4056_c0_g1; TRINITY_DN5145_c0_g1; TRINITY_DN5364_c0_g1; TRINITY_DN5438_c0_g1; TRINITY_DN5500_c0_g1; TRINITY_DN5500_c0_g2; TRINITY_DN62052_…
GO:0003871	5-methyltetrahydropteroyltriglutamate-homocysteine S-methyltransferase activity	MF	TRINITY_DN1076_c0_g1; TRINITY_DN11689_c0_g2
GO:0008652	cellular amino acid biosynthetic process	BP	TRINITY_DN1076_c0_g1; TRINITY_DN11689_c0_g2; TRINITY_DN15685_c0_g2; TRINITY_DN2093_c0_g1
GO:0009086	methionine biosynthetic process	BP	TRINITY_DN1076_c0_g1; TRINITY_DN11689_c0_g2
GO:0006457	protein folding	BP	TRINITY_DN107715_c0_g1; TRINITY_DN13027_c0_g1; TRINITY_DN13260_c0_g2; TRINITY_DN14338_c0_g1; TRINITY_DN152661_c0_g1; TRINITY_DN15815_c0_g1; TRINITY_DN1728_c0_g1; TRINITY_DN19286_c0_g1; TRINITY_DN20641_c0_g1; TRINITY_DN22040_c0_g1; TRINITY_DN2580_c0_g1; TRINITY_DN2847_c0_g1; TRINITY_DN2918_c0_g1; TRINITY_DN29620_c0_g1; TRINITY_DN29620_c0_g2; TRINITY_DN32340_c1_g1; TRINITY_DN3684_c0_g1; TRINITY_DN3…
GO:0015031	protein transport	BP	TRINITY_DN107715_c0_g1; TRINITY_DN1101_c0_g1; TRINITY_DN11368_c0_g1; TRINITY_DN11474_c0_g1; TRINITY_DN1200_c0_g1; TRINITY_DN12796_c0_g1; TRINITY_DN13544_c0_g2; TRINITY_DN13798_c1_g1; TRINITY_DN1906_c0_g1; TRINITY_DN23631_c1_g1; TRINITY_DN253_c0_g1; TRINITY_DN261_c1_g1; TRINITY_DN2712_c0_g1; TRINITY_DN286_c0_g1; TRINITY_DN29153_c0_g1; TRINITY_DN3658_c0_g1; TRINITY_DN3973_c0_g1; TRINITY_DN4045_c1_g…
GO:0045095	keratin filament	CC	TRINITY_DN10784_c0_g1; TRINITY_DN38786_c0_g1; TRINITY_DN5391_c0_g1
GO:0000159	protein phosphatase type 2A complex	CC	TRINITY_DN10790_c0_g2; TRINITY_DN117902_c0_g1; TRINITY_DN12189_c0_g1; TRINITY_DN3142_c0_g1; TRINITY_DN3142_c0_g2; TRINITY_DN44_c0_g1; TRINITY_DN44_c0_g2; TRINITY_DN5814_c0_g1; TRINITY_DN7485_c0_g1; TRINITY_DN75958_c1_g1; TRINITY_DN8682_c0_g1
GO:0019888	protein phosphatase regulator activity	MF	TRINITY_DN10790_c0_g2; TRINITY_DN117902_c0_g1; TRINITY_DN12189_c0_g1; TRINITY_DN14793_c0_g1; TRINITY_DN3142_c0_g1; TRINITY_DN3142_c0_g2; TRINITY_DN44_c0_g1; TRINITY_DN44_c0_g2; TRINITY_DN5814_c0_g1; TRINITY_DN7485_c0_g1; TRINITY_DN75958_c1_g1; TRINITY_DN8682_c0_g1
GO:0003682	chromatin binding	MF	TRINITY_DN10791_c0_g1; TRINITY_DN12334_c0_g1; TRINITY_DN13490_c0_g1; TRINITY_DN1372_c0_g1; TRINITY_DN1503_c0_g1; TRINITY_DN15861_c0_g1; TRINITY_DN170603_c0_g1; TRINITY_DN17260_c0_g3; TRINITY_DN17424_c0_g3; TRINITY_DN23454_c2_g1; TRINITY_DN28965_c0_g1; TRINITY_DN3949_c0_g1; TRINITY_DN5071_c0_g1; TRINITY_DN5071_c0_g2; TRINITY_DN544_c0_g1; TRINITY_DN561_c0_g1; TRINITY_DN561_c1_g1; TRINITY_DN66726_c0…
GO:0006298	mismatch repair	BP	TRINITY_DN10791_c0_g2; TRINITY_DN145020_c1_g1; TRINITY_DN14767_c0_g1; TRINITY_DN18888_c0_g1; TRINITY_DN248_c0_g2; TRINITY_DN26045_c0_g1; TRINITY_DN2694_c0_g1; TRINITY_DN2694_c0_g2; TRINITY_DN39746_c0_g2; TRINITY_DN404_c0_g2; TRINITY_DN43752_c0_g1; TRINITY_DN43752_c0_g2; TRINITY_DN5160_c0_g1; TRINITY_DN9175_c0_g1; TRINITY_DN976_c0_g1
GO:0030983	mismatched DNA binding	MF	TRINITY_DN10791_c0_g2; TRINITY_DN145020_c1_g1; TRINITY_DN14767_c0_g1; TRINITY_DN18888_c0_g1; TRINITY_DN248_c0_g2; TRINITY_DN26045_c0_g1; TRINITY_DN2694_c0_g1; TRINITY_DN2694_c0_g2; TRINITY_DN39746_c0_g2; TRINITY_DN404_c0_g2; TRINITY_DN43752_c0_g1; TRINITY_DN43752_c0_g2; TRINITY_DN5160_c0_g1; TRINITY_DN9175_c0_g1; TRINITY_DN976_c0_g1
GO:0010112	regulation of systemic acquired resistance	BP	TRINITY_DN10808_c0_g1; TRINITY_DN11831_c0_g1; TRINITY_DN11831_c0_g2; TRINITY_DN17930_c0_g1; TRINITY_DN20792_c0_g1; TRINITY_DN85544_c0_g1
GO:0005779	integral component of peroxisomal membrane	CC	TRINITY_DN10810_c0_g1; TRINITY_DN13701_c0_g1; TRINITY_DN24294_c0_g1; TRINITY_DN4153_c0_g1; TRINITY_DN59229_c0_g1
GO:0016559	peroxisome fission	BP	TRINITY_DN10810_c0_g1; TRINITY_DN24294_c0_g1; TRINITY_DN4153_c0_g1; TRINITY_DN59229_c0_g1
GO:0016307	phosphatidylinositol phosphate kinase activity	MF	TRINITY_DN108203_c0_g1; TRINITY_DN137648_c0_g2; TRINITY_DN137648_c0_g4; TRINITY_DN137648_c0_g5; TRINITY_DN137648_c0_g6; TRINITY_DN15050_c0_g1; TRINITY_DN15050_c1_g1; TRINITY_DN21_c0_g1; TRINITY_DN21_c0_g2; TRINITY_DN3487_c0_g1; TRINITY_DN3487_c0_g2; TRINITY_DN3487_c1_g1; TRINITY_DN38034_c0_g1; TRINITY_DN3830_c0_g1; TRINITY_DN5940_c0_g1; TRINITY_DN6679_c0_g1; TRINITY_DN6679_c0_g2; TRINITY_DN7363_c…
GO:0046488	phosphatidylinositol metabolic process	BP	TRINITY_DN108203_c0_g1; TRINITY_DN137648_c0_g2; TRINITY_DN137648_c0_g4; TRINITY_DN137648_c0_g5; TRINITY_DN137648_c0_g6; TRINITY_DN15050_c0_g1; TRINITY_DN15050_c1_g1; TRINITY_DN21_c0_g1; TRINITY_DN21_c0_g2; TRINITY_DN3487_c0_g1; TRINITY_DN3487_c0_g2; TRINITY_DN3487_c1_g1; TRINITY_DN38034_c0_g1; TRINITY_DN3830_c0_g1; TRINITY_DN5940_c0_g1; TRINITY_DN6679_c0_g1; TRINITY_DN6679_c0_g2; TRINITY_DN7363_c…
GO:0005198	structural molecule activity	MF	TRINITY_DN1086_c0_g1; TRINITY_DN12003_c1_g1; TRINITY_DN1418_c0_g1; TRINITY_DN176_c0_g1; TRINITY_DN185621_c0_g1; TRINITY_DN19312_c2_g1; TRINITY_DN19847_c0_g1; TRINITY_DN2254_c0_g1; TRINITY_DN248_c0_g1; TRINITY_DN2593_c0_g1; TRINITY_DN3884_c0_g1; TRINITY_DN51978_c0_g1; TRINITY_DN5850_c0_g1; TRINITY_DN61294_c0_g1; TRINITY_DN6154_c0_g1; TRINITY_DN68056_c0_g1; TRINITY_DN7720_c0_g1; TRINITY_DN979_c0_g1
GO:0030117	membrane coat	CC	TRINITY_DN1086_c0_g1; TRINITY_DN11739_c0_g1; TRINITY_DN11901_c0_g1; TRINITY_DN11942_c0_g1; TRINITY_DN12003_c1_g1; TRINITY_DN12558_c0_g1; TRINITY_DN1418_c0_g1; TRINITY_DN176_c0_g1; TRINITY_DN19847_c0_g1; TRINITY_DN2254_c0_g1; TRINITY_DN2317_c0_g1; TRINITY_DN2893_c0_g1; TRINITY_DN5850_c0_g1; TRINITY_DN6154_c0_g1; TRINITY_DN68056_c0_g1; TRINITY_DN86639_c0_g1; TRINITY_DN86639_c0_g3; TRINITY_DN9281_c0…
GO:0030126	COPI vesicle coat	CC	TRINITY_DN1086_c0_g1; TRINITY_DN1418_c0_g1; TRINITY_DN19847_c0_g1; TRINITY_DN7720_c0_g1; TRINITY_DN979_c0_g1
GO:0016301	kinase activity	MF	TRINITY_DN108777_c0_g1; TRINITY_DN10955_c0_g1; TRINITY_DN11642_c0_g1; TRINITY_DN11693_c1_g1; TRINITY_DN12105_c0_g1; TRINITY_DN12231_c0_g1; TRINITY_DN12508_c0_g1; TRINITY_DN12514_c0_g1; TRINITY_DN15080_c0_g1; TRINITY_DN1637_c0_g1; TRINITY_DN1885_c0_g1; TRINITY_DN1885_c0_g2; TRINITY_DN20559_c0_g1; TRINITY_DN22534_c0_g1; TRINITY_DN2271_c0_g1; TRINITY_DN247_c0_g1; TRINITY_DN27057_c0_g1; TRINITY_DN280…
GO:0016310	phosphorylation	BP	TRINITY_DN108777_c0_g1; TRINITY_DN16663_c0_g1; TRINITY_DN2806_c1_g1; TRINITY_DN354_c0_g1; TRINITY_DN354_c0_g2
GO:0016760	cellulose synthase (UDP-forming) activity	MF	TRINITY_DN1087_c0_g1; TRINITY_DN124868_c0_g1; TRINITY_DN125147_c0_g1; TRINITY_DN1283_c5_g1; TRINITY_DN1283_c5_g2; TRINITY_DN1398_c0_g1; TRINITY_DN149438_c1_g1; TRINITY_DN152536_c0_g1; TRINITY_DN163199_c0_g1; TRINITY_DN173870_c0_g1; TRINITY_DN17839_c0_g1; TRINITY_DN20023_c0_g1; TRINITY_DN20463_c0_g1; TRINITY_DN207088_c0_g1; TRINITY_DN207959_c0_g1; TRINITY_DN216571_c0_g1; TRINITY_DN222_c0_g1; TRINI…
GO:0030244	cellulose biosynthetic process	BP	TRINITY_DN1087_c0_g1; TRINITY_DN124868_c0_g1; TRINITY_DN125147_c0_g1; TRINITY_DN1283_c5_g1; TRINITY_DN1283_c5_g2; TRINITY_DN1398_c0_g1; TRINITY_DN149438_c1_g1; TRINITY_DN152536_c0_g1; TRINITY_DN163199_c0_g1; TRINITY_DN173870_c0_g1; TRINITY_DN17839_c0_g1; TRINITY_DN20023_c0_g1; TRINITY_DN20463_c0_g1; TRINITY_DN207088_c0_g1; TRINITY_DN207959_c0_g1; TRINITY_DN216571_c0_g1; TRINITY_DN222_c0_g1; TRINI…
GO:0005789	endoplasmic reticulum membrane	CC	TRINITY_DN108992_c0_g1; TRINITY_DN1179_c2_g1; TRINITY_DN139_c0_g1; TRINITY_DN139_c0_g2; TRINITY_DN14693_c0_g1; TRINITY_DN1876_c0_g1; TRINITY_DN2381_c0_g1; TRINITY_DN2384_c0_g1; TRINITY_DN4456_c0_g1; TRINITY_DN691_c0_g1; TRINITY_DN715_c0_g1; TRINITY_DN8389_c0_g1
GO:0007029	endoplasmic reticulum organization	BP	TRINITY_DN108992_c0_g1
GO:0000276	mitochondrial proton-transporting ATP synthase complex; coupling factor F(o)	CC	TRINITY_DN1089_c0_g1; TRINITY_DN1089_c0_g2; TRINITY_DN4078_c0_g1; TRINITY_DN7585_c0_g2
GO:0015078	proton transmembrane transporter activity	MF	TRINITY_DN1089_c0_g1; TRINITY_DN1089_c0_g2; TRINITY_DN11739_c1_g1; TRINITY_DN1517_c0_g1; TRINITY_DN1517_c0_g2; TRINITY_DN1991_c0_g1; TRINITY_DN22198_c0_g1; TRINITY_DN25089_c0_g1; TRINITY_DN361_c0_g1; TRINITY_DN37411_c0_g1; TRINITY_DN4078_c0_g1; TRINITY_DN4699_c0_g1; TRINITY_DN7585_c0_g2
GO:0004869	cysteine-type endopeptidase inhibitor activity	MF	TRINITY_DN1090_c0_g1; TRINITY_DN128055_c0_g1; TRINITY_DN135270_c0_g1; TRINITY_DN16051_c0_g1; TRINITY_DN183829_c0_g1; TRINITY_DN41765_c0_g1; TRINITY_DN7690_c0_g1; TRINITY_DN7786_c0_g1; TRINITY_DN7922_c0_g1
GO:0001882	nucleoside binding	MF	TRINITY_DN10917_c0_g1
GO:0003887	DNA-directed DNA polymerase activity	MF	TRINITY_DN10917_c0_g1; TRINITY_DN144_c0_g1; TRINITY_DN1570_c0_g1; TRINITY_DN1570_c2_g1; TRINITY_DN2212_c0_g1; TRINITY_DN22618_c0_g1; TRINITY_DN2647_c0_g1; TRINITY_DN4525_c0_g1; TRINITY_DN5039_c0_g1; TRINITY_DN5039_c0_g2; TRINITY_DN8000_c0_g1; TRINITY_DN8919_c0_g1; TRINITY_DN9461_c0_g1
GO:0016485	protein processing	BP	TRINITY_DN10920_c0_g1; TRINITY_DN11661_c0_g1; TRINITY_DN24626_c0_g1; TRINITY_DN6290_c0_g1; TRINITY_DN7469_c0_g1
GO:0043085	positive regulation of catalytic activity	BP	TRINITY_DN10920_c0_g1; TRINITY_DN18263_c0_g1; TRINITY_DN4054_c0_g1; TRINITY_DN7680_c0_g1
GO:2001070	starch binding	MF	TRINITY_DN109468_c3_g1; TRINITY_DN11412_c0_g1; TRINITY_DN19742_c0_g1; TRINITY_DN6081_c0_g1; TRINITY_DN6309_c0_g1; TRINITY_DN8122_c0_g1; TRINITY_DN8559_c0_g1; TRINITY_DN91928_c2_g1; TRINITY_DN9987_c0_g1; TRINITY_DN9987_c0_g2
GO:0000045	autophagosome assembly	BP	TRINITY_DN10948_c0_g1; TRINITY_DN2399_c2_g1; TRINITY_DN29825_c0_g1; TRINITY_DN327_c0_g1
GO:0042802	identical protein binding	MF	TRINITY_DN10954_c0_g1; TRINITY_DN11419_c0_g1; TRINITY_DN11489_c0_g1; TRINITY_DN118460_c0_g1; TRINITY_DN12129_c0_g1; TRINITY_DN13775_c0_g1; TRINITY_DN14129_c0_g1; TRINITY_DN15080_c0_g1; TRINITY_DN15415_c0_g1; TRINITY_DN15799_c0_g1; TRINITY_DN1611_c0_g2; TRINITY_DN166673_c0_g1; TRINITY_DN28417_c0_g1; TRINITY_DN31487_c0_g1; TRINITY_DN33421_c0_g2; TRINITY_DN36969_c0_g1; TRINITY_DN37520_c0_g1; TRINITY…
GO:0006812	cation transport	BP	TRINITY_DN109653_c0_g1; TRINITY_DN1222_c0_g1; TRINITY_DN13091_c1_g1; TRINITY_DN13561_c0_g1; TRINITY_DN191792_c0_g1; TRINITY_DN23637_c0_g1; TRINITY_DN2546_c0_g1; TRINITY_DN3470_c0_g1; TRINITY_DN3503_c0_g1; TRINITY_DN36919_c0_g1; TRINITY_DN3947_c0_g1; TRINITY_DN42572_c0_g2; TRINITY_DN4301_c0_g1; TRINITY_DN4829_c1_g2; TRINITY_DN51393_c0_g2; TRINITY_DN51494_c0_g1; TRINITY_DN5654_c0_g1; TRINITY_DN5666…
GO:0015299	solute:proton antiporter activity	MF	TRINITY_DN109653_c0_g1; TRINITY_DN1222_c0_g1; TRINITY_DN13561_c0_g1; TRINITY_DN191792_c0_g1; TRINITY_DN23637_c0_g1; TRINITY_DN2546_c0_g1; TRINITY_DN3470_c0_g1; TRINITY_DN3503_c0_g1; TRINITY_DN3947_c0_g1; TRINITY_DN42572_c0_g2; TRINITY_DN4301_c0_g1; TRINITY_DN51494_c0_g1; TRINITY_DN596_c0_g1; TRINITY_DN75448_c0_g1
GO:0006139	nucleobase-containing compound metabolic process	BP	TRINITY_DN10965_c0_g2; TRINITY_DN11194_c0_g1; TRINITY_DN11934_c0_g2; TRINITY_DN14016_c0_g1; TRINITY_DN1570_c0_g3; TRINITY_DN1570_c2_g1; TRINITY_DN15859_c0_g1; TRINITY_DN16330_c0_g2; TRINITY_DN163429_c0_g1; TRINITY_DN1984_c0_g1; TRINITY_DN21367_c0_g1; TRINITY_DN4324_c0_g1; TRINITY_DN45348_c0_g2; TRINITY_DN45348_c0_g3; TRINITY_DN4595_c0_g1; TRINITY_DN55854_c0_g1; TRINITY_DN5858_c0_g1; TRINITY_DN622…
GO:0005092	GDP-dissociation inhibitor activity	MF	TRINITY_DN10969_c0_g1; TRINITY_DN207414_c0_g1; TRINITY_DN3358_c0_g1; TRINITY_DN74_c0_g1; TRINITY_DN74_c0_g2; TRINITY_DN9731_c0_g1
GO:0007264	small GTPase mediated signal transduction	BP	TRINITY_DN10969_c0_g1; TRINITY_DN207414_c0_g1; TRINITY_DN3358_c0_g1; TRINITY_DN74_c0_g1; TRINITY_DN74_c0_g2; TRINITY_DN9731_c0_g1
GO:0005618	cell wall	CC	TRINITY_DN10974_c0_g1; TRINITY_DN10974_c2_g1; TRINITY_DN10974_c3_g1; TRINITY_DN11958_c0_g1; TRINITY_DN140_c1_g1; TRINITY_DN1731_c0_g1; TRINITY_DN18816_c0_g1; TRINITY_DN18816_c1_g1; TRINITY_DN3371_c0_g2; TRINITY_DN3373_c0_g1; TRINITY_DN3451_c0_g1; TRINITY_DN4210_c0_g1; TRINITY_DN5602_c0_g1; TRINITY_DN5602_c0_g3; TRINITY_DN5602_c0_g4; TRINITY_DN64590_c0_g1; TRINITY_DN9246_c0_g1; TRINITY_DN9246_c2_g1
GO:0006073	cellular glucan metabolic process	BP	TRINITY_DN10974_c0_g1; TRINITY_DN10974_c2_g1; TRINITY_DN10974_c3_g1; TRINITY_DN11958_c0_g1; TRINITY_DN1731_c0_g1; TRINITY_DN18816_c0_g1; TRINITY_DN18816_c1_g1; TRINITY_DN3371_c0_g2; TRINITY_DN3373_c0_g1; TRINITY_DN3451_c0_g1; TRINITY_DN4210_c0_g1; TRINITY_DN5602_c0_g1; TRINITY_DN5602_c0_g3; TRINITY_DN5602_c0_g4; TRINITY_DN64590_c0_g1; TRINITY_DN9246_c0_g1; TRINITY_DN9246_c2_g1
GO:0016762	xyloglucan:xyloglucosyl transferase activity	MF	TRINITY_DN10974_c0_g1; TRINITY_DN10974_c2_g1; TRINITY_DN10974_c3_g1; TRINITY_DN11958_c0_g1; TRINITY_DN1731_c0_g1; TRINITY_DN18816_c0_g1; TRINITY_DN18816_c1_g1; TRINITY_DN3371_c0_g2; TRINITY_DN3373_c0_g1; TRINITY_DN3451_c0_g1; TRINITY_DN4210_c0_g1; TRINITY_DN5602_c0_g1; TRINITY_DN5602_c0_g3; TRINITY_DN5602_c0_g4; TRINITY_DN64590_c0_g1; TRINITY_DN9246_c0_g1; TRINITY_DN9246_c2_g1
GO:0048046	apoplast	CC	TRINITY_DN10974_c0_g1; TRINITY_DN10974_c2_g1; TRINITY_DN10974_c3_g1; TRINITY_DN11958_c0_g1; TRINITY_DN1731_c0_g1; TRINITY_DN18816_c0_g1; TRINITY_DN18816_c1_g1; TRINITY_DN3371_c0_g2; TRINITY_DN3373_c0_g1; TRINITY_DN3451_c0_g1; TRINITY_DN4210_c0_g1; TRINITY_DN5602_c0_g1; TRINITY_DN5602_c0_g3; TRINITY_DN5602_c0_g4; TRINITY_DN64590_c0_g1; TRINITY_DN9246_c0_g1; TRINITY_DN9246_c2_g1
GO:0004540	ribonuclease activity	MF	TRINITY_DN10977_c0_g1; TRINITY_DN1852_c0_g2; TRINITY_DN199148_c0_g1; TRINITY_DN27721_c0_g1; TRINITY_DN8179_c0_g2; TRINITY_DN8579_c0_g1; TRINITY_DN8691_c0_g1; TRINITY_DN9829_c0_g1
GO:0006606	protein import into nucleus	BP	TRINITY_DN10982_c0_g1; TRINITY_DN1320_c0_g1; TRINITY_DN1775_c0_g1; TRINITY_DN7789_c0_g1
GO:0061608	nuclear import signal receptor activity	MF	TRINITY_DN10982_c0_g1; TRINITY_DN1320_c0_g1; TRINITY_DN1775_c0_g1
GO:0030515	snoRNA binding	MF	TRINITY_DN1098_c0_g1; TRINITY_DN8315_c0_g1
GO:0010167	response to nitrate	BP	TRINITY_DN10999_c0_g1; TRINITY_DN136413_c0_g1
GO:0015706	nitrate transport	BP	TRINITY_DN10999_c0_g1; TRINITY_DN136413_c0_g1
GO:0003697	single-stranded DNA binding	MF	TRINITY_DN11001_c0_g1; TRINITY_DN1131_c0_g1; TRINITY_DN19416_c0_g1; TRINITY_DN22307_c1_g1; TRINITY_DN22307_c1_g2; TRINITY_DN2315_c0_g2; TRINITY_DN2678_c0_g1; TRINITY_DN2678_c0_g2; TRINITY_DN3114_c0_g1; TRINITY_DN31324_c0_g1; TRINITY_DN31324_c0_g3; TRINITY_DN3731_c0_g1; TRINITY_DN430_c0_g1; TRINITY_DN57116_c0_g2; TRINITY_DN61051_c0_g1; TRINITY_DN7595_c0_g1; TRINITY_DN8321_c0_g1
GO:0008380	RNA splicing	BP	TRINITY_DN110039_c0_g1; TRINITY_DN3157_c0_g1; TRINITY_DN3157_c0_g2; TRINITY_DN5923_c0_g1; TRINITY_DN9968_c1_g1
GO:0035145	exon-exon junction complex	CC	TRINITY_DN110039_c0_g1; TRINITY_DN5923_c0_g1
GO:0005886	plasma membrane	CC	TRINITY_DN11010_c0_g1; TRINITY_DN7103_c0_g1
GO:0015743	malate transport	BP	TRINITY_DN11010_c0_g1; TRINITY_DN122870_c0_g1; TRINITY_DN153536_c0_g1; TRINITY_DN162391_c0_g1; TRINITY_DN210736_c0_g1; TRINITY_DN218160_c0_g1; TRINITY_DN27283_c0_g1; TRINITY_DN39076_c0_g1; TRINITY_DN39076_c1_g1; TRINITY_DN44003_c0_g2; TRINITY_DN93027_c0_g1
GO:0006904	vesicle docking involved in exocytosis	BP	TRINITY_DN11011_c0_g1; TRINITY_DN13087_c0_g1; TRINITY_DN13087_c0_g2; TRINITY_DN14774_c0_g1; TRINITY_DN15091_c1_g1; TRINITY_DN1582_c0_g1; TRINITY_DN19581_c0_g1; TRINITY_DN22687_c0_g1; TRINITY_DN28261_c0_g1; TRINITY_DN4023_c0_g1; TRINITY_DN4023_c0_g2; TRINITY_DN6228_c0_g1
GO:0004668	protein-arginine deiminase activity	MF	TRINITY_DN11022_c0_g1
GO:0009446	putrescine biosynthetic process	BP	TRINITY_DN11022_c0_g1
GO:0031124	mRNA 3'-end processing	BP	TRINITY_DN1102_c0_g1; TRINITY_DN2735_c0_g1; TRINITY_DN5857_c0_g1
GO:0004671	protein C-terminal S-isoprenylcysteine carboxyl O-methyltransferase activity	MF	TRINITY_DN11040_c0_g1; TRINITY_DN13526_c0_g1
GO:0006481	C-terminal protein methylation	BP	TRINITY_DN11040_c0_g1; TRINITY_DN13526_c0_g1
GO:0003918	DNA topoisomerase type II (ATP-hydrolyzing) activity	MF	TRINITY_DN11058_c0_g1; TRINITY_DN11373_c0_g1; TRINITY_DN11682_c1_g1; TRINITY_DN15101_c0_g1; TRINITY_DN90410_c0_g1; TRINITY_DN9425_c0_g1
GO:0006265	DNA topological change	BP	TRINITY_DN11058_c0_g1; TRINITY_DN11373_c0_g1; TRINITY_DN114_c0_g1; TRINITY_DN11682_c1_g1; TRINITY_DN12706_c0_g1; TRINITY_DN13860_c0_g1; TRINITY_DN145341_c0_g1; TRINITY_DN15101_c0_g1; TRINITY_DN152489_c1_g1; TRINITY_DN155480_c1_g1; TRINITY_DN16042_c0_g1; TRINITY_DN18171_c1_g1; TRINITY_DN27981_c0_g1; TRINITY_DN417_c0_g1; TRINITY_DN4369_c0_g1; TRINITY_DN44687_c0_g1; TRINITY_DN44687_c2_g1; TRINITY_DN…
GO:0016575	histone deacetylation	BP	TRINITY_DN1105_c1_g1; TRINITY_DN2155_c0_g1; TRINITY_DN2768_c0_g1; TRINITY_DN6274_c2_g1; TRINITY_DN707_c0_g1
GO:0070823	HDA1 complex	CC	TRINITY_DN1105_c1_g1; TRINITY_DN2768_c0_g1; TRINITY_DN6274_c2_g1; TRINITY_DN707_c0_g1
GO:0009733	response to auxin	BP	TRINITY_DN110602_c0_g1; TRINITY_DN113399_c0_g1; TRINITY_DN11565_c0_g1; TRINITY_DN12387_c0_g1; TRINITY_DN13201_c1_g1; TRINITY_DN138962_c0_g1; TRINITY_DN1500_c0_g1; TRINITY_DN15093_c0_g1; TRINITY_DN1584_c1_g1; TRINITY_DN168758_c0_g1; TRINITY_DN172381_c0_g1; TRINITY_DN172983_c0_g1; TRINITY_DN17741_c0_g2; TRINITY_DN17835_c0_g1; TRINITY_DN17835_c0_g2; TRINITY_DN18530_c0_g1; TRINITY_DN19632_c0_g2; TRIN…
GO:0004557	alpha-galactosidase activity	MF	TRINITY_DN11071_c0_g2; TRINITY_DN14808_c0_g1; TRINITY_DN18275_c0_g1; TRINITY_DN18275_c0_g2; TRINITY_DN6164_c0_g1
GO:0009415	response to water	BP	TRINITY_DN111119_c0_g1; TRINITY_DN121485_c0_g1; TRINITY_DN16995_c0_g1; TRINITY_DN219682_c0_g1; TRINITY_DN4859_c0_g1; TRINITY_DN6002_c0_g1; TRINITY_DN6002_c1_g1
GO:0008536	Ran GTPase binding	MF	TRINITY_DN11121_c0_g1; TRINITY_DN24346_c0_g1; TRINITY_DN24826_c0_g1; TRINITY_DN2696_c0_g2; TRINITY_DN4001_c0_g1; TRINITY_DN5064_c0_g1; TRINITY_DN570_c0_g1; TRINITY_DN5760_c0_g2; TRINITY_DN6047_c0_g1; TRINITY_DN6600_c1_g1; TRINITY_DN8312_c0_g1; TRINITY_DN8659_c0_g1; TRINITY_DN8672_c0_g1; TRINITY_DN9276_c0_g1
GO:0008757	S-adenosylmethionine-dependent methyltransferase activity	MF	TRINITY_DN1113_c0_g1; TRINITY_DN131283_c0_g1; TRINITY_DN131283_c0_g2; TRINITY_DN2980_c0_g1; TRINITY_DN35433_c0_g1; TRINITY_DN3624_c0_g1; TRINITY_DN398_c0_g1; TRINITY_DN6416_c0_g1; TRINITY_DN6604_c0_g1; TRINITY_DN82044_c0_g1; TRINITY_DN8219_c0_g1; TRINITY_DN898_c0_g1
GO:0006418	tRNA aminoacylation for protein translation	BP	TRINITY_DN111576_c0_g1; TRINITY_DN1152_c0_g1; TRINITY_DN12281_c0_g2; TRINITY_DN1346_c0_g1; TRINITY_DN13880_c0_g1; TRINITY_DN1433_c1_g1; TRINITY_DN14503_c0_g1; TRINITY_DN14596_c0_g1; TRINITY_DN15506_c0_g1; TRINITY_DN1724_c0_g1; TRINITY_DN1844_c0_g1; TRINITY_DN18611_c0_g2; TRINITY_DN191254_c0_g1; TRINITY_DN1957_c0_g1; TRINITY_DN1988_c0_g1; TRINITY_DN19917_c0_g1; TRINITY_DN22715_c0_g1; TRINITY_DN241…
GO:0000775	chromosome; centromeric region	CC	TRINITY_DN1116_c0_g1; TRINITY_DN17110_c0_g1; TRINITY_DN19686_c0_g1; TRINITY_DN6745_c0_g1
GO:0045132	meiotic chromosome segregation	BP	TRINITY_DN1116_c0_g1; TRINITY_DN6745_c0_g1
GO:0003856	3-dehydroquinate synthase activity	MF	TRINITY_DN1117_c0_g1
GO:0008107	galactoside 2-alpha-L-fucosyltransferase activity	MF	TRINITY_DN111892_c0_g1; TRINITY_DN120988_c0_g1; TRINITY_DN156494_c0_g1; TRINITY_DN174266_c0_g1; TRINITY_DN20099_c0_g1; TRINITY_DN31046_c0_g1; TRINITY_DN80319_c0_g1
GO:0042546	cell wall biogenesis	BP	TRINITY_DN111892_c0_g1; TRINITY_DN120988_c0_g1; TRINITY_DN156494_c0_g1; TRINITY_DN174266_c0_g1; TRINITY_DN20099_c0_g1; TRINITY_DN31046_c0_g1; TRINITY_DN80319_c0_g1
GO:0007010	cytoskeleton organization	BP	TRINITY_DN11192_c0_g1; TRINITY_DN11283_c0_g1; TRINITY_DN11283_c0_g2; TRINITY_DN138166_c0_g1; TRINITY_DN171253_c0_g1; TRINITY_DN4827_c0_g1; TRINITY_DN58214_c0_g1; TRINITY_DN6463_c0_g1; TRINITY_DN6655_c0_g1; TRINITY_DN7970_c0_g1
GO:0008408	3'-5' exonuclease activity	MF	TRINITY_DN11194_c0_g1; TRINITY_DN11934_c0_g2; TRINITY_DN14016_c0_g1; TRINITY_DN1570_c0_g3; TRINITY_DN1570_c2_g1; TRINITY_DN16330_c0_g2; TRINITY_DN163429_c0_g1; TRINITY_DN1984_c0_g1; TRINITY_DN4324_c0_g1; TRINITY_DN45348_c0_g2; TRINITY_DN45348_c0_g3; TRINITY_DN55854_c0_g1; TRINITY_DN5858_c0_g1; TRINITY_DN8003_c0_g1; TRINITY_DN9822_c0_g1
GO:0015018	galactosylgalactosylxylosylprotein 3-beta-glucuronosyltransferase activity	MF	TRINITY_DN11245_c0_g1; TRINITY_DN1270_c0_g1; TRINITY_DN1446_c0_g1; TRINITY_DN17578_c0_g2; TRINITY_DN2682_c0_g1; TRINITY_DN31087_c0_g1; TRINITY_DN36131_c0_g1; TRINITY_DN4739_c0_g1; TRINITY_DN47649_c1_g1; TRINITY_DN5607_c0_g1; TRINITY_DN5607_c0_g3; TRINITY_DN67_c2_g1
GO:0005199	structural constituent of cell wall	MF	TRINITY_DN112720_c0_g3
GO:0016746	transferase activity; transferring acyl groups	MF	TRINITY_DN112949_c0_g1; TRINITY_DN125_c0_g1; TRINITY_DN13075_c0_g2; TRINITY_DN1360_c0_g1; TRINITY_DN15420_c0_g1; TRINITY_DN16917_c0_g1; TRINITY_DN1696_c0_g1; TRINITY_DN17363_c0_g1; TRINITY_DN17363_c0_g2; TRINITY_DN17664_c0_g1; TRINITY_DN18317_c0_g1; TRINITY_DN19348_c0_g1; TRINITY_DN2103_c0_g1; TRINITY_DN2453_c0_g1; TRINITY_DN2658_c1_g1; TRINITY_DN285_c0_g1; TRINITY_DN3132_c0_g1; TRINITY_DN3132_c0…
GO:0007186	G protein-coupled receptor signaling pathway	BP	TRINITY_DN113053_c0_g1; TRINITY_DN16003_c0_g1; TRINITY_DN17720_c0_g1; TRINITY_DN20237_c0_g1; TRINITY_DN266_c0_g1; TRINITY_DN6606_c0_g2; TRINITY_DN7529_c0_g1; TRINITY_DN77540_c0_g1; TRINITY_DN815_c1_g1; TRINITY_DN8916_c0_g1; TRINITY_DN9788_c1_g2
GO:0019001	guanyl nucleotide binding	MF	TRINITY_DN113053_c0_g1; TRINITY_DN20237_c0_g1; TRINITY_DN266_c0_g1; TRINITY_DN6606_c0_g2; TRINITY_DN7529_c0_g1; TRINITY_DN815_c1_g1
GO:0031683	G-protein beta/gamma-subunit complex binding	MF	TRINITY_DN113053_c0_g1; TRINITY_DN20237_c0_g1; TRINITY_DN266_c0_g1; TRINITY_DN6606_c0_g2; TRINITY_DN7529_c0_g1; TRINITY_DN815_c1_g1
GO:0005507	copper ion binding	MF	TRINITY_DN11305_c0_g1; TRINITY_DN11305_c1_g1; TRINITY_DN11996_c0_g1; TRINITY_DN12969_c0_g2; TRINITY_DN12969_c0_g3; TRINITY_DN162289_c0_g1; TRINITY_DN16686_c0_g1; TRINITY_DN1677_c0_g1; TRINITY_DN174328_c0_g1; TRINITY_DN17744_c0_g2; TRINITY_DN179186_c0_g1; TRINITY_DN1897_c0_g1; TRINITY_DN20655_c0_g1; TRINITY_DN20655_c2_g1; TRINITY_DN20655_c4_g1; TRINITY_DN217590_c0_g1; TRINITY_DN27431_c0_g3; TRINIT…
GO:0004650	polygalacturonase activity	MF	TRINITY_DN11327_c0_g1; TRINITY_DN1243_c0_g1; TRINITY_DN1243_c0_g2; TRINITY_DN18766_c0_g1; TRINITY_DN1972_c0_g1; TRINITY_DN205812_c0_g1; TRINITY_DN210771_c0_g1; TRINITY_DN21734_c0_g1; TRINITY_DN21734_c0_g2; TRINITY_DN3171_c0_g1; TRINITY_DN3171_c0_g2; TRINITY_DN3171_c1_g1; TRINITY_DN36237_c0_g1; TRINITY_DN40798_c0_g1; TRINITY_DN4351_c0_g1; TRINITY_DN5130_c0_g1; TRINITY_DN5130_c1_g1; TRINITY_DN5321_…
GO:0004807	triose-phosphate isomerase activity	MF	TRINITY_DN11350_c0_g1; TRINITY_DN16382_c0_g1; TRINITY_DN8495_c0_g1
GO:0042765	GPI-anchor transamidase complex	CC	TRINITY_DN1135_c0_g1; TRINITY_DN11443_c0_g1; TRINITY_DN146_c0_g1; TRINITY_DN3899_c1_g1; TRINITY_DN54394_c0_g1; TRINITY_DN9564_c0_g1
GO:0008654	phospholipid biosynthetic process	BP	TRINITY_DN1135_c1_g1; TRINITY_DN243_c0_g3; TRINITY_DN2600_c0_g1; TRINITY_DN2812_c0_g1; TRINITY_DN4335_c0_g1; TRINITY_DN504_c0_g1; TRINITY_DN5937_c0_g1; TRINITY_DN6675_c1_g1
GO:0016780	phosphotransferase activity; for other substituted phosphate groups	MF	TRINITY_DN1135_c1_g1; TRINITY_DN243_c0_g3; TRINITY_DN2812_c0_g1; TRINITY_DN5937_c0_g1; TRINITY_DN6675_c1_g1
GO:0004652	polynucleotide adenylyltransferase activity	MF	TRINITY_DN1136_c0_g1; TRINITY_DN12737_c0_g1; TRINITY_DN131045_c0_g1; TRINITY_DN32727_c1_g1; TRINITY_DN6451_c0_g1; TRINITY_DN7924_c0_g2
GO:0043631	RNA polyadenylation	BP	TRINITY_DN1136_c0_g1; TRINITY_DN12737_c0_g1; TRINITY_DN131045_c0_g1; TRINITY_DN32727_c1_g1; TRINITY_DN6451_c0_g1; TRINITY_DN7924_c0_g2
GO:0030976	thiamine pyrophosphate binding	MF	TRINITY_DN113759_c1_g1; TRINITY_DN1169_c0_g1; TRINITY_DN12661_c1_g1; TRINITY_DN1357_c0_g2; TRINITY_DN186991_c0_g1; TRINITY_DN20273_c0_g1; TRINITY_DN247_c1_g1; TRINITY_DN2536_c0_g1; TRINITY_DN2536_c0_g2; TRINITY_DN29675_c0_g1; TRINITY_DN4310_c0_g1; TRINITY_DN4528_c0_g1; TRINITY_DN5137_c0_g1; TRINITY_DN528_c2_g1; TRINITY_DN6093_c0_g1
GO:0005669	transcription factor TFIID complex	CC	TRINITY_DN11424_c0_g1; TRINITY_DN13320_c0_g1; TRINITY_DN56801_c0_g1; TRINITY_DN7869_c0_g1; TRINITY_DN9678_c1_g1
GO:0006367	transcription initiation from RNA polymerase II promoter	BP	TRINITY_DN11424_c0_g1; TRINITY_DN13020_c0_g1; TRINITY_DN15695_c0_g1; TRINITY_DN18222_c0_g1; TRINITY_DN220_c1_g1; TRINITY_DN25291_c0_g1; TRINITY_DN25291_c1_g1; TRINITY_DN2707_c0_g1; TRINITY_DN29144_c0_g1; TRINITY_DN4800_c1_g1; TRINITY_DN7630_c0_g1; TRINITY_DN83759_c2_g1; TRINITY_DN91479_c0_g1
GO:0017053	transcriptional repressor complex	CC	TRINITY_DN11424_c0_g2
GO:0033897	ribonuclease T2 activity	MF	TRINITY_DN1142_c0_g1; TRINITY_DN1142_c0_g2; TRINITY_DN12807_c0_g1; TRINITY_DN13613_c0_g1; TRINITY_DN19174_c0_g1; TRINITY_DN3883_c0_g1; TRINITY_DN50350_c0_g1
GO:0016255	attachment of GPI anchor to protein	BP	TRINITY_DN11443_c0_g1; TRINITY_DN146_c0_g1; TRINITY_DN3899_c1_g1; TRINITY_DN54394_c0_g1; TRINITY_DN9564_c0_g1
GO:0005786	signal recognition particle; endoplasmic reticulum targeting	CC	TRINITY_DN11445_c0_g1; TRINITY_DN8278_c0_g1
GO:0030942	endoplasmic reticulum signal peptide binding	MF	TRINITY_DN11445_c0_g1; TRINITY_DN8278_c0_g1
GO:0046373	L-arabinose metabolic process	BP	TRINITY_DN114877_c0_g1; TRINITY_DN18224_c0_g1; TRINITY_DN27460_c1_g1; TRINITY_DN578_c0_g1; TRINITY_DN578_c0_g2; TRINITY_DN6973_c0_g1; TRINITY_DN6973_c0_g2
GO:0046556	alpha-L-arabinofuranosidase activity	MF	TRINITY_DN114877_c0_g1; TRINITY_DN18224_c0_g1; TRINITY_DN27460_c1_g1; TRINITY_DN578_c0_g1; TRINITY_DN578_c0_g2; TRINITY_DN6973_c0_g1; TRINITY_DN6973_c0_g2
GO:0003917	DNA topoisomerase type I activity	MF	TRINITY_DN114_c0_g1; TRINITY_DN44687_c0_g1; TRINITY_DN44687_c2_g1; TRINITY_DN97062_c0_g1
GO:0005694	chromosome	CC	TRINITY_DN114_c0_g1; TRINITY_DN11682_c1_g1; TRINITY_DN13860_c0_g1; TRINITY_DN14130_c0_g1; TRINITY_DN145341_c0_g1; TRINITY_DN16042_c0_g1; TRINITY_DN1710_c0_g1; TRINITY_DN17328_c0_g1; TRINITY_DN18171_c1_g1; TRINITY_DN182276_c0_g1; TRINITY_DN229_c0_g1; TRINITY_DN27981_c0_g1; TRINITY_DN28516_c0_g1; TRINITY_DN417_c0_g1; TRINITY_DN4369_c0_g1; TRINITY_DN44687_c0_g1; TRINITY_DN4911_c0_g1; TRINITY_DN701_c…
GO:0003910	DNA ligase (ATP) activity	MF	TRINITY_DN1150_c1_g1; TRINITY_DN9840_c0_g1
GO:0030127	COPII vesicle coat	CC	TRINITY_DN1153_c0_g1; TRINITY_DN156_c0_g3; TRINITY_DN19235_c0_g1; TRINITY_DN22220_c0_g1; TRINITY_DN30885_c0_g1; TRINITY_DN350_c0_g2; TRINITY_DN5125_c0_g1; TRINITY_DN751_c0_g1; TRINITY_DN8085_c0_g1
GO:0003857	3-hydroxyacyl-CoA dehydrogenase activity	MF	TRINITY_DN11546_c0_g1; TRINITY_DN50021_c0_g1; TRINITY_DN50021_c0_g2; TRINITY_DN5454_c0_g1; TRINITY_DN8093_c0_g1; TRINITY_DN9821_c0_g2
GO:0003860	3-hydroxyisobutyryl-CoA hydrolase activity	MF	TRINITY_DN11546_c0_g1; TRINITY_DN11779_c2_g1; TRINITY_DN14117_c0_g1; TRINITY_DN14648_c0_g1; TRINITY_DN23553_c0_g1; TRINITY_DN25280_c0_g2; TRINITY_DN3195_c0_g1; TRINITY_DN3195_c1_g1; TRINITY_DN35382_c0_g1; TRINITY_DN4465_c0_g1; TRINITY_DN5454_c0_g1; TRINITY_DN55426_c0_g1; TRINITY_DN698_c0_g1; TRINITY_DN73764_c0_g1; TRINITY_DN84_c0_g3; TRINITY_DN964_c0_g1; TRINITY_DN9821_c0_g2
GO:0006631	fatty acid metabolic process	BP	TRINITY_DN11546_c0_g1; TRINITY_DN13041_c0_g1; TRINITY_DN13041_c1_g1; TRINITY_DN198827_c0_g1; TRINITY_DN26806_c0_g1; TRINITY_DN3788_c0_g1; TRINITY_DN3788_c0_g2; TRINITY_DN3788_c1_g1; TRINITY_DN3788_c1_g2; TRINITY_DN3788_c1_g3; TRINITY_DN38909_c0_g1; TRINITY_DN50021_c0_g1; TRINITY_DN50021_c0_g2; TRINITY_DN5454_c0_g1; TRINITY_DN8093_c0_g1; TRINITY_DN9117_c0_g1; TRINITY_DN93650_c0_g1; TRINITY_DN9821_…
GO:0004435	phosphatidylinositol phospholipase C activity	MF	TRINITY_DN11549_c0_g1; TRINITY_DN14187_c0_g1; TRINITY_DN1990_c0_g1; TRINITY_DN54883_c0_g1; TRINITY_DN789_c0_g1; TRINITY_DN789_c2_g1; TRINITY_DN789_c2_g3
GO:0035556	intracellular signal transduction	BP	TRINITY_DN11549_c0_g1; TRINITY_DN14187_c0_g1; TRINITY_DN1990_c0_g1; TRINITY_DN30141_c0_g1; TRINITY_DN4322_c0_g4; TRINITY_DN54883_c0_g1; TRINITY_DN605_c1_g1; TRINITY_DN6801_c0_g1; TRINITY_DN789_c0_g1; TRINITY_DN789_c2_g1; TRINITY_DN789_c2_g3; TRINITY_DN9986_c0_g1
GO:0004861	cyclin-dependent protein serine/threonine kinase inhibitor activity	MF	TRINITY_DN11559_c1_g2; TRINITY_DN13073_c0_g2; TRINITY_DN2229_c0_g2; TRINITY_DN31408_c0_g1; TRINITY_DN7206_c0_g1
GO:0007050	cell cycle arrest	BP	TRINITY_DN11559_c1_g2; TRINITY_DN13073_c0_g2; TRINITY_DN2229_c0_g2; TRINITY_DN31408_c0_g1; TRINITY_DN7206_c0_g1
GO:0003747	translation release factor activity	MF	TRINITY_DN11566_c0_g2; TRINITY_DN14896_c0_g1; TRINITY_DN2714_c0_g2; TRINITY_DN2998_c0_g1; TRINITY_DN59427_c0_g1; TRINITY_DN63468_c0_g2
GO:0006415	translational termination	BP	TRINITY_DN11566_c0_g2; TRINITY_DN12633_c0_g1; TRINITY_DN14896_c0_g1; TRINITY_DN14896_c0_g2; TRINITY_DN2714_c0_g2; TRINITY_DN2998_c0_g1; TRINITY_DN50824_c0_g1; TRINITY_DN59427_c0_g1; TRINITY_DN63468_c0_g2
GO:0044237	cellular metabolic process	BP	TRINITY_DN1158_c0_g1; TRINITY_DN15378_c0_g1; TRINITY_DN3445_c0_g1; TRINITY_DN358_c0_g1; TRINITY_DN746_c0_g1
GO:0004126	cytidine deaminase activity	MF	TRINITY_DN11591_c0_g1; TRINITY_DN203758_c0_g1
GO:0009972	cytidine deamination	BP	TRINITY_DN11591_c0_g1; TRINITY_DN203758_c0_g1
GO:0006974	cellular response to DNA damage stimulus	BP	TRINITY_DN11606_c0_g1; TRINITY_DN3175_c0_g1
GO:0070876	SOSS complex	CC	TRINITY_DN11606_c0_g1
GO:0030151	molybdenum ion binding	MF	TRINITY_DN11613_c0_g1; TRINITY_DN11613_c0_g2; TRINITY_DN13531_c0_g1; TRINITY_DN1436_c0_g4; TRINITY_DN1436_c2_g1; TRINITY_DN14789_c0_g1; TRINITY_DN23165_c0_g1; TRINITY_DN23165_c1_g1; TRINITY_DN4621_c0_g1
GO:0042128	nitrate assimilation	BP	TRINITY_DN11613_c0_g1; TRINITY_DN14789_c0_g1; TRINITY_DN34449_c0_g1; TRINITY_DN4621_c0_g1; TRINITY_DN51657_c2_g1
GO:0004420	hydroxymethylglutaryl-CoA reductase (NADPH) activity	MF	TRINITY_DN116172_c0_g1; TRINITY_DN611_c0_g1
GO:0015936	coenzyme A metabolic process	BP	TRINITY_DN116172_c0_g1; TRINITY_DN611_c0_g1
GO:0016042	lipid catabolic process	BP	TRINITY_DN11618_c0_g1; TRINITY_DN23006_c0_g1; TRINITY_DN3850_c0_g2; TRINITY_DN4916_c1_g1; TRINITY_DN5200_c0_g1; TRINITY_DN8037_c0_g1; TRINITY_DN9028_c0_g1
GO:0004674	protein serine/threonine kinase activity	MF	TRINITY_DN116197_c0_g1; TRINITY_DN1209_c0_g1; TRINITY_DN1209_c0_g2; TRINITY_DN143927_c1_g1; TRINITY_DN1640_c1_g1; TRINITY_DN16663_c0_g1; TRINITY_DN1681_c0_g1; TRINITY_DN18513_c0_g1; TRINITY_DN2499_c0_g1; TRINITY_DN26726_c0_g1; TRINITY_DN3249_c3_g1; TRINITY_DN3574_c0_g1; TRINITY_DN3935_c0_g1; TRINITY_DN40863_c0_g1; TRINITY_DN58186_c0_g1; TRINITY_DN6107_c0_g2; TRINITY_DN7570_c0_g1; TRINITY_DN7944_c…
GO:0008703	5-amino-6-(5-phosphoribosylamino)uracil reductase activity	MF	TRINITY_DN1161_c0_g1
GO:0009231	riboflavin biosynthetic process	BP	TRINITY_DN1161_c0_g1; TRINITY_DN11884_c0_g1; TRINITY_DN13129_c0_g1; TRINITY_DN132312_c0_g1; TRINITY_DN2510_c0_g1; TRINITY_DN4006_c0_g1; TRINITY_DN8134_c0_g1; TRINITY_DN9565_c0_g2
GO:0030410	nicotianamine synthase activity	MF	TRINITY_DN11623_c0_g1; TRINITY_DN164909_c0_g1; TRINITY_DN3039_c0_g1; TRINITY_DN60692_c0_g1
GO:0030418	nicotianamine biosynthetic process	BP	TRINITY_DN11623_c0_g1; TRINITY_DN164909_c0_g1; TRINITY_DN3039_c0_g1; TRINITY_DN60692_c0_g1
GO:0046658	anchored component of plasma membrane	CC	TRINITY_DN1163_c0_g1; TRINITY_DN134079_c0_g1; TRINITY_DN566_c2_g1; TRINITY_DN94307_c1_g1
GO:0008236	serine-type peptidase activity	MF	TRINITY_DN11645_c0_g1; TRINITY_DN13564_c0_g1; TRINITY_DN13825_c0_g1; TRINITY_DN14291_c0_g3; TRINITY_DN15535_c0_g1; TRINITY_DN16089_c0_g2; TRINITY_DN17021_c0_g1; TRINITY_DN19039_c0_g1; TRINITY_DN19597_c0_g1; TRINITY_DN2061_c0_g1; TRINITY_DN28501_c0_g1; TRINITY_DN29538_c0_g1; TRINITY_DN3264_c0_g1; TRINITY_DN3264_c1_g1; TRINITY_DN33146_c0_g1; TRINITY_DN3421_c0_g2; TRINITY_DN36761_c1_g1; TRINITY_DN36…
GO:0043169	cation binding	MF	TRINITY_DN11665_c0_g1; TRINITY_DN5494_c0_g1; TRINITY_DN6235_c0_g2
GO:0005375	copper ion transmembrane transporter activity	MF	TRINITY_DN11671_c0_g2; TRINITY_DN125432_c1_g2; TRINITY_DN8852_c0_g2
GO:0035434	copper ion transmembrane transport	BP	TRINITY_DN11671_c0_g2; TRINITY_DN125432_c1_g2; TRINITY_DN8852_c0_g2
GO:0003916	DNA topoisomerase activity	MF	TRINITY_DN11682_c1_g1; TRINITY_DN12706_c0_g1; TRINITY_DN13860_c0_g1; TRINITY_DN145341_c0_g1; TRINITY_DN152489_c1_g1; TRINITY_DN155480_c1_g1; TRINITY_DN16042_c0_g1; TRINITY_DN18171_c1_g1; TRINITY_DN27981_c0_g1; TRINITY_DN417_c0_g1; TRINITY_DN4369_c0_g1; TRINITY_DN701_c0_g1
GO:0004363	glutathione synthase activity	MF	TRINITY_DN11685_c0_g1; TRINITY_DN1614_c0_g1
GO:0006750	glutathione biosynthetic process	BP	TRINITY_DN11685_c0_g1; TRINITY_DN1614_c0_g1
GO:0004499	N,N-dimethylaniline monooxygenase activity	MF	TRINITY_DN116902_c0_g1; TRINITY_DN13089_c1_g1; TRINITY_DN131178_c0_g1; TRINITY_DN144702_c0_g1; TRINITY_DN168302_c0_g2; TRINITY_DN1720_c0_g1; TRINITY_DN1720_c1_g1; TRINITY_DN1720_c1_g2; TRINITY_DN1720_c1_g3; TRINITY_DN186811_c0_g1; TRINITY_DN206412_c0_g1; TRINITY_DN21641_c1_g1; TRINITY_DN28956_c0_g1; TRINITY_DN30323_c0_g1; TRINITY_DN32056_c0_g1; TRINITY_DN32056_c0_g2; TRINITY_DN32056_c0_g3; TRINIT…
GO:0008661	1-deoxy-D-xylulose-5-phosphate synthase activity	MF	TRINITY_DN1169_c0_g1; TRINITY_DN2536_c0_g2; TRINITY_DN7530_c0_g1; TRINITY_DN87546_c1_g2
GO:0016114	terpenoid biosynthetic process	BP	TRINITY_DN1169_c0_g1; TRINITY_DN1955_c0_g1; TRINITY_DN19918_c0_g2; TRINITY_DN2536_c0_g2; TRINITY_DN46818_c0_g1; TRINITY_DN5442_c0_g2; TRINITY_DN7530_c0_g1; TRINITY_DN87546_c1_g2
GO:0016624	oxidoreductase activity; acting on the aldehyde or oxo group of donors; disulfide as acceptor	MF	TRINITY_DN1169_c0_g1; TRINITY_DN153_c0_g1; TRINITY_DN2536_c0_g1; TRINITY_DN2536_c0_g2; TRINITY_DN6093_c0_g1; TRINITY_DN7858_c0_g1
GO:0003746	translation elongation factor activity	MF	TRINITY_DN11724_c0_g1; TRINITY_DN17096_c0_g1; TRINITY_DN2290_c0_g1; TRINITY_DN2484_c0_g1; TRINITY_DN2484_c0_g2; TRINITY_DN3174_c0_g1; TRINITY_DN3740_c0_g3; TRINITY_DN4100_c0_g1; TRINITY_DN4100_c1_g1; TRINITY_DN4100_c2_g1; TRINITY_DN5011_c0_g1; TRINITY_DN9431_c0_g1
GO:0006414	translational elongation	BP	TRINITY_DN11724_c0_g1; TRINITY_DN17096_c0_g1; TRINITY_DN2290_c0_g1; TRINITY_DN2484_c0_g1; TRINITY_DN2484_c0_g2; TRINITY_DN3174_c0_g1; TRINITY_DN3740_c0_g3; TRINITY_DN5011_c0_g1; TRINITY_DN9431_c0_g1
GO:0043043	peptide biosynthetic process	BP	TRINITY_DN11724_c0_g1; TRINITY_DN2290_c0_g1
GO:0004402	histone acetyltransferase activity	MF	TRINITY_DN117270_c0_g1; TRINITY_DN15515_c0_g1; TRINITY_DN5955_c2_g1; TRINITY_DN76011_c0_g1; TRINITY_DN8657_c0_g1; TRINITY_DN884_c0_g1; TRINITY_DN9523_c0_g2; TRINITY_DN9677_c0_g1
GO:0030131	clathrin adaptor complex	CC	TRINITY_DN11739_c0_g1; TRINITY_DN11901_c0_g1; TRINITY_DN9281_c0_g1
GO:0045263	proton-transporting ATP synthase complex; coupling factor F(o)	CC	TRINITY_DN11739_c1_g1; TRINITY_DN22198_c0_g1
GO:0031625	ubiquitin protein ligase binding	MF	TRINITY_DN117503_c1_g1; TRINITY_DN1295_c0_g1; TRINITY_DN16269_c0_g1; TRINITY_DN1732_c1_g1; TRINITY_DN23599_c0_g1; TRINITY_DN24363_c0_g1; TRINITY_DN4705_c0_g2; TRINITY_DN56557_c0_g1; TRINITY_DN71_c0_g3; TRINITY_DN7997_c0_g1; TRINITY_DN9274_c0_g1; TRINITY_DN9543_c0_g1
GO:0016702	oxidoreductase activity; acting on single donors with incorporation of molecular oxygen; incorporation of two atoms of oxygen	MF	TRINITY_DN117573_c1_g1; TRINITY_DN125818_c0_g1; TRINITY_DN126358_c0_g1; TRINITY_DN131508_c1_g1; TRINITY_DN13521_c0_g2; TRINITY_DN135573_c0_g1; TRINITY_DN138961_c0_g1; TRINITY_DN1415_c0_g2; TRINITY_DN142346_c0_g1; TRINITY_DN15468_c0_g1; TRINITY_DN16295_c0_g1; TRINITY_DN1695_c0_g1; TRINITY_DN173096_c0_g1; TRINITY_DN18215_c0_g2; TRINITY_DN200900_c0_g1; TRINITY_DN22680_c0_g1; TRINITY_DN2363_c0_g1; TR…
GO:0004097	catechol oxidase activity	MF	TRINITY_DN117939_c0_g1; TRINITY_DN191_c0_g1; TRINITY_DN197784_c0_g1; TRINITY_DN47148_c0_g2
GO:0008686	3,4-dihydroxy-2-butanone-4-phosphate synthase activity	MF	TRINITY_DN11884_c0_g1; TRINITY_DN132312_c0_g1; TRINITY_DN2510_c0_g1
GO:0016614	oxidoreductase activity; acting on CH-OH group of donors	MF	TRINITY_DN118880_c0_g1; TRINITY_DN141680_c0_g1; TRINITY_DN17324_c0_g1; TRINITY_DN17324_c0_g2; TRINITY_DN204608_c0_g1; TRINITY_DN24303_c0_g1; TRINITY_DN53276_c0_g1; TRINITY_DN63_c0_g3; TRINITY_DN8805_c0_g1; TRINITY_DN89584_c0_g1
GO:0006099	tricarboxylic acid cycle	BP	TRINITY_DN119014_c0_g1; TRINITY_DN147264_c0_g1; TRINITY_DN148751_c0_g1; TRINITY_DN201009_c0_g1; TRINITY_DN210891_c0_g1; TRINITY_DN23231_c0_g1; TRINITY_DN2496_c0_g1; TRINITY_DN2496_c0_g3; TRINITY_DN33394_c0_g1; TRINITY_DN6564_c0_g1; TRINITY_DN86224_c0_g1; TRINITY_DN89081_c0_g1
GO:0008964	phosphoenolpyruvate carboxylase activity	MF	TRINITY_DN119014_c0_g1; TRINITY_DN147264_c0_g1; TRINITY_DN148751_c0_g1; TRINITY_DN201009_c0_g1; TRINITY_DN210891_c0_g1; TRINITY_DN2496_c0_g1; TRINITY_DN2496_c0_g3; TRINITY_DN33394_c0_g1; TRINITY_DN6564_c0_g1; TRINITY_DN86224_c0_g1; TRINITY_DN89081_c0_g1
GO:0015977	carbon fixation	BP	TRINITY_DN119014_c0_g1; TRINITY_DN147264_c0_g1; TRINITY_DN148751_c0_g1; TRINITY_DN201009_c0_g1; TRINITY_DN210891_c0_g1; TRINITY_DN2496_c0_g1; TRINITY_DN2496_c0_g3; TRINITY_DN33394_c0_g1; TRINITY_DN6564_c0_g1; TRINITY_DN76854_c0_g1; TRINITY_DN86224_c0_g1; TRINITY_DN89081_c0_g1
GO:0043248	proteasome assembly	BP	TRINITY_DN1193_c1_g3; TRINITY_DN3539_c0_g2; TRINITY_DN7436_c0_g1; TRINITY_DN9043_c0_g1; TRINITY_DN957_c0_g2
GO:0004112	cyclic-nucleotide phosphodiesterase activity	MF	TRINITY_DN11954_c0_g1
GO:0008131	primary amine oxidase activity	MF	TRINITY_DN11996_c0_g1; TRINITY_DN1897_c0_g1; TRINITY_DN37662_c0_g1; TRINITY_DN62253_c0_g1; TRINITY_DN7627_c0_g1
GO:0009308	amine metabolic process	BP	TRINITY_DN11996_c0_g1; TRINITY_DN1897_c0_g1; TRINITY_DN37662_c0_g1; TRINITY_DN62253_c0_g1; TRINITY_DN7627_c0_g1
GO:0048038	quinone binding	MF	TRINITY_DN11996_c0_g1; TRINITY_DN1897_c0_g1; TRINITY_DN24665_c0_g3; TRINITY_DN37662_c0_g1; TRINITY_DN62253_c0_g1; TRINITY_DN7627_c0_g1
GO:0042651	thylakoid membrane	CC	TRINITY_DN120184_c1_g1; TRINITY_DN13890_c1_g1; TRINITY_DN6052_c0_g1
GO:0004176	ATP-dependent peptidase activity	MF	TRINITY_DN12046_c0_g1; TRINITY_DN1473_c0_g1; TRINITY_DN6926_c0_g1; TRINITY_DN9791_c0_g1
GO:0007030	Golgi organization	BP	TRINITY_DN12073_c0_g1
GO:0004175	endopeptidase activity	MF	TRINITY_DN12087_c0_g1; TRINITY_DN13409_c1_g1; TRINITY_DN1424_c0_g1; TRINITY_DN14775_c0_g1; TRINITY_DN2272_c0_g1; TRINITY_DN34901_c0_g1; TRINITY_DN4149_c0_g1; TRINITY_DN60929_c0_g1
GO:0004298	threonine-type endopeptidase activity	MF	TRINITY_DN12087_c0_g1; TRINITY_DN13409_c1_g1; TRINITY_DN1424_c0_g1; TRINITY_DN14775_c0_g1; TRINITY_DN1486_c0_g1; TRINITY_DN17613_c0_g3; TRINITY_DN19515_c0_g2; TRINITY_DN20265_c0_g1; TRINITY_DN2272_c0_g1; TRINITY_DN26745_c0_g1; TRINITY_DN34901_c0_g1; TRINITY_DN4119_c0_g1; TRINITY_DN4149_c0_g1; TRINITY_DN60929_c0_g1; TRINITY_DN6376_c0_g1; TRINITY_DN7221_c0_g1; TRINITY_DN8164_c0_g1; TRINITY_DN8596_c…
GO:0005839	proteasome core complex	CC	TRINITY_DN12087_c0_g1; TRINITY_DN13409_c1_g1; TRINITY_DN1424_c0_g1; TRINITY_DN14775_c0_g1; TRINITY_DN1486_c0_g1; TRINITY_DN17613_c0_g3; TRINITY_DN19515_c0_g2; TRINITY_DN20265_c0_g1; TRINITY_DN2272_c0_g1; TRINITY_DN26745_c0_g1; TRINITY_DN34901_c0_g1; TRINITY_DN4119_c0_g1; TRINITY_DN4149_c0_g1; TRINITY_DN60929_c0_g1; TRINITY_DN6376_c0_g1; TRINITY_DN7221_c0_g1; TRINITY_DN8164_c0_g1; TRINITY_DN8596_c…
GO:0019773	proteasome core complex; alpha-subunit complex	CC	TRINITY_DN12087_c0_g1; TRINITY_DN13409_c1_g1; TRINITY_DN1424_c0_g1; TRINITY_DN14775_c0_g1; TRINITY_DN2272_c0_g1; TRINITY_DN34901_c0_g1; TRINITY_DN4149_c0_g1; TRINITY_DN60929_c0_g1
GO:0051603	proteolysis involved in cellular protein catabolic process	BP	TRINITY_DN12087_c0_g1; TRINITY_DN13409_c1_g1; TRINITY_DN1424_c0_g1; TRINITY_DN14775_c0_g1; TRINITY_DN1486_c0_g1; TRINITY_DN17613_c0_g3; TRINITY_DN19515_c0_g2; TRINITY_DN20265_c0_g1; TRINITY_DN2272_c0_g1; TRINITY_DN26745_c0_g1; TRINITY_DN34901_c0_g1; TRINITY_DN4119_c0_g1; TRINITY_DN4149_c0_g1; TRINITY_DN60929_c0_g1; TRINITY_DN6376_c0_g1; TRINITY_DN7221_c0_g1; TRINITY_DN8164_c0_g1; TRINITY_DN8596_c…
GO:0005544	calcium-dependent phospholipid binding	MF	TRINITY_DN12093_c0_g2; TRINITY_DN131044_c0_g1; TRINITY_DN1493_c0_g1; TRINITY_DN172681_c0_g1; TRINITY_DN17485_c0_g1; TRINITY_DN18178_c0_g1; TRINITY_DN18178_c0_g2; TRINITY_DN43578_c0_g2; TRINITY_DN43578_c0_g5; TRINITY_DN4412_c0_g1; TRINITY_DN49722_c3_g1; TRINITY_DN61330_c2_g1; TRINITY_DN8070_c0_g1
GO:0010242	oxygen evolving activity	MF	TRINITY_DN12101_c0_g1; TRINITY_DN12101_c0_g2
GO:0042549	photosystem II stabilization	BP	TRINITY_DN12101_c0_g1; TRINITY_DN12101_c0_g2
GO:0003684	damaged DNA binding	MF	TRINITY_DN12108_c0_g2; TRINITY_DN12986_c0_g1; TRINITY_DN13492_c0_g1; TRINITY_DN15956_c0_g1; TRINITY_DN20928_c0_g1; TRINITY_DN3231_c0_g1; TRINITY_DN3523_c0_g1; TRINITY_DN3642_c0_g1; TRINITY_DN9451_c0_g1; TRINITY_DN9640_c0_g2
GO:0003906	DNA-(apurinic or apyrimidinic site) endonuclease activity	MF	TRINITY_DN12108_c0_g2; TRINITY_DN13492_c0_g1
GO:0006289	nucleotide-excision repair	BP	TRINITY_DN12108_c0_g2; TRINITY_DN12986_c0_g1; TRINITY_DN13492_c0_g1; TRINITY_DN13765_c0_g1; TRINITY_DN3126_c0_g1; TRINITY_DN3523_c0_g1; TRINITY_DN899_c0_g1; TRINITY_DN899_c0_g2; TRINITY_DN9451_c0_g1; TRINITY_DN9640_c0_g2
GO:0016799	hydrolase activity; hydrolyzing N-glycosyl compounds	MF	TRINITY_DN12108_c0_g2; TRINITY_DN13492_c0_g1
GO:0005667	transcription factor complex	CC	TRINITY_DN12112_c0_g1; TRINITY_DN12708_c0_g1; TRINITY_DN14889_c0_g1; TRINITY_DN24688_c0_g1; TRINITY_DN2916_c0_g1; TRINITY_DN2916_c0_g2; TRINITY_DN31990_c0_g2; TRINITY_DN3222_c0_g1; TRINITY_DN34514_c0_g1; TRINITY_DN9345_c0_g1
GO:0004640	phosphoribosylanthranilate isomerase activity	MF	TRINITY_DN12126_c0_g1; TRINITY_DN25915_c0_g1
GO:0006568	tryptophan metabolic process	BP	TRINITY_DN12126_c0_g1; TRINITY_DN25915_c0_g1; TRINITY_DN29135_c0_g1; TRINITY_DN4511_c0_g1; TRINITY_DN4511_c0_g2; TRINITY_DN6553_c0_g1
GO:0004743	pyruvate kinase activity	MF	TRINITY_DN1215_c0_g1; TRINITY_DN12847_c0_g1; TRINITY_DN2519_c1_g1; TRINITY_DN27451_c0_g1; TRINITY_DN49412_c0_g1; TRINITY_DN58801_c0_g1; TRINITY_DN5962_c0_g2; TRINITY_DN8042_c0_g1; TRINITY_DN894_c0_g1
GO:0030955	potassium ion binding	MF	TRINITY_DN1215_c0_g1; TRINITY_DN12847_c0_g1; TRINITY_DN2519_c1_g1; TRINITY_DN27451_c0_g1; TRINITY_DN49412_c0_g1; TRINITY_DN58801_c0_g1; TRINITY_DN5962_c0_g2; TRINITY_DN8042_c0_g1; TRINITY_DN894_c0_g1
GO:0036297	interstrand cross-link repair	BP	TRINITY_DN12178_c0_g1
GO:0043240	Fanconi anaemia nuclear complex	CC	TRINITY_DN12178_c0_g1
GO:0019867	outer membrane	CC	TRINITY_DN12207_c0_g1; TRINITY_DN14532_c0_g1; TRINITY_DN19706_c0_g2; TRINITY_DN34379_c0_g1; TRINITY_DN4593_c0_g1; TRINITY_DN6899_c0_g1; TRINITY_DN74283_c0_g1; TRINITY_DN79792_c0_g1; TRINITY_DN8047_c0_g2; TRINITY_DN8214_c0_g2
GO:0016798	hydrolase activity; acting on glycosyl bonds	MF	TRINITY_DN12214_c0_g1; TRINITY_DN1230_c0_g1; TRINITY_DN177173_c0_g1; TRINITY_DN18971_c0_g1; TRINITY_DN2001_c0_g1; TRINITY_DN24733_c1_g1; TRINITY_DN3278_c0_g1; TRINITY_DN499_c0_g1; TRINITY_DN499_c0_g2; TRINITY_DN64931_c0_g1; TRINITY_DN8787_c0_g1
GO:0004143	diacylglycerol kinase activity	MF	TRINITY_DN12231_c0_g1; TRINITY_DN15080_c0_g1; TRINITY_DN3189_c0_g1; TRINITY_DN4322_c0_g4; TRINITY_DN5702_c0_g1; TRINITY_DN605_c1_g1; TRINITY_DN64983_c0_g1; TRINITY_DN6801_c0_g1
GO:0007205	protein kinase C-activating G protein-coupled receptor signaling pathway	BP	TRINITY_DN12231_c0_g1; TRINITY_DN15080_c0_g1; TRINITY_DN3189_c0_g1; TRINITY_DN4322_c0_g4; TRINITY_DN5702_c0_g1; TRINITY_DN605_c1_g1; TRINITY_DN64983_c0_g1; TRINITY_DN6801_c0_g1
GO:0006401	RNA catabolic process	BP	TRINITY_DN12234_c0_g1
GO:0032299	ribonuclease H2 complex	CC	TRINITY_DN12234_c0_g1
GO:0004749	ribose phosphate diphosphokinase activity	MF	TRINITY_DN1223_c0_g1; TRINITY_DN4862_c2_g1; TRINITY_DN6588_c0_g1
GO:0009165	nucleotide biosynthetic process	BP	TRINITY_DN1223_c0_g1; TRINITY_DN4862_c2_g1; TRINITY_DN6588_c0_g1
GO:0016831	carboxy-lyase activity	MF	TRINITY_DN122836_c0_g1; TRINITY_DN14265_c0_g1; TRINITY_DN1738_c0_g1; TRINITY_DN36554_c0_g1; TRINITY_DN4159_c0_g1; TRINITY_DN44167_c0_g1; TRINITY_DN44633_c0_g1; TRINITY_DN6097_c0_g1; TRINITY_DN9943_c0_g1
GO:0019752	carboxylic acid metabolic process	BP	TRINITY_DN122836_c0_g1; TRINITY_DN13857_c0_g1; TRINITY_DN14265_c0_g1; TRINITY_DN1738_c0_g1; TRINITY_DN36554_c0_g1; TRINITY_DN4159_c0_g1; TRINITY_DN44167_c0_g1; TRINITY_DN44633_c0_g1; TRINITY_DN4508_c0_g1; TRINITY_DN6097_c0_g1; TRINITY_DN9943_c0_g1
GO:0031072	heat shock protein binding	MF	TRINITY_DN1229_c0_g1; TRINITY_DN1744_c0_g1; TRINITY_DN4232_c1_g1; TRINITY_DN4232_c1_g2; TRINITY_DN6273_c0_g1; TRINITY_DN6336_c0_g1; TRINITY_DN6680_c0_g1; TRINITY_DN8343_c0_g1; TRINITY_DN8534_c0_g1; TRINITY_DN9376_c0_g1
GO:0051082	unfolded protein binding	MF	TRINITY_DN1229_c0_g1; TRINITY_DN13027_c0_g1; TRINITY_DN14338_c0_g1; TRINITY_DN152661_c0_g1; TRINITY_DN1728_c0_g1; TRINITY_DN1744_c0_g1; TRINITY_DN19286_c0_g1; TRINITY_DN20641_c0_g1; TRINITY_DN22040_c0_g1; TRINITY_DN2580_c0_g1; TRINITY_DN2847_c0_g1; TRINITY_DN2918_c0_g1; TRINITY_DN29620_c0_g1; TRINITY_DN29620_c0_g2; TRINITY_DN32340_c1_g1; TRINITY_DN3684_c0_g1; TRINITY_DN41470_c1_g1; TRINITY_DN4232…
GO:0004484	mRNA guanylyltransferase activity	MF	TRINITY_DN122_c0_g1
GO:0006370	7-methylguanosine mRNA capping	BP	TRINITY_DN122_c0_g1
GO:0008138	protein tyrosine/serine/threonine phosphatase activity	MF	TRINITY_DN122_c0_g1; TRINITY_DN12817_c0_g1; TRINITY_DN130964_c0_g1; TRINITY_DN13256_c0_g1; TRINITY_DN1421_c1_g1; TRINITY_DN1428_c0_g1; TRINITY_DN1842_c0_g2; TRINITY_DN1870_c0_g1; TRINITY_DN2007_c0_g1; TRINITY_DN3141_c0_g2; TRINITY_DN3381_c0_g1; TRINITY_DN3883_c0_g2; TRINITY_DN4595_c0_g2; TRINITY_DN4690_c0_g2; TRINITY_DN5142_c0_g1; TRINITY_DN5142_c0_g3; TRINITY_DN6026_c0_g1
GO:0016311	dephosphorylation	BP	TRINITY_DN122_c0_g1; TRINITY_DN12817_c0_g1; TRINITY_DN130964_c0_g1; TRINITY_DN13256_c0_g1; TRINITY_DN1421_c1_g1; TRINITY_DN1428_c0_g1; TRINITY_DN1842_c0_g2; TRINITY_DN1870_c0_g1; TRINITY_DN2007_c0_g1; TRINITY_DN3141_c0_g2; TRINITY_DN3381_c0_g1; TRINITY_DN3883_c0_g2; TRINITY_DN4595_c0_g2; TRINITY_DN4690_c0_g2; TRINITY_DN5142_c0_g1; TRINITY_DN5142_c0_g3; TRINITY_DN6026_c0_g1
GO:0070567	cytidylyltransferase activity	MF	TRINITY_DN12340_c0_g1
GO:0005750	mitochondrial respiratory chain complex III	CC	TRINITY_DN1234_c0_g1; TRINITY_DN1234_c0_g3
GO:0006122	mitochondrial electron transport; ubiquinol to cytochrome c	BP	TRINITY_DN1234_c0_g1; TRINITY_DN1234_c0_g3
GO:0007064	mitotic sister chromatid cohesion	BP	TRINITY_DN1236_c0_g1; TRINITY_DN13144_c0_g1
GO:0031390	Ctf18 RFC-like complex	CC	TRINITY_DN1236_c0_g1; TRINITY_DN13144_c0_g1
GO:0008272	sulfate transport	BP	TRINITY_DN12375_c0_g1; TRINITY_DN14838_c0_g1; TRINITY_DN18833_c0_g1; TRINITY_DN21319_c0_g1; TRINITY_DN26399_c0_g1; TRINITY_DN28172_c0_g1; TRINITY_DN4180_c0_g1; TRINITY_DN4927_c0_g1; TRINITY_DN49_c0_g1; TRINITY_DN9198_c0_g2
GO:0015116	sulfate transmembrane transporter activity	MF	TRINITY_DN12375_c0_g1; TRINITY_DN14838_c0_g1; TRINITY_DN18833_c0_g1; TRINITY_DN21319_c0_g1; TRINITY_DN26399_c0_g1; TRINITY_DN28172_c0_g1; TRINITY_DN4180_c0_g1; TRINITY_DN4927_c0_g1; TRINITY_DN49_c0_g1; TRINITY_DN9198_c0_g2
GO:0008137	NADH dehydrogenase (ubiquinone) activity	MF	TRINITY_DN123818_c0_g1; TRINITY_DN13897_c0_g1; TRINITY_DN144395_c0_g1; TRINITY_DN4583_c0_g1; TRINITY_DN7101_c0_g1; TRINITY_DN7101_c0_g2; TRINITY_DN83611_c0_g1
GO:0009512	cytochrome b6f complex	CC	TRINITY_DN12386_c0_g1
GO:0061630	ubiquitin protein ligase activity	MF	TRINITY_DN12410_c0_g1; TRINITY_DN12410_c0_g3; TRINITY_DN13178_c0_g1; TRINITY_DN14956_c0_g1; TRINITY_DN2157_c0_g1; TRINITY_DN2366_c1_g1; TRINITY_DN30085_c0_g1; TRINITY_DN31063_c0_g3; TRINITY_DN32761_c0_g1; TRINITY_DN46932_c0_g1; TRINITY_DN53154_c0_g2; TRINITY_DN8637_c0_g1; TRINITY_DN9665_c0_g1
GO:0016844	strictosidine synthase activity	MF	TRINITY_DN12423_c0_g1; TRINITY_DN1362_c0_g1; TRINITY_DN20390_c0_g1; TRINITY_DN28978_c0_g1; TRINITY_DN32214_c0_g2; TRINITY_DN37553_c0_g1; TRINITY_DN45416_c0_g1; TRINITY_DN67040_c0_g1; TRINITY_DN70842_c0_g1
GO:0003993	acid phosphatase activity	MF	TRINITY_DN12460_c0_g1; TRINITY_DN13534_c0_g1; TRINITY_DN13692_c0_g1; TRINITY_DN13692_c0_g5; TRINITY_DN1491_c0_g1; TRINITY_DN20729_c0_g1; TRINITY_DN21641_c0_g1; TRINITY_DN2187_c0_g1; TRINITY_DN22474_c0_g1; TRINITY_DN3127_c0_g1; TRINITY_DN3221_c0_g2; TRINITY_DN33121_c0_g2; TRINITY_DN34215_c0_g1; TRINITY_DN3786_c0_g1; TRINITY_DN456_c0_g2; TRINITY_DN49558_c0_g1; TRINITY_DN8634_c0_g1
GO:0008839	4-hydroxy-tetrahydrodipicolinate reductase	MF	TRINITY_DN12467_c0_g1; TRINITY_DN5274_c0_g1; TRINITY_DN6736_c0_g1; TRINITY_DN7042_c0_g1
GO:0009089	lysine biosynthetic process via diaminopimelate	BP	TRINITY_DN12467_c0_g1; TRINITY_DN13034_c0_g1; TRINITY_DN5274_c0_g1; TRINITY_DN6736_c0_g1; TRINITY_DN7042_c0_g1
GO:0016620	oxidoreductase activity; acting on the aldehyde or oxo group of donors; NAD or NADP as acceptor	MF	TRINITY_DN12467_c0_g1; TRINITY_DN128_c0_g2; TRINITY_DN13913_c0_g1; TRINITY_DN15685_c0_g2; TRINITY_DN15996_c0_g1; TRINITY_DN2093_c0_g1; TRINITY_DN217704_c0_g1; TRINITY_DN30118_c0_g2; TRINITY_DN5635_c0_g1; TRINITY_DN5635_c0_g3; TRINITY_DN5635_c2_g1; TRINITY_DN6609_c0_g1; TRINITY_DN81023_c0_g1
GO:0016853	isomerase activity	MF	TRINITY_DN12468_c0_g1; TRINITY_DN13004_c0_g1; TRINITY_DN1641_c1_g1; TRINITY_DN171212_c0_g1; TRINITY_DN2024_c0_g1; TRINITY_DN2024_c0_g2; TRINITY_DN2024_c0_g3; TRINITY_DN2159_c0_g1; TRINITY_DN23137_c0_g1; TRINITY_DN23137_c0_g2; TRINITY_DN23562_c0_g2; TRINITY_DN24527_c0_g1; TRINITY_DN2520_c0_g1; TRINITY_DN25339_c0_g1; TRINITY_DN30702_c0_g1; TRINITY_DN3525_c0_g1; TRINITY_DN46785_c0_g1; TRINITY_DN4871…
GO:0005089	Rho guanyl-nucleotide exchange factor activity	MF	TRINITY_DN12476_c0_g1; TRINITY_DN13543_c0_g1; TRINITY_DN13543_c0_g2; TRINITY_DN13543_c0_g4; TRINITY_DN13543_c0_g5; TRINITY_DN13543_c1_g1; TRINITY_DN15091_c0_g1; TRINITY_DN16455_c0_g1; TRINITY_DN4664_c0_g1; TRINITY_DN4664_c0_g2; TRINITY_DN4664_c1_g1; TRINITY_DN5553_c0_g1; TRINITY_DN80649_c0_g1; TRINITY_DN80649_c0_g2; TRINITY_DN86386_c0_g1; TRINITY_DN9286_c0_g1
GO:0046907	intracellular transport	BP	TRINITY_DN12483_c0_g1; TRINITY_DN202661_c0_g1; TRINITY_DN6473_c0_g2; TRINITY_DN7126_c0_g1; TRINITY_DN7396_c0_g1; TRINITY_DN8985_c0_g1
GO:0042393	histone binding	MF	TRINITY_DN12494_c0_g1; TRINITY_DN13455_c0_g2; TRINITY_DN18439_c0_g1; TRINITY_DN2088_c0_g1; TRINITY_DN2088_c0_g2; TRINITY_DN2206_c1_g1; TRINITY_DN2768_c0_g1; TRINITY_DN2866_c0_g2; TRINITY_DN2866_c1_g1; TRINITY_DN3025_c1_g2; TRINITY_DN3025_c1_g3; TRINITY_DN6004_c0_g1; TRINITY_DN6261_c0_g1; TRINITY_DN8809_c0_g1; TRINITY_DN8925_c0_g1; TRINITY_DN8983_c1_g1
GO:0030145	manganese ion binding	MF	TRINITY_DN12512_c0_g1; TRINITY_DN15283_c1_g1; TRINITY_DN35536_c0_g1; TRINITY_DN4644_c1_g1; TRINITY_DN6097_c1_g3; TRINITY_DN8110_c0_g1; TRINITY_DN9060_c0_g1
GO:0008061	chitin binding	MF	TRINITY_DN12520_c0_g1; TRINITY_DN148021_c0_g1; TRINITY_DN4193_c0_g1; TRINITY_DN85950_c0_g1
GO:0008097	5S rRNA binding	MF	TRINITY_DN1253_c0_g1; TRINITY_DN193343_c0_g1; TRINITY_DN6224_c0_g1; TRINITY_DN6977_c0_g1
GO:0035091	phosphatidylinositol binding	MF	TRINITY_DN12541_c0_g1; TRINITY_DN1676_c0_g1; TRINITY_DN16788_c0_g1; TRINITY_DN18620_c0_g1; TRINITY_DN34138_c0_g1; TRINITY_DN6823_c0_g2; TRINITY_DN8076_c0_g1; TRINITY_DN82_c0_g1; TRINITY_DN9612_c0_g1
GO:0005759	mitochondrial matrix	CC	TRINITY_DN12554_c0_g1; TRINITY_DN12554_c0_g2; TRINITY_DN12981_c0_g1; TRINITY_DN13088_c0_g1; TRINITY_DN13646_c0_g1; TRINITY_DN16296_c0_g1; TRINITY_DN47677_c0_g2; TRINITY_DN7879_c0_g1
GO:0006506	GPI anchor biosynthetic process	BP	TRINITY_DN125_c0_g1; TRINITY_DN1831_c0_g1; TRINITY_DN1876_c0_g1; TRINITY_DN1904_c0_g2; TRINITY_DN23164_c0_g1; TRINITY_DN2381_c0_g1; TRINITY_DN691_c0_g1; TRINITY_DN8903_c0_g1; TRINITY_DN9564_c0_g1
GO:0016773	phosphotransferase activity; alcohol group as acceptor	MF	TRINITY_DN126156_c0_g1; TRINITY_DN14300_c0_g1; TRINITY_DN14393_c0_g1; TRINITY_DN14617_c0_g1; TRINITY_DN148740_c0_g2; TRINITY_DN16447_c0_g3; TRINITY_DN20568_c0_g1; TRINITY_DN24753_c0_g1; TRINITY_DN27561_c0_g1; TRINITY_DN30345_c0_g1; TRINITY_DN30345_c0_g2; TRINITY_DN30345_c0_g3; TRINITY_DN343_c0_g1; TRINITY_DN3581_c0_g1; TRINITY_DN41329_c0_g1; TRINITY_DN4415_c0_g2; TRINITY_DN50572_c0_g1; TRINITY_DN…
GO:0008641	ubiquitin-like modifier activating enzyme activity	MF	TRINITY_DN12627_c0_g2; TRINITY_DN1692_c0_g1; TRINITY_DN21602_c0_g1; TRINITY_DN21741_c0_g1; TRINITY_DN2656_c1_g1; TRINITY_DN2956_c0_g1; TRINITY_DN3380_c0_g1; TRINITY_DN35_c1_g1; TRINITY_DN50066_c0_g1; TRINITY_DN61867_c0_g2; TRINITY_DN6_c0_g2; TRINITY_DN7758_c0_g1; TRINITY_DN809_c0_g1; TRINITY_DN809_c0_g2; TRINITY_DN809_c1_g1
GO:0019843	rRNA binding	MF	TRINITY_DN12630_c0_g1; TRINITY_DN14119_c0_g1; TRINITY_DN181526_c0_g1; TRINITY_DN190837_c0_g1; TRINITY_DN27583_c0_g2; TRINITY_DN4399_c0_g1; TRINITY_DN4399_c0_g2; TRINITY_DN47350_c0_g1; TRINITY_DN7382_c0_g1; TRINITY_DN7382_c0_g2; TRINITY_DN7629_c0_g1; TRINITY_DN8504_c0_g1; TRINITY_DN9026_c0_g2; TRINITY_DN9719_c0_g1; TRINITY_DN9956_c1_g1
GO:0004618	phosphoglycerate kinase activity	MF	TRINITY_DN1266_c0_g1; TRINITY_DN13327_c0_g1; TRINITY_DN3068_c0_g1; TRINITY_DN3163_c0_g1; TRINITY_DN44550_c0_g1; TRINITY_DN44550_c1_g2; TRINITY_DN57202_c0_g1; TRINITY_DN5847_c0_g4; TRINITY_DN5847_c0_g5; TRINITY_DN5847_c1_g1; TRINITY_DN6034_c0_g1
GO:0006487	protein N-linked glycosylation	BP	TRINITY_DN1266_c0_g2; TRINITY_DN14511_c0_g1; TRINITY_DN3020_c0_g1; TRINITY_DN3020_c0_g2; TRINITY_DN601_c0_g1; TRINITY_DN601_c0_g2; TRINITY_DN726_c2_g1
GO:0008250	oligosaccharyltransferase complex	CC	TRINITY_DN1266_c0_g2; TRINITY_DN20916_c1_g2; TRINITY_DN3020_c0_g1; TRINITY_DN3020_c0_g2
GO:0004576	oligosaccharyl transferase activity	MF	TRINITY_DN12713_c0_g1; TRINITY_DN3477_c0_g1; TRINITY_DN3477_c1_g1
GO:0004866	endopeptidase inhibitor activity	MF	TRINITY_DN127444_c0_g1; TRINITY_DN151955_c0_g1
GO:0004476	mannose-6-phosphate isomerase activity	MF	TRINITY_DN127773_c0_g1; TRINITY_DN15133_c0_g1; TRINITY_DN17658_c0_g2; TRINITY_DN17658_c0_g3
GO:0009538	photosystem I reaction center	CC	TRINITY_DN12783_c0_g1; TRINITY_DN20271_c1_g1; TRINITY_DN28523_c0_g1; TRINITY_DN28523_c0_g3; TRINITY_DN33020_c0_g1; TRINITY_DN42402_c0_g1; TRINITY_DN42402_c0_g2
GO:0030906	retromer; cargo-selective complex	CC	TRINITY_DN12796_c0_g1
GO:0042147	retrograde transport; endosome to Golgi	BP	TRINITY_DN12796_c0_g1; TRINITY_DN8809_c1_g1
GO:0005337	nucleoside transmembrane transporter activity	MF	TRINITY_DN12806_c0_g1; TRINITY_DN22603_c0_g1; TRINITY_DN70846_c0_g2; TRINITY_DN8813_c0_g1; TRINITY_DN92996_c0_g2
GO:1901642	nucleoside transmembrane transport	BP	TRINITY_DN12806_c0_g1; TRINITY_DN22603_c0_g1; TRINITY_DN70846_c0_g2; TRINITY_DN8813_c0_g1; TRINITY_DN92996_c0_g2
GO:0003980	UDP-glucose:glycoprotein glucosyltransferase activity	MF	TRINITY_DN1282_c0_g1
GO:0007275	multicellular organism development	BP	TRINITY_DN128639_c0_g1; TRINITY_DN129842_c0_g1; TRINITY_DN13723_c0_g1; TRINITY_DN13893_c1_g1; TRINITY_DN14400_c0_g1; TRINITY_DN14738_c0_g1; TRINITY_DN16844_c0_g1; TRINITY_DN16844_c0_g2; TRINITY_DN18375_c0_g1; TRINITY_DN18388_c0_g1; TRINITY_DN18388_c0_g2; TRINITY_DN191264_c0_g1; TRINITY_DN20050_c0_g1; TRINITY_DN22945_c0_g1; TRINITY_DN25954_c0_g1; TRINITY_DN31913_c0_g1; TRINITY_DN31913_c1_g1; TRINI…
GO:0005741	mitochondrial outer membrane	CC	TRINITY_DN12906_c0_g1; TRINITY_DN12906_c0_g3; TRINITY_DN6560_c0_g1; TRINITY_DN683_c0_g1; TRINITY_DN683_c0_g3; TRINITY_DN7796_c0_g1; TRINITY_DN8088_c0_g1; TRINITY_DN8337_c0_g1; TRINITY_DN8707_c0_g1
GO:0070403	NAD+ binding	MF	TRINITY_DN12943_c0_g1; TRINITY_DN27068_c0_g1
GO:0004066	asparagine synthase (glutamine-hydrolyzing) activity	MF	TRINITY_DN12956_c0_g1; TRINITY_DN13842_c0_g1; TRINITY_DN13842_c1_g1; TRINITY_DN16274_c0_g1; TRINITY_DN19746_c0_g1; TRINITY_DN54572_c0_g2; TRINITY_DN680_c0_g1; TRINITY_DN863_c0_g1
GO:0006529	asparagine biosynthetic process	BP	TRINITY_DN12956_c0_g1; TRINITY_DN13842_c0_g1; TRINITY_DN13842_c1_g1; TRINITY_DN16274_c0_g1; TRINITY_DN19746_c0_g1; TRINITY_DN54572_c0_g2; TRINITY_DN680_c0_g1; TRINITY_DN863_c0_g1
GO:0043161	proteasome-mediated ubiquitin-dependent protein catabolic process	BP	TRINITY_DN12986_c0_g1; TRINITY_DN9451_c0_g1; TRINITY_DN9640_c0_g2
GO:0008837	diaminopimelate epimerase activity	MF	TRINITY_DN13034_c0_g1
GO:0045300	acyl-[acyl-carrier-protein] desaturase activity	MF	TRINITY_DN13041_c0_g1; TRINITY_DN13041_c1_g1; TRINITY_DN198827_c0_g1; TRINITY_DN26806_c0_g1; TRINITY_DN3788_c0_g1; TRINITY_DN3788_c0_g2; TRINITY_DN3788_c1_g1; TRINITY_DN3788_c1_g2; TRINITY_DN3788_c1_g3; TRINITY_DN38909_c0_g1; TRINITY_DN9117_c0_g1; TRINITY_DN93650_c0_g1
GO:0004814	arginine-tRNA ligase activity	MF	TRINITY_DN1306_c0_g1; TRINITY_DN31312_c0_g1; TRINITY_DN6796_c0_g1
GO:0006420	arginyl-tRNA aminoacylation	BP	TRINITY_DN1306_c0_g1; TRINITY_DN31312_c0_g1; TRINITY_DN6796_c0_g1
GO:0008324	cation transmembrane transporter activity	MF	TRINITY_DN13091_c1_g1; TRINITY_DN36919_c0_g1; TRINITY_DN4829_c1_g2; TRINITY_DN51393_c0_g2; TRINITY_DN5654_c0_g1; TRINITY_DN5666_c0_g1; TRINITY_DN580_c0_g2; TRINITY_DN5999_c0_g1; TRINITY_DN6881_c0_g1; TRINITY_DN8368_c0_g2
GO:0003919	FMN adenylyltransferase activity	MF	TRINITY_DN13129_c0_g1
GO:0004129	cytochrome-c oxidase activity	MF	TRINITY_DN131375_c0_g2; TRINITY_DN13535_c0_g1; TRINITY_DN1964_c1_g1; TRINITY_DN23361_c0_g1; TRINITY_DN36762_c0_g1; TRINITY_DN37806_c0_g3
GO:0009060	aerobic respiration	BP	TRINITY_DN131375_c0_g2; TRINITY_DN36762_c0_g1
GO:0016651	oxidoreductase activity; acting on NAD(P)H	MF	TRINITY_DN13153_c0_g1; TRINITY_DN24665_c0_g3; TRINITY_DN8259_c0_g1
GO:0022900	electron transport chain	BP	TRINITY_DN13153_c0_g1; TRINITY_DN37806_c0_g3
GO:0033743	peptide-methionine (R)-S-oxide reductase activity	MF	TRINITY_DN13165_c0_g1; TRINITY_DN22632_c0_g1; TRINITY_DN45218_c0_g1
GO:0051011	microtubule minus-end binding	MF	TRINITY_DN13170_c1_g1
GO:0004018	N6-(1,2-dicarboxyethyl)AMP AMP-lyase (fumarate-forming) activity	MF	TRINITY_DN13203_c0_g1; TRINITY_DN5524_c0_g1
GO:0006188	IMP biosynthetic process	BP	TRINITY_DN13203_c0_g1; TRINITY_DN5524_c0_g1
GO:0051743	red chlorophyll catabolite reductase activity	MF	TRINITY_DN132042_c0_g1; TRINITY_DN22081_c0_g1
GO:0016226	iron-sulfur cluster assembly	BP	TRINITY_DN132053_c0_g1; TRINITY_DN22015_c0_g1; TRINITY_DN28079_c0_g1; TRINITY_DN4257_c0_g1; TRINITY_DN4620_c0_g1; TRINITY_DN4871_c0_g1; TRINITY_DN6147_c0_g1; TRINITY_DN6759_c0_g2; TRINITY_DN6914_c0_g1; TRINITY_DN8712_c0_g2
GO:0016151	nickel cation binding	MF	TRINITY_DN132131_c0_g1; TRINITY_DN15642_c0_g1; TRINITY_DN25074_c0_g1; TRINITY_DN8068_c0_g1
GO:0001510	RNA methylation	BP	TRINITY_DN13305_c0_g1; TRINITY_DN14321_c0_g1; TRINITY_DN20251_c0_g1; TRINITY_DN21328_c0_g1; TRINITY_DN398_c0_g1; TRINITY_DN4651_c1_g1; TRINITY_DN5539_c0_g1; TRINITY_DN82044_c0_g1
GO:0009452	7-methylguanosine RNA capping	BP	TRINITY_DN13305_c0_g1; TRINITY_DN14321_c0_g1; TRINITY_DN20251_c0_g1; TRINITY_DN21328_c0_g1; TRINITY_DN398_c0_g1; TRINITY_DN4651_c1_g1; TRINITY_DN5539_c0_g1; TRINITY_DN82044_c0_g1
GO:0006352	DNA-templated transcription; initiation	BP	TRINITY_DN13320_c0_g1; TRINITY_DN1371_c0_g1; TRINITY_DN16490_c0_g1; TRINITY_DN220_c1_g1; TRINITY_DN2237_c1_g1; TRINITY_DN26472_c0_g1; TRINITY_DN3020_c1_g1; TRINITY_DN3275_c0_g1; TRINITY_DN37440_c0_g1; TRINITY_DN4964_c0_g1; TRINITY_DN5048_c0_g1; TRINITY_DN56801_c0_g1; TRINITY_DN5897_c0_g1; TRINITY_DN7518_c0_g1; TRINITY_DN7869_c0_g1; TRINITY_DN9380_c0_g1; TRINITY_DN9678_c1_g1
GO:0009507	chloroplast	CC	TRINITY_DN133274_c0_g1; TRINITY_DN14722_c0_g1; TRINITY_DN181526_c0_g1; TRINITY_DN58276_c0_g1; TRINITY_DN6318_c1_g1; TRINITY_DN6331_c0_g1; TRINITY_DN6331_c0_g2; TRINITY_DN7382_c0_g1; TRINITY_DN7382_c0_g2
GO:2000123	positive regulation of stomatal complex development	BP	TRINITY_DN13331_c0_g1; TRINITY_DN68039_c0_g1
GO:0017004	cytochrome complex assembly	BP	TRINITY_DN13362_c0_g1; TRINITY_DN21063_c1_g1; TRINITY_DN26281_c0_g1
GO:0005852	eukaryotic translation initiation factor 3 complex	CC	TRINITY_DN13379_c0_g2; TRINITY_DN157339_c0_g1; TRINITY_DN16211_c0_g1; TRINITY_DN2006_c0_g1; TRINITY_DN4434_c0_g1; TRINITY_DN859_c0_g1
GO:0031369	translation initiation factor binding	MF	TRINITY_DN13379_c0_g2; TRINITY_DN157339_c0_g1; TRINITY_DN16211_c0_g1
GO:0008033	tRNA processing	BP	TRINITY_DN13417_c0_g1; TRINITY_DN13426_c0_g1; TRINITY_DN13753_c0_g1; TRINITY_DN13845_c0_g1; TRINITY_DN146287_c0_g1; TRINITY_DN148033_c0_g1; TRINITY_DN15855_c0_g1; TRINITY_DN16670_c0_g1; TRINITY_DN190483_c0_g1; TRINITY_DN210229_c0_g1; TRINITY_DN24698_c0_g1; TRINITY_DN24698_c0_g2; TRINITY_DN27721_c0_g1; TRINITY_DN28647_c0_g1; TRINITY_DN4007_c0_g1; TRINITY_DN5872_c0_g1; TRINITY_DN6512_c0_g1; TRINITY…
GO:0017150	tRNA dihydrouridine synthase activity	MF	TRINITY_DN13417_c0_g1; TRINITY_DN28647_c0_g1; TRINITY_DN4007_c0_g1; TRINITY_DN6512_c0_g1; TRINITY_DN8452_c0_g1
GO:0043015	gamma-tubulin binding	MF	TRINITY_DN1341_c5_g1; TRINITY_DN14773_c0_g1; TRINITY_DN1698_c0_g1; TRINITY_DN17525_c0_g2; TRINITY_DN3556_c0_g1; TRINITY_DN3932_c0_g1
GO:0000139	Golgi membrane	CC	TRINITY_DN13424_c0_g1; TRINITY_DN13696_c0_g1; TRINITY_DN23389_c0_g1; TRINITY_DN4576_c0_g1; TRINITY_DN585_c0_g1; TRINITY_DN7429_c1_g2; TRINITY_DN795_c0_g1
GO:0015165	pyrimidine nucleotide-sugar transmembrane transporter activity	MF	TRINITY_DN13424_c0_g1; TRINITY_DN23389_c0_g1; TRINITY_DN4576_c0_g1; TRINITY_DN585_c0_g1; TRINITY_DN7429_c1_g2; TRINITY_DN795_c0_g1
GO:0090481	pyrimidine nucleotide-sugar transmembrane transport	BP	TRINITY_DN13424_c0_g1; TRINITY_DN23389_c0_g1; TRINITY_DN4576_c0_g1; TRINITY_DN585_c0_g1; TRINITY_DN7429_c1_g2; TRINITY_DN795_c0_g1
GO:0004526	ribonuclease P activity	MF	TRINITY_DN13426_c0_g1; TRINITY_DN15855_c0_g1
GO:0003950	NAD+ ADP-ribosyltransferase activity	MF	TRINITY_DN13438_c0_g1; TRINITY_DN31233_c0_g1; TRINITY_DN35696_c0_g1; TRINITY_DN548_c0_g1; TRINITY_DN62777_c0_g1; TRINITY_DN8766_c0_g1; TRINITY_DN929_c0_g1
GO:0016772	transferase activity; transferring phosphorus-containing groups	MF	TRINITY_DN1347_c0_g3; TRINITY_DN2773_c0_g1; TRINITY_DN354_c0_g1; TRINITY_DN354_c0_g2; TRINITY_DN37368_c0_g1; TRINITY_DN4521_c0_g1
GO:0005740	mitochondrial envelope	CC	TRINITY_DN13535_c0_g1; TRINITY_DN1964_c1_g1; TRINITY_DN23361_c0_g1
GO:0006813	potassium ion transport	BP	TRINITY_DN13561_c0_g1; TRINITY_DN3503_c0_g1
GO:0015095	magnesium ion transmembrane transporter activity	MF	TRINITY_DN13584_c0_g1; TRINITY_DN1404_c0_g1; TRINITY_DN1965_c1_g1; TRINITY_DN20619_c0_g1; TRINITY_DN26618_c0_g1; TRINITY_DN4503_c0_g1; TRINITY_DN758_c0_g2; TRINITY_DN758_c0_g3; TRINITY_DN758_c1_g1; TRINITY_DN758_c1_g2; TRINITY_DN758_c2_g1; TRINITY_DN758_c2_g2; TRINITY_DN7622_c0_g1
GO:0015693	magnesium ion transport	BP	TRINITY_DN13584_c0_g1; TRINITY_DN1404_c0_g1; TRINITY_DN1965_c1_g1; TRINITY_DN20619_c0_g1; TRINITY_DN26618_c0_g1; TRINITY_DN4503_c0_g1; TRINITY_DN758_c0_g2; TRINITY_DN758_c0_g3; TRINITY_DN758_c1_g1; TRINITY_DN758_c1_g2; TRINITY_DN758_c2_g1; TRINITY_DN758_c2_g2; TRINITY_DN7622_c0_g1
GO:0046660	female sex differentiation	BP	TRINITY_DN13585_c0_g1
GO:0050664	oxidoreductase activity; acting on NAD(P)H; oxygen as acceptor	MF	TRINITY_DN135_c0_g2; TRINITY_DN29092_c0_g1; TRINITY_DN2921_c0_g1; TRINITY_DN3448_c0_g1; TRINITY_DN4369_c0_g1; TRINITY_DN4369_c0_g2; TRINITY_DN45685_c1_g1; TRINITY_DN45685_c2_g1; TRINITY_DN70662_c0_g1; TRINITY_DN7163_c0_g1; TRINITY_DN96622_c1_g1
GO:0009725	response to hormone	BP	TRINITY_DN13653_c0_g1; TRINITY_DN173173_c0_g1; TRINITY_DN21060_c0_g1; TRINITY_DN2594_c0_g1; TRINITY_DN2594_c0_g2; TRINITY_DN29514_c0_g1; TRINITY_DN3068_c0_g1; TRINITY_DN3153_c0_g1; TRINITY_DN4133_c0_g1; TRINITY_DN4133_c0_g2; TRINITY_DN4133_c0_g3; TRINITY_DN48466_c0_g1; TRINITY_DN4862_c0_g1; TRINITY_DN4862_c1_g1; TRINITY_DN498_c0_g1; TRINITY_DN527_c1_g1; TRINITY_DN527_c1_g2; TRINITY_DN527_c4_g1; T…
GO:0004521	endoribonuclease activity	MF	TRINITY_DN13692_c0_g4; TRINITY_DN13692_c0_g6
GO:0008565	protein transporter activity	MF	TRINITY_DN13696_c0_g1; TRINITY_DN161741_c1_g1; TRINITY_DN23631_c1_g1; TRINITY_DN5472_c0_g1
GO:0048280	vesicle fusion with Golgi apparatus	BP	TRINITY_DN13696_c0_g1
GO:0007031	peroxisome organization	BP	TRINITY_DN13701_c0_g1; TRINITY_DN4598_c0_g1
GO:0009966	regulation of signal transduction	BP	TRINITY_DN13736_c0_g1; TRINITY_DN15246_c0_g1; TRINITY_DN38016_c0_g1; TRINITY_DN6848_c0_g1
GO:0003964	RNA-directed DNA polymerase activity	MF	TRINITY_DN13738_c0_g1
GO:0000398	mRNA splicing; via spliceosome	BP	TRINITY_DN13748_c0_g1; TRINITY_DN26177_c1_g1; TRINITY_DN3109_c0_g1; TRINITY_DN4752_c0_g1; TRINITY_DN57501_c0_g1; TRINITY_DN649_c0_g1; TRINITY_DN8131_c0_g1; TRINITY_DN96062_c1_g1
GO:0000439	transcription factor TFIIH core complex	CC	TRINITY_DN13765_c0_g1; TRINITY_DN3126_c0_g1; TRINITY_DN899_c0_g1; TRINITY_DN899_c0_g2
GO:0051259	protein complex oligomerization	BP	TRINITY_DN13780_c0_g2
GO:0070008	serine-type exopeptidase activity	MF	TRINITY_DN13825_c0_g1; TRINITY_DN14291_c1_g1; TRINITY_DN33146_c0_g1; TRINITY_DN5239_c1_g1; TRINITY_DN562_c0_g1
GO:0004451	isocitrate lyase activity	MF	TRINITY_DN13857_c0_g1; TRINITY_DN4508_c0_g1
GO:0004527	exonuclease activity	MF	TRINITY_DN13858_c0_g1; TRINITY_DN14515_c0_g1; TRINITY_DN237_c1_g1; TRINITY_DN237_c1_g2; TRINITY_DN2774_c0_g1; TRINITY_DN2774_c1_g1
GO:0015969	guanosine tetraphosphate metabolic process	BP	TRINITY_DN13875_c0_g1; TRINITY_DN15429_c0_g1; TRINITY_DN5195_c0_g1; TRINITY_DN8616_c0_g1; TRINITY_DN8931_c0_g1; TRINITY_DN91136_c0_g1
GO:0051499	D-aminoacyl-tRNA deacylase activity	MF	TRINITY_DN13946_c0_g2; TRINITY_DN2493_c0_g1
GO:0046034	ATP metabolic process	BP	TRINITY_DN139474_c0_g1; TRINITY_DN1402_c0_g1; TRINITY_DN1540_c1_g1; TRINITY_DN22198_c0_g1; TRINITY_DN4659_c0_g1; TRINITY_DN57579_c0_g1
GO:0000155	phosphorelay sensor kinase activity	MF	TRINITY_DN13983_c0_g1; TRINITY_DN15089_c0_g1; TRINITY_DN17624_c0_g1; TRINITY_DN3122_c0_g1; TRINITY_DN3610_c2_g2; TRINITY_DN57330_c0_g1; TRINITY_DN5803_c0_g1; TRINITY_DN7253_c0_g2; TRINITY_DN7492_c0_g1; TRINITY_DN9049_c0_g1; TRINITY_DN9678_c2_g1
GO:0008318	protein prenyltransferase activity	MF	TRINITY_DN1400_c1_g1; TRINITY_DN1440_c0_g1; TRINITY_DN6246_c2_g1
GO:0018342	protein prenylation	BP	TRINITY_DN1400_c1_g1; TRINITY_DN1440_c0_g1; TRINITY_DN6246_c2_g1
GO:0003885	D-arabinono-1,4-lactone oxidase activity	MF	TRINITY_DN14046_c0_g1; TRINITY_DN14046_c1_g1; TRINITY_DN5247_c0_g1; TRINITY_DN6715_c0_g1; TRINITY_DN70752_c0_g1; TRINITY_DN9229_c0_g1
GO:0046933	proton-transporting ATP synthase activity; rotational mechanism	MF	TRINITY_DN14082_c0_g2; TRINITY_DN15087_c0_g1; TRINITY_DN160_c0_g1; TRINITY_DN21177_c0_g1; TRINITY_DN9509_c0_g2
GO:0010277	chlorophyllide a oxygenase [overall] activity	MF	TRINITY_DN14091_c0_g1; TRINITY_DN18261_c0_g1; TRINITY_DN34385_c0_g1; TRINITY_DN3653_c0_g1
GO:0051537	2 iron; 2 sulfur cluster binding	MF	TRINITY_DN14091_c0_g1; TRINITY_DN18261_c0_g1; TRINITY_DN32613_c0_g1; TRINITY_DN34385_c0_g1; TRINITY_DN3653_c0_g1; TRINITY_DN530_c0_g1; TRINITY_DN6052_c0_g1; TRINITY_DN7430_c0_g1; TRINITY_DN746_c0_g1
GO:0051276	chromosome organization	BP	TRINITY_DN14130_c0_g1; TRINITY_DN17328_c0_g1; TRINITY_DN229_c0_g1; TRINITY_DN8683_c0_g1
GO:0008146	sulfotransferase activity	MF	TRINITY_DN14135_c0_g1; TRINITY_DN1433_c1_g2; TRINITY_DN15663_c0_g1; TRINITY_DN16365_c0_g1; TRINITY_DN17834_c0_g1; TRINITY_DN180121_c0_g1; TRINITY_DN183342_c0_g1; TRINITY_DN20633_c0_g1; TRINITY_DN27773_c0_g1; TRINITY_DN28642_c0_g1; TRINITY_DN30130_c0_g1; TRINITY_DN31250_c0_g1; TRINITY_DN31250_c0_g2; TRINITY_DN3952_c1_g1; TRINITY_DN41641_c0_g1; TRINITY_DN42745_c0_g1; TRINITY_DN49692_c0_g1; TRINITY_…
GO:0005381	iron ion transmembrane transporter activity	MF	TRINITY_DN14157_c0_g1; TRINITY_DN61610_c0_g1; TRINITY_DN7319_c0_g1
GO:0034755	iron ion transmembrane transport	BP	TRINITY_DN14157_c0_g1; TRINITY_DN61610_c0_g1; TRINITY_DN7319_c0_g1
GO:0016872	intramolecular lyase activity	MF	TRINITY_DN14275_c0_g1; TRINITY_DN2063_c0_g2; TRINITY_DN25709_c0_g1; TRINITY_DN4253_c0_g1; TRINITY_DN4596_c0_g1; TRINITY_DN4959_c0_g1
GO:0003689	DNA clamp loader activity	MF	TRINITY_DN1427_c0_g1
GO:0005663	DNA replication factor C complex	CC	TRINITY_DN1427_c0_g1
GO:0046854	phosphatidylinositol phosphorylation	BP	TRINITY_DN143074_c0_g1; TRINITY_DN18933_c0_g1; TRINITY_DN23407_c0_g1; TRINITY_DN43432_c0_g1; TRINITY_DN4846_c0_g1; TRINITY_DN4846_c0_g2; TRINITY_DN5872_c0_g1; TRINITY_DN7493_c0_g1
GO:0004519	endonuclease activity	MF	TRINITY_DN14308_c0_g2; TRINITY_DN16462_c0_g1; TRINITY_DN21219_c0_g1; TRINITY_DN24120_c0_g1; TRINITY_DN3231_c0_g1; TRINITY_DN37044_c0_g1; TRINITY_DN46003_c0_g1; TRINITY_DN4644_c1_g1; TRINITY_DN52502_c0_g1; TRINITY_DN5477_c0_g2; TRINITY_DN871_c0_g4; TRINITY_DN8767_c0_g1
GO:0004418	hydroxymethylbilane synthase activity	MF	TRINITY_DN14310_c0_g1; TRINITY_DN29553_c0_g1
GO:0005096	GTPase activator activity	MF	TRINITY_DN14324_c0_g1; TRINITY_DN14564_c0_g2; TRINITY_DN2124_c0_g2; TRINITY_DN22242_c0_g1; TRINITY_DN2306_c0_g1; TRINITY_DN2576_c0_g1; TRINITY_DN2973_c0_g1; TRINITY_DN4272_c1_g1; TRINITY_DN5368_c0_g1; TRINITY_DN5405_c0_g2; TRINITY_DN54599_c0_g1; TRINITY_DN5480_c0_g1; TRINITY_DN56372_c0_g1; TRINITY_DN5820_c0_g1; TRINITY_DN8749_c0_g1; TRINITY_DN8749_c0_g2; TRINITY_DN9007_c0_g1
GO:0019915	lipid storage	BP	TRINITY_DN14341_c0_g1; TRINITY_DN19815_c0_g1
GO:0003774	motor activity	MF	TRINITY_DN14344_c0_g1; TRINITY_DN1819_c0_g1; TRINITY_DN19283_c0_g1; TRINITY_DN20427_c0_g1; TRINITY_DN21637_c0_g1; TRINITY_DN32297_c0_g1; TRINITY_DN4828_c0_g1; TRINITY_DN4828_c0_g2; TRINITY_DN5660_c0_g1; TRINITY_DN608_c0_g1; TRINITY_DN608_c0_g2; TRINITY_DN608_c1_g1; TRINITY_DN608_c1_g2; TRINITY_DN608_c2_g1; TRINITY_DN8009_c0_g1
GO:0016459	myosin complex	CC	TRINITY_DN14344_c0_g1; TRINITY_DN1819_c0_g1; TRINITY_DN19283_c0_g1; TRINITY_DN20427_c0_g1; TRINITY_DN21637_c0_g1; TRINITY_DN32297_c0_g1; TRINITY_DN4828_c0_g1; TRINITY_DN4828_c0_g2; TRINITY_DN5660_c0_g1; TRINITY_DN608_c0_g1; TRINITY_DN608_c0_g2; TRINITY_DN608_c1_g1; TRINITY_DN608_c1_g2; TRINITY_DN608_c2_g1; TRINITY_DN8009_c0_g1
GO:0005985	sucrose metabolic process	BP	TRINITY_DN14345_c0_g1; TRINITY_DN2126_c0_g1; TRINITY_DN3218_c0_g1; TRINITY_DN3218_c0_g2; TRINITY_DN3845_c0_g1; TRINITY_DN71_c0_g2; TRINITY_DN71_c0_g4; TRINITY_DN8604_c0_g1
GO:0016157	sucrose synthase activity	MF	TRINITY_DN14345_c0_g1; TRINITY_DN2126_c0_g1; TRINITY_DN3218_c0_g1; TRINITY_DN3218_c0_g2; TRINITY_DN3845_c0_g1; TRINITY_DN71_c0_g2; TRINITY_DN71_c0_g4; TRINITY_DN8604_c0_g1
GO:0008759	UDP-3-O-[3-hydroxymyristoyl] N-acetylglucosamine deacetylase activity	MF	TRINITY_DN14380_c0_g1
GO:0009245	lipid A biosynthetic process	BP	TRINITY_DN14380_c0_g1; TRINITY_DN46770_c0_g1; TRINITY_DN7837_c0_g1
GO:0009579	thylakoid	CC	TRINITY_DN144361_c0_g1; TRINITY_DN24055_c0_g2; TRINITY_DN75999_c0_g1; TRINITY_DN75999_c0_g3
GO:0005534	galactose binding	MF	TRINITY_DN14485_c0_g1; TRINITY_DN2356_c1_g1; TRINITY_DN2970_c4_g1; TRINITY_DN6719_c0_g1
GO:0006801	superoxide metabolic process	BP	TRINITY_DN14507_c0_g1; TRINITY_DN15921_c0_g1; TRINITY_DN2879_c0_g1; TRINITY_DN28911_c0_g1; TRINITY_DN3182_c0_g1; TRINITY_DN5430_c0_g1; TRINITY_DN60980_c0_g1; TRINITY_DN7890_c0_g1
GO:0003830	beta-1,4-mannosylglycoprotein 4-beta-N-acetylglucosaminyltransferase activity	MF	TRINITY_DN14511_c0_g1; TRINITY_DN601_c0_g1; TRINITY_DN601_c0_g2
GO:0004315	3-oxoacyl-[acyl-carrier-protein] synthase activity	MF	TRINITY_DN14539_c0_g2; TRINITY_DN18895_c0_g1; TRINITY_DN18895_c0_g4; TRINITY_DN18895_c1_g1; TRINITY_DN42841_c0_g2; TRINITY_DN51682_c1_g1; TRINITY_DN5188_c0_g1; TRINITY_DN8_c0_g1
GO:0006996	organelle organization	BP	TRINITY_DN14593_c0_g1; TRINITY_DN4861_c0_g1
GO:0004583	dolichyl-phosphate-glucose-glycolipid alpha-glucosyltransferase activity	MF	TRINITY_DN14693_c0_g1
GO:0006488	dolichol-linked oligosaccharide biosynthetic process	BP	TRINITY_DN14693_c0_g1; TRINITY_DN7630_c0_g1
GO:0046422	violaxanthin de-epoxidase activity	MF	TRINITY_DN14722_c0_g1; TRINITY_DN58276_c0_g1
GO:0030289	protein phosphatase 4 complex	CC	TRINITY_DN14793_c0_g1
GO:0048193	Golgi vesicle transport	BP	TRINITY_DN14796_c0_g1; TRINITY_DN344_c0_g1; TRINITY_DN34646_c0_g2; TRINITY_DN5835_c0_g1; TRINITY_DN8875_c0_g1; TRINITY_DN9149_c0_g1; TRINITY_DN967_c0_g1
GO:0008417	fucosyltransferase activity	MF	TRINITY_DN14827_c0_g1; TRINITY_DN7067_c0_g2
GO:0008942	nitrite reductase [NAD(P)H] activity	MF	TRINITY_DN14842_c0_g1
GO:0004556	alpha-amylase activity	MF	TRINITY_DN14891_c0_g1; TRINITY_DN158835_c0_g1; TRINITY_DN32602_c0_g1; TRINITY_DN3986_c0_g1; TRINITY_DN9722_c0_g1
GO:0005086	ARF guanyl-nucleotide exchange factor activity	MF	TRINITY_DN14914_c0_g1; TRINITY_DN216749_c0_g1; TRINITY_DN2234_c0_g1; TRINITY_DN23353_c0_g1; TRINITY_DN23353_c0_g2; TRINITY_DN2610_c0_g1; TRINITY_DN2807_c0_g1
GO:0032012	regulation of ARF protein signal transduction	BP	TRINITY_DN14914_c0_g1; TRINITY_DN216749_c0_g1; TRINITY_DN2234_c0_g1; TRINITY_DN23353_c0_g1; TRINITY_DN23353_c0_g2; TRINITY_DN2610_c0_g1; TRINITY_DN2807_c0_g1
GO:0008233	peptidase activity	MF	TRINITY_DN1494_c0_g1; TRINITY_DN16284_c0_g2; TRINITY_DN1982_c2_g1; TRINITY_DN20002_c0_g2; TRINITY_DN25894_c0_g1; TRINITY_DN26434_c0_g2; TRINITY_DN42708_c0_g1; TRINITY_DN4845_c0_g1; TRINITY_DN4845_c1_g1; TRINITY_DN5883_c0_g2; TRINITY_DN8043_c0_g2; TRINITY_DN83653_c0_g1
GO:0016790	thiolester hydrolase activity	MF	TRINITY_DN14954_c0_g1; TRINITY_DN15768_c0_g3; TRINITY_DN23102_c0_g1; TRINITY_DN2635_c0_g2; TRINITY_DN41230_c0_g1; TRINITY_DN54201_c0_g2; TRINITY_DN93522_c0_g1
GO:0070449	elongin complex	CC	TRINITY_DN1498_c0_g1
GO:0004781	sulfate adenylyltransferase (ATP) activity	MF	TRINITY_DN15023_c0_g1; TRINITY_DN16170_c0_g1
GO:0051087	chaperone binding	MF	TRINITY_DN15032_c0_g1; TRINITY_DN15121_c0_g1; TRINITY_DN15121_c0_g2; TRINITY_DN1762_c0_g1; TRINITY_DN2479_c0_g1; TRINITY_DN3804_c0_g1; TRINITY_DN3804_c0_g2; TRINITY_DN3898_c0_g1; TRINITY_DN4304_c0_g2; TRINITY_DN5083_c0_g1; TRINITY_DN5316_c0_g1; TRINITY_DN5316_c0_g2; TRINITY_DN6527_c0_g1; TRINITY_DN7933_c0_g1; TRINITY_DN8163_c1_g1; TRINITY_DN8163_c1_g2; TRINITY_DN9124_c0_g1; TRINITY_DN9989_c0_g1
GO:0005047	signal recognition particle binding	MF	TRINITY_DN1505_c0_g1; TRINITY_DN37956_c0_g1; TRINITY_DN8278_c0_g1
GO:0005785	signal recognition particle receptor complex	CC	TRINITY_DN1505_c0_g1; TRINITY_DN37956_c0_g1
GO:0120009	intermembrane lipid transfer	BP	TRINITY_DN150_c3_g1; TRINITY_DN15625_c0_g1; TRINITY_DN2356_c2_g2; TRINITY_DN73946_c0_g1; TRINITY_DN9371_c0_g1
GO:0120013	intermembrane lipid transfer activity	MF	TRINITY_DN150_c3_g1; TRINITY_DN15625_c0_g1; TRINITY_DN2356_c2_g2; TRINITY_DN73946_c0_g1; TRINITY_DN9371_c0_g1
GO:0000813	ESCRT I complex	CC	TRINITY_DN15167_c0_g1
GO:0032509	endosome transport via multivesicular body sorting pathway	BP	TRINITY_DN15167_c0_g1
GO:0004525	ribonuclease III activity	MF	TRINITY_DN15174_c0_g1; TRINITY_DN28598_c0_g1; TRINITY_DN3563_c0_g1; TRINITY_DN3632_c0_g1; TRINITY_DN3794_c2_g1; TRINITY_DN41297_c0_g1; TRINITY_DN6092_c0_g1; TRINITY_DN6362_c0_g1; TRINITY_DN6894_c0_g1
GO:0016891	endoribonuclease activity; producing 5'-phosphomonoesters	MF	TRINITY_DN15174_c0_g1; TRINITY_DN3563_c0_g1; TRINITY_DN3794_c2_g1; TRINITY_DN6362_c0_g1; TRINITY_DN6894_c0_g1
GO:0033177	proton-transporting two-sector ATPase complex; proton-transporting domain	CC	TRINITY_DN1517_c0_g1; TRINITY_DN1517_c0_g2; TRINITY_DN361_c0_g1; TRINITY_DN4699_c0_g1
GO:0019079	viral genome replication	BP	TRINITY_DN151907_c1_g1; TRINITY_DN171165_c0_g1
GO:0004864	protein phosphatase inhibitor activity	MF	TRINITY_DN15246_c0_g1; TRINITY_DN6848_c0_g1
GO:0043666	regulation of phosphoprotein phosphatase activity	BP	TRINITY_DN15246_c0_g1; TRINITY_DN6848_c0_g1
GO:0000462	maturation of SSU-rRNA from tricistronic rRNA transcript (SSU-rRNA; 5.8S rRNA; LSU-rRNA)	BP	TRINITY_DN15283_c1_g1; TRINITY_DN8315_c0_g1
GO:0030686	90S preribosome	CC	TRINITY_DN15283_c1_g1
GO:0030688	preribosome; small subunit precursor	CC	TRINITY_DN15283_c1_g1; TRINITY_DN23882_c0_g1
GO:0016743	carboxyl- or carbamoyltransferase activity	MF	TRINITY_DN15321_c0_g1; TRINITY_DN3758_c0_g1; TRINITY_DN3758_c0_g2
GO:0003725	double-stranded RNA binding	MF	TRINITY_DN1535_c1_g1; TRINITY_DN17104_c0_g2
GO:0051539	4 iron; 4 sulfur cluster binding	MF	TRINITY_DN154106_c1_g1; TRINITY_DN17673_c0_g1; TRINITY_DN2724_c0_g1; TRINITY_DN27951_c0_g3; TRINITY_DN4932_c0_g1; TRINITY_DN9253_c0_g1
GO:0070531	BRCA1-A complex	CC	TRINITY_DN15469_c0_g2
GO:0070552	BRISC complex	CC	TRINITY_DN15469_c0_g2
GO:0004725	protein tyrosine phosphatase activity	MF	TRINITY_DN154731_c0_g2; TRINITY_DN4690_c0_g2; TRINITY_DN5957_c0_g1; TRINITY_DN843_c0_g1
GO:0006470	protein dephosphorylation	BP	TRINITY_DN154731_c0_g2; TRINITY_DN4690_c0_g2; TRINITY_DN5957_c0_g1; TRINITY_DN843_c0_g1
GO:0004411	homogentisate 1,2-dioxygenase activity	MF	TRINITY_DN15488_c0_g2; TRINITY_DN15488_c1_g1
GO:0006559	L-phenylalanine catabolic process	BP	TRINITY_DN15488_c0_g2; TRINITY_DN15488_c1_g1
GO:0006570	tyrosine metabolic process	BP	TRINITY_DN15488_c0_g2; TRINITY_DN15488_c1_g1
GO:0002161	aminoacyl-tRNA editing activity	MF	TRINITY_DN15506_c0_g1; TRINITY_DN19917_c0_g1; TRINITY_DN22715_c0_g1; TRINITY_DN2493_c0_g1; TRINITY_DN26106_c0_g2; TRINITY_DN50403_c0_g1; TRINITY_DN5151_c0_g1; TRINITY_DN942_c0_g1; TRINITY_DN942_c0_g2
GO:0009247	glycolipid biosynthetic process	BP	TRINITY_DN15512_c0_g1; TRINITY_DN18561_c0_g3; TRINITY_DN22957_c0_g1
GO:0017025	TBP-class protein binding	MF	TRINITY_DN1552_c0_g1; TRINITY_DN24990_c0_g1; TRINITY_DN28807_c0_g1; TRINITY_DN6231_c1_g1
GO:0008373	sialyltransferase activity	MF	TRINITY_DN155_c0_g1; TRINITY_DN17497_c0_g1; TRINITY_DN176743_c0_g1; TRINITY_DN6554_c0_g1; TRINITY_DN9262_c0_g1
GO:0002098	tRNA wobble uridine modification	BP	TRINITY_DN15638_c0_g1; TRINITY_DN17104_c0_g1; TRINITY_DN4125_c0_g1; TRINITY_DN5088_c1_g1; TRINITY_DN9180_c0_g1; TRINITY_DN9180_c0_g3
GO:0033588	Elongator holoenzyme complex	CC	TRINITY_DN15638_c0_g1; TRINITY_DN17104_c0_g1; TRINITY_DN4125_c0_g1; TRINITY_DN5088_c1_g1; TRINITY_DN9180_c0_g1; TRINITY_DN9180_c0_g3
GO:0050832	defense response to fungus	BP	TRINITY_DN15780_c0_g1; TRINITY_DN25268_c0_g1
GO:0004127	cytidylate kinase activity	MF	TRINITY_DN15859_c0_g1
GO:0042555	MCM complex	CC	TRINITY_DN158987_c0_g1; TRINITY_DN540_c0_g1
GO:1905775	negative regulation of DNA helicase activity	BP	TRINITY_DN158987_c0_g1; TRINITY_DN540_c0_g1
GO:0004471	malate dehydrogenase (decarboxylating) (NAD+) activity	MF	TRINITY_DN15927_c0_g1; TRINITY_DN172385_c0_g1; TRINITY_DN2188_c1_g1; TRINITY_DN2555_c0_g2; TRINITY_DN2555_c1_g1; TRINITY_DN33830_c0_g1; TRINITY_DN6150_c0_g2
GO:0007094	mitotic spindle assembly checkpoint	BP	TRINITY_DN15929_c0_g3
GO:0005643	nuclear pore	CC	TRINITY_DN15973_c0_g1; TRINITY_DN1756_c0_g2; TRINITY_DN2162_c0_g1; TRINITY_DN2162_c0_g2; TRINITY_DN2788_c0_g1; TRINITY_DN327_c0_g1; TRINITY_DN3560_c0_g1; TRINITY_DN55122_c0_g1; TRINITY_DN8985_c0_g1; TRINITY_DN9644_c0_g1
GO:0006913	nucleocytoplasmic transport	BP	TRINITY_DN15973_c0_g1; TRINITY_DN2162_c0_g1; TRINITY_DN2162_c0_g2; TRINITY_DN55122_c0_g1; TRINITY_DN9644_c0_g1
GO:0017056	structural constituent of nuclear pore	MF	TRINITY_DN15973_c0_g1; TRINITY_DN2162_c0_g1; TRINITY_DN2162_c0_g2; TRINITY_DN327_c0_g1; TRINITY_DN3560_c0_g1; TRINITY_DN55122_c0_g1; TRINITY_DN6515_c0_g1; TRINITY_DN9644_c0_g1
GO:0006537	glutamate biosynthetic process	BP	TRINITY_DN15_c0_g1; TRINITY_DN18570_c0_g1; TRINITY_DN4436_c0_g1; TRINITY_DN6515_c0_g2
GO:0015930	glutamate synthase activity	MF	TRINITY_DN15_c0_g1; TRINITY_DN18570_c0_g1; TRINITY_DN22664_c0_g1; TRINITY_DN4436_c0_g1; TRINITY_DN6515_c0_g2
GO:0016638	oxidoreductase activity; acting on the CH-NH2 group of donors	MF	TRINITY_DN15_c0_g1; TRINITY_DN18570_c0_g1; TRINITY_DN4436_c0_g1; TRINITY_DN6515_c0_g2
GO:0019236	response to pheromone	BP	TRINITY_DN16003_c0_g1
GO:0005956	protein kinase CK2 complex	CC	TRINITY_DN16048_c0_g1; TRINITY_DN6188_c0_g1; TRINITY_DN7871_c0_g1
GO:0019887	protein kinase regulator activity	MF	TRINITY_DN16048_c0_g1; TRINITY_DN6188_c0_g1; TRINITY_DN7871_c0_g1
GO:0045261	proton-transporting ATP synthase complex; catalytic core F(1)	CC	TRINITY_DN160_c0_g1
GO:0002100	tRNA wobble adenosine to inosine editing	BP	TRINITY_DN16103_c1_g1; TRINITY_DN1760_c0_g1; TRINITY_DN1760_c0_g2; TRINITY_DN27584_c0_g1; TRINITY_DN4121_c0_g1; TRINITY_DN65561_c0_g4; TRINITY_DN73502_c0_g1; TRINITY_DN9471_c0_g1
GO:0008251	tRNA-specific adenosine deaminase activity	MF	TRINITY_DN16103_c1_g1; TRINITY_DN1760_c0_g1; TRINITY_DN1760_c0_g2; TRINITY_DN27584_c0_g1; TRINITY_DN4121_c0_g1; TRINITY_DN65561_c0_g4; TRINITY_DN73502_c0_g1; TRINITY_DN9471_c0_g1
GO:0004392	heme oxygenase (decyclizing) activity	MF	TRINITY_DN1613_c0_g1; TRINITY_DN19561_c0_g1
GO:0006788	heme oxidation	BP	TRINITY_DN1613_c0_g1; TRINITY_DN19561_c0_g1
GO:0003951	NAD+ kinase activity	MF	TRINITY_DN16247_c0_g1; TRINITY_DN1637_c0_g1; TRINITY_DN563_c0_g1; TRINITY_DN6577_c0_g2
GO:0006741	NADP biosynthetic process	BP	TRINITY_DN16247_c0_g1; TRINITY_DN1637_c0_g1; TRINITY_DN563_c0_g1; TRINITY_DN6577_c0_g2
GO:0016032	viral process	BP	TRINITY_DN16284_c0_g2; TRINITY_DN42741_c0_g1; TRINITY_DN5883_c0_g2
GO:0043461	proton-transporting ATP synthase complex assembly	BP	TRINITY_DN16286_c1_g1
GO:1990380	Lys48-specific deubiquitinase activity	MF	TRINITY_DN16372_c0_g1; TRINITY_DN19879_c0_g1; TRINITY_DN662_c0_g1; TRINITY_DN945_c0_g1
GO:0071821	FANCM-MHF complex	CC	TRINITY_DN16416_c0_g1
GO:0006308	DNA catabolic process	BP	TRINITY_DN16462_c0_g1; TRINITY_DN37044_c0_g1; TRINITY_DN46003_c0_g1; TRINITY_DN5477_c0_g2; TRINITY_DN8767_c0_g1
GO:0009767	photosynthetic electron transport chain	BP	TRINITY_DN16566_c0_g1; TRINITY_DN40949_c1_g2; TRINITY_DN65509_c0_g2
GO:0006325	chromatin organization	BP	TRINITY_DN1658_c0_g1
GO:0031361	integral component of thylakoid membrane	CC	TRINITY_DN165912_c1_g1
GO:0008237	metallopeptidase activity	MF	TRINITY_DN165_c0_g1; TRINITY_DN1730_c0_g1; TRINITY_DN21075_c0_g1; TRINITY_DN4130_c0_g1; TRINITY_DN4373_c0_g1; TRINITY_DN4650_c0_g1
GO:0000184	nuclear-transcribed mRNA catabolic process; nonsense-mediated decay	BP	TRINITY_DN16663_c0_g1; TRINITY_DN515_c0_g2; TRINITY_DN5290_c0_g2
GO:0006333	chromatin assembly or disassembly	BP	TRINITY_DN16678_c0_g1; TRINITY_DN16678_c0_g2
GO:0008184	glycogen phosphorylase activity	MF	TRINITY_DN167715_c0_g1; TRINITY_DN206816_c0_g1; TRINITY_DN5354_c0_g1; TRINITY_DN6891_c0_g1
GO:0004455	ketol-acid reductoisomerase activity	MF	TRINITY_DN16806_c0_g1; TRINITY_DN536_c0_g1
GO:0009082	branched-chain amino acid biosynthetic process	BP	TRINITY_DN16806_c0_g1; TRINITY_DN536_c0_g1
GO:0007596	blood coagulation	BP	TRINITY_DN16845_c0_g4; TRINITY_DN2923_c3_g2; TRINITY_DN4891_c1_g2; TRINITY_DN7704_c0_g1
GO:0016846	carbon-sulfur lyase activity	MF	TRINITY_DN16866_c0_g1; TRINITY_DN16866_c0_g2; TRINITY_DN424_c0_g1; TRINITY_DN7694_c0_g2
GO:0097367	carbohydrate derivative binding	MF	TRINITY_DN1686_c0_g2; TRINITY_DN62518_c1_g1; TRINITY_DN6332_c0_g2
GO:1901135	carbohydrate derivative metabolic process	BP	TRINITY_DN1686_c0_g2; TRINITY_DN62518_c1_g1; TRINITY_DN6332_c0_g2
GO:0000123	histone acetyltransferase complex	CC	TRINITY_DN16870_c0_g1
GO:0016573	histone acetylation	BP	TRINITY_DN16870_c0_g1; TRINITY_DN5955_c2_g1; TRINITY_DN884_c0_g1; TRINITY_DN9677_c0_g1
GO:0098519	nucleotide phosphatase activity; acting on free nucleotides	MF	TRINITY_DN16938_c0_g1
GO:0051225	spindle assembly	BP	TRINITY_DN17059_c0_g1; TRINITY_DN2824_c0_g1; TRINITY_DN978_c0_g1
GO:0070652	HAUS complex	CC	TRINITY_DN17059_c0_g1; TRINITY_DN978_c0_g1
GO:0006259	DNA metabolic process	BP	TRINITY_DN1710_c0_g1; TRINITY_DN182276_c0_g1; TRINITY_DN28516_c0_g1; TRINITY_DN4911_c0_g1; TRINITY_DN7196_c0_g1
GO:0000278	mitotic cell cycle	BP	TRINITY_DN17110_c0_g1; TRINITY_DN19686_c0_g1
GO:0015098	molybdate ion transmembrane transporter activity	MF	TRINITY_DN171147_c0_g1; TRINITY_DN17184_c0_g1; TRINITY_DN17_c0_g1; TRINITY_DN19270_c0_g1; TRINITY_DN19270_c1_g1; TRINITY_DN3423_c0_g1; TRINITY_DN4110_c1_g1; TRINITY_DN50289_c0_g2; TRINITY_DN50289_c1_g1; TRINITY_DN50289_c2_g1; TRINITY_DN5629_c0_g1; TRINITY_DN5753_c0_g4; TRINITY_DN5842_c0_g1; TRINITY_DN6195_c0_g2; TRINITY_DN8550_c0_g1
GO:0015689	molybdate ion transport	BP	TRINITY_DN171147_c0_g1; TRINITY_DN17184_c0_g1; TRINITY_DN17_c0_g1; TRINITY_DN19270_c0_g1; TRINITY_DN19270_c1_g1; TRINITY_DN3423_c0_g1; TRINITY_DN4110_c1_g1; TRINITY_DN50289_c0_g2; TRINITY_DN50289_c1_g1; TRINITY_DN50289_c2_g1; TRINITY_DN5629_c0_g1; TRINITY_DN5753_c0_g4; TRINITY_DN5842_c0_g1; TRINITY_DN6195_c0_g2; TRINITY_DN8550_c0_g1
GO:0012511	monolayer-surrounded lipid storage body	CC	TRINITY_DN171522_c0_g1; TRINITY_DN176230_c0_g1; TRINITY_DN203659_c0_g1; TRINITY_DN28638_c0_g1
GO:0006820	anion transport	BP	TRINITY_DN17180_c0_g1; TRINITY_DN50716_c0_g1; TRINITY_DN6939_c0_g1
GO:0003714	transcription corepressor activity	MF	TRINITY_DN17215_c0_g1; TRINITY_DN18869_c0_g1; TRINITY_DN272_c0_g1
GO:0032977	membrane insertase activity	MF	TRINITY_DN17252_c0_g2; TRINITY_DN2961_c0_g1; TRINITY_DN4458_c0_g1; TRINITY_DN5507_c0_g1; TRINITY_DN8912_c0_g1
GO:0016272	prefoldin complex	CC	TRINITY_DN1728_c0_g1; TRINITY_DN29620_c0_g1; TRINITY_DN29620_c0_g2; TRINITY_DN3684_c0_g1; TRINITY_DN4350_c0_g1
GO:0008519	ammonium transmembrane transporter activity	MF	TRINITY_DN17378_c1_g1; TRINITY_DN180552_c0_g1; TRINITY_DN209773_c0_g1; TRINITY_DN49134_c0_g1; TRINITY_DN56263_c0_g1; TRINITY_DN56263_c0_g3; TRINITY_DN60455_c1_g1; TRINITY_DN83555_c0_g1; TRINITY_DN92866_c1_g1
GO:0015696	ammonium transport	BP	TRINITY_DN17378_c1_g1; TRINITY_DN180552_c0_g1; TRINITY_DN209773_c0_g1; TRINITY_DN49134_c0_g1; TRINITY_DN56263_c0_g1; TRINITY_DN56263_c0_g3; TRINITY_DN60455_c1_g1; TRINITY_DN83555_c0_g1; TRINITY_DN92866_c1_g1
GO:0003729	mRNA binding	MF	TRINITY_DN17413_c0_g1; TRINITY_DN2309_c0_g1; TRINITY_DN2309_c0_g2; TRINITY_DN2667_c0_g1; TRINITY_DN5786_c0_g1
GO:0005849	mRNA cleavage factor complex	CC	TRINITY_DN17413_c0_g1; TRINITY_DN2667_c0_g1
GO:0006378	mRNA polyadenylation	BP	TRINITY_DN17413_c0_g1; TRINITY_DN2667_c0_g1
GO:0033926	glycopeptide alpha-N-acetylgalactosaminidase activity	MF	TRINITY_DN17465_c0_g1; TRINITY_DN2642_c0_g1; TRINITY_DN34596_c0_g1; TRINITY_DN3816_c0_g1; TRINITY_DN3816_c0_g2; TRINITY_DN6867_c0_g1; TRINITY_DN8666_c0_g2; TRINITY_DN8680_c0_g1
GO:0003864	3-methyl-2-oxobutanoate hydroxymethyltransferase activity	MF	TRINITY_DN17504_c0_g1; TRINITY_DN184361_c0_g1
GO:0015940	pantothenate biosynthetic process	BP	TRINITY_DN17504_c0_g1; TRINITY_DN184361_c0_g1; TRINITY_DN5686_c0_g1
GO:0004474	malate synthase activity	MF	TRINITY_DN17516_c0_g1
GO:0006097	glyoxylate cycle	BP	TRINITY_DN17516_c0_g1
GO:0004571	mannosyl-oligosaccharide 1,2-alpha-mannosidase activity	MF	TRINITY_DN175468_c1_g1; TRINITY_DN3751_c0_g1; TRINITY_DN41120_c0_g1; TRINITY_DN5336_c0_g1; TRINITY_DN792_c0_g2
GO:0042578	phosphoric ester hydrolase activity	MF	TRINITY_DN1754_c1_g1; TRINITY_DN2050_c0_g1; TRINITY_DN209_c0_g1; TRINITY_DN26517_c0_g1; TRINITY_DN2791_c0_g1; TRINITY_DN3673_c0_g1; TRINITY_DN44984_c0_g1; TRINITY_DN53926_c0_g1; TRINITY_DN7147_c0_g1
GO:0016973	poly(A)+ mRNA export from nucleus	BP	TRINITY_DN1756_c0_g2
GO:0051321	meiotic cell cycle	BP	TRINITY_DN17582_c0_g1
GO:0004366	glycerol-3-phosphate O-acyltransferase activity	MF	TRINITY_DN17664_c0_g1
GO:0004930	G protein-coupled receptor activity	MF	TRINITY_DN17720_c0_g1
GO:0033178	proton-transporting two-sector ATPase complex; catalytic domain	CC	TRINITY_DN177234_c0_g1; TRINITY_DN2066_c1_g1; TRINITY_DN4544_c0_g1
GO:0046961	proton-transporting ATPase activity; rotational mechanism	MF	TRINITY_DN177234_c0_g1; TRINITY_DN2066_c1_g1; TRINITY_DN4544_c0_g1; TRINITY_DN4701_c0_g1
GO:0010309	acireductone dioxygenase [iron(II)-requiring] activity	MF	TRINITY_DN1774_c0_g1; TRINITY_DN19976_c0_g1; TRINITY_DN51346_c0_g1; TRINITY_DN51346_c0_g2
GO:0016655	oxidoreductase activity; acting on NAD(P)H; quinone or similar compound as acceptor	MF	TRINITY_DN177940_c0_g1; TRINITY_DN31627_c0_g1; TRINITY_DN7103_c0_g1; TRINITY_DN84421_c0_g1
GO:0004375	glycine dehydrogenase (decarboxylating) activity	MF	TRINITY_DN17795_c0_g1
GO:0006546	glycine catabolic process	BP	TRINITY_DN17795_c0_g1
GO:0008253	5'-nucleotidase activity	MF	TRINITY_DN1781_c0_g1; TRINITY_DN2538_c0_g1
GO:0016817	hydrolase activity; acting on acid anhydrides	MF	TRINITY_DN17823_c0_g1; TRINITY_DN3404_c0_g1; TRINITY_DN4918_c0_g1
GO:0005542	folic acid binding	MF	TRINITY_DN17865_c0_g2; TRINITY_DN17865_c0_g3; TRINITY_DN22769_c0_g1
GO:0016740	transferase activity	MF	TRINITY_DN17865_c0_g2; TRINITY_DN17865_c0_g3; TRINITY_DN1876_c0_g1; TRINITY_DN22769_c0_g1
GO:0043190	ATP-binding cassette (ABC) transporter complex	CC	TRINITY_DN1786_c2_g2; TRINITY_DN48181_c0_g1; TRINITY_DN55517_c0_g1
GO:0031047	gene silencing by RNA	BP	TRINITY_DN179309_c0_g1; TRINITY_DN1821_c0_g1; TRINITY_DN2196_c0_g1; TRINITY_DN2300_c0_g1; TRINITY_DN4839_c0_g1; TRINITY_DN58982_c0_g1; TRINITY_DN7713_c0_g1; TRINITY_DN77453_c0_g1; TRINITY_DN8083_c0_g1; TRINITY_DN941_c0_g2; TRINITY_DN995_c0_g1
GO:0004198	calcium-dependent cysteine-type endopeptidase activity	MF	TRINITY_DN1793_c0_g1
GO:0004579	dolichyl-diphosphooligosaccharide-protein glycotransferase activity	MF	TRINITY_DN17991_c0_g1; TRINITY_DN1843_c0_g1; TRINITY_DN1843_c1_g1; TRINITY_DN20916_c1_g2; TRINITY_DN35176_c0_g2; TRINITY_DN44402_c0_g1; TRINITY_DN7219_c0_g1
GO:0008725	DNA-3-methyladenine glycosylase activity	MF	TRINITY_DN1801_c0_g1; TRINITY_DN2323_c1_g2; TRINITY_DN29650_c0_g1; TRINITY_DN4582_c0_g1; TRINITY_DN6113_c0_g1
GO:0004564	beta-fructofuranosidase activity	MF	TRINITY_DN18047_c1_g1; TRINITY_DN6980_c0_g1
GO:0004575	sucrose alpha-glucosidase activity	MF	TRINITY_DN18047_c1_g1; TRINITY_DN6980_c0_g1
GO:0016851	magnesium chelatase activity	MF	TRINITY_DN1807_c0_g1
GO:0004489	methylenetetrahydrofolate reductase (NAD(P)H) activity	MF	TRINITY_DN1820_c0_g1
GO:0006555	methionine metabolic process	BP	TRINITY_DN1820_c0_g1
GO:0000290	deadenylation-dependent decapping of nuclear-transcribed mRNA	BP	TRINITY_DN18263_c0_g1; TRINITY_DN4054_c0_g1; TRINITY_DN7680_c0_g1
GO:0008047	enzyme activator activity	MF	TRINITY_DN18263_c0_g1; TRINITY_DN4054_c0_g1; TRINITY_DN7680_c0_g1
GO:0004605	phosphatidate cytidylyltransferase activity	MF	TRINITY_DN18302_c0_g1; TRINITY_DN18302_c0_g2
GO:0032049	cardiolipin biosynthetic process	BP	TRINITY_DN18302_c0_g1; TRINITY_DN18302_c0_g2
GO:0015996	chlorophyll catabolic process	BP	TRINITY_DN183254_c0_g1; TRINITY_DN221277_c0_g1; TRINITY_DN23006_c0_g1
GO:0047746	chlorophyllase activity	MF	TRINITY_DN183254_c0_g1; TRINITY_DN221277_c0_g1; TRINITY_DN23006_c0_g1
GO:0008897	holo-[acyl-carrier-protein] synthase activity	MF	TRINITY_DN18325_c0_g1; TRINITY_DN6144_c0_g1
GO:0005795	Golgi stack	CC	TRINITY_DN184218_c0_g1; TRINITY_DN2046_c1_g1
GO:0008455	alpha-1,6-mannosylglycoprotein 2-beta-N-acetylglucosaminyltransferase activity	MF	TRINITY_DN184218_c0_g1; TRINITY_DN2046_c1_g1
GO:0009312	oligosaccharide biosynthetic process	BP	TRINITY_DN184218_c0_g1; TRINITY_DN2046_c1_g1; TRINITY_DN2980_c0_g1; TRINITY_DN35433_c0_g1; TRINITY_DN398_c0_g1; TRINITY_DN6416_c0_g1; TRINITY_DN6604_c0_g1; TRINITY_DN82044_c0_g1
GO:0030677	ribonuclease P complex	CC	TRINITY_DN1852_c0_g2
GO:0044599	AP-5 adaptor complex	CC	TRINITY_DN1854_c0_g1
GO:0004867	serine-type endopeptidase inhibitor activity	MF	TRINITY_DN1862_c0_g1; TRINITY_DN27447_c0_g1; TRINITY_DN39188_c0_g1; TRINITY_DN42348_c0_g1; TRINITY_DN5649_c0_g1; TRINITY_DN8747_c0_g1
GO:0004140	dephospho-CoA kinase activity	MF	TRINITY_DN1885_c0_g1; TRINITY_DN8041_c0_g1
GO:0015937	coenzyme A biosynthetic process	BP	TRINITY_DN1885_c0_g1; TRINITY_DN5851_c0_g1; TRINITY_DN8041_c0_g1; TRINITY_DN9750_c0_g1
GO:0004806	triglyceride lipase activity	MF	TRINITY_DN18877_c0_g1; TRINITY_DN6879_c0_g1
GO:0070461	SAGA-type complex	CC	TRINITY_DN19102_c1_g1; TRINITY_DN29118_c0_g1; TRINITY_DN32905_c0_g1; TRINITY_DN7216_c0_g1; TRINITY_DN7601_c0_g1
GO:0046537	2,3-bisphosphoglycerate-independent phosphoglycerate mutase activity	MF	TRINITY_DN19212_c0_g1
GO:0004888	transmembrane signaling receptor activity	MF	TRINITY_DN19231_c0_g2
GO:0007606	sensory perception of chemical stimulus	BP	TRINITY_DN19231_c0_g2
GO:0006464	cellular protein modification process	BP	TRINITY_DN1928_c0_g1; TRINITY_DN4628_c0_g2; TRINITY_DN6591_c1_g1; TRINITY_DN65979_c0_g1; TRINITY_DN7213_c0_g1; TRINITY_DN8839_c0_g1
GO:0004853	uroporphyrinogen decarboxylase activity	MF	TRINITY_DN19410_c0_g1; TRINITY_DN8460_c0_g1
GO:0006779	porphyrin-containing compound biosynthetic process	BP	TRINITY_DN19410_c0_g1; TRINITY_DN2851_c0_g1; TRINITY_DN2851_c0_g2; TRINITY_DN46574_c0_g1; TRINITY_DN5955_c1_g3; TRINITY_DN8460_c0_g1
GO:0046429	4-hydroxy-3-methylbut-2-en-1-yl diphosphate synthase activity	MF	TRINITY_DN1955_c0_g1; TRINITY_DN19918_c0_g2
GO:0004134	4-alpha-glucanotransferase activity	MF	TRINITY_DN19742_c0_g1; TRINITY_DN6289_c0_g1
GO:0000178	exosome (RNase complex)	CC	TRINITY_DN1979_c0_g1
GO:0030163	protein catabolic process	BP	TRINITY_DN19800_c0_g1
GO:0015995	chlorophyll biosynthetic process	BP	TRINITY_DN19866_c0_g3
GO:0046406	magnesium protoporphyrin IX methyltransferase activity	MF	TRINITY_DN19866_c0_g3
GO:0003352	regulation of cilium movement	BP	TRINITY_DN19872_c0_g1
GO:0004832	valine-tRNA ligase activity	MF	TRINITY_DN19917_c0_g1; TRINITY_DN942_c0_g1
GO:0006438	valyl-tRNA aminoacylation	BP	TRINITY_DN19917_c0_g1; TRINITY_DN942_c0_g1
GO:0033180	proton-transporting V-type ATPase; V1 domain	CC	TRINITY_DN1991_c0_g1
GO:0004144	diacylglycerol O-acyltransferase activity	MF	TRINITY_DN19933_c0_g2; TRINITY_DN19933_c0_g3; TRINITY_DN19933_c1_g1; TRINITY_DN87868_c0_g1
GO:0045017	glycerolipid biosynthetic process	BP	TRINITY_DN19933_c0_g2
GO:0005787	signal peptidase complex	CC	TRINITY_DN20002_c0_g2; TRINITY_DN25894_c0_g1; TRINITY_DN26434_c0_g2; TRINITY_DN8043_c0_g2
GO:0006465	signal peptide processing	BP	TRINITY_DN20002_c0_g2; TRINITY_DN25894_c0_g1; TRINITY_DN26434_c0_g2; TRINITY_DN8043_c0_g2
GO:0006012	galactose metabolic process	BP	TRINITY_DN20052_c0_g1
GO:0008108	UDP-glucose:hexose-1-phosphate uridylyltransferase activity	MF	TRINITY_DN20052_c0_g1
GO:0005666	RNA polymerase III complex	CC	TRINITY_DN2006_c0_g1; TRINITY_DN20630_c0_g1; TRINITY_DN593_c0_g2
GO:0006383	transcription by RNA polymerase III	BP	TRINITY_DN2006_c0_g1; TRINITY_DN20630_c0_g1; TRINITY_DN2818_c0_g1; TRINITY_DN593_c0_g2
GO:0004357	glutamate-cysteine ligase activity	MF	TRINITY_DN2012_c0_g1
GO:0042398	cellular modified amino acid biosynthetic process	BP	TRINITY_DN2012_c0_g1
GO:0005664	nuclear origin of replication recognition complex	CC	TRINITY_DN20168_c0_g1; TRINITY_DN4711_c0_g1; TRINITY_DN82167_c0_g1
GO:0015833	peptide transport	BP	TRINITY_DN201824_c0_g1; TRINITY_DN4013_c0_g2; TRINITY_DN4770_c0_g1; TRINITY_DN4985_c0_g1; TRINITY_DN7896_c0_g1; TRINITY_DN8070_c0_g1
GO:0004488	methylenetetrahydrofolate dehydrogenase (NADP+) activity	MF	TRINITY_DN2031_c6_g1; TRINITY_DN26371_c0_g1; TRINITY_DN45187_c0_g1; TRINITY_DN7364_c0_g1
GO:0005747	mitochondrial respiratory chain complex I	CC	TRINITY_DN20339_c0_g1
GO:0022904	respiratory electron transport chain	BP	TRINITY_DN20339_c0_g1
GO:0004615	phosphomannomutase activity	MF	TRINITY_DN20356_c0_g1; TRINITY_DN35215_c0_g1; TRINITY_DN7855_c0_g2
GO:0009298	GDP-mannose biosynthetic process	BP	TRINITY_DN20356_c0_g1; TRINITY_DN35215_c0_g1; TRINITY_DN7855_c0_g2
GO:0016070	RNA metabolic process	BP	TRINITY_DN20371_c0_g1
GO:0006338	chromatin remodeling	BP	TRINITY_DN204945_c0_g1; TRINITY_DN21401_c0_g1; TRINITY_DN28679_c0_g2; TRINITY_DN477_c1_g1; TRINITY_DN6274_c2_g1; TRINITY_DN9151_c0_g1
GO:0031011	Ino80 complex	CC	TRINITY_DN204945_c0_g1; TRINITY_DN3482_c0_g1; TRINITY_DN5998_c0_g1; TRINITY_DN79461_c0_g1
GO:0004424	imidazoleglycerol-phosphate dehydratase activity	MF	TRINITY_DN2056_c0_g1
GO:0006659	phosphatidylserine biosynthetic process	BP	TRINITY_DN20582_c0_g1; TRINITY_DN991_c0_g1
GO:0000808	origin recognition complex	CC	TRINITY_DN20585_c0_g2; TRINITY_DN2137_c0_g2
GO:0009228	thiamine biosynthetic process	BP	TRINITY_DN20696_c0_g1; TRINITY_DN208767_c0_g1; TRINITY_DN22735_c0_g1
GO:0004417	hydroxyethylthiazole kinase activity	MF	TRINITY_DN208767_c0_g1; TRINITY_DN22735_c0_g1
GO:0004748	ribonucleoside-diphosphate reductase activity; thioredoxin disulfide as acceptor	MF	TRINITY_DN20921_c0_g1; TRINITY_DN3620_c0_g1
GO:0004197	cysteine-type endopeptidase activity	MF	TRINITY_DN21259_c0_g1; TRINITY_DN29999_c0_g1; TRINITY_DN3479_c2_g1
GO:0050790	regulation of catalytic activity	BP	TRINITY_DN21259_c0_g1
GO:0017038	protein import	BP	TRINITY_DN2125_c0_g1; TRINITY_DN37033_c2_g1; TRINITY_DN40774_c0_g1
GO:0000228	nuclear chromosome	CC	TRINITY_DN21401_c0_g1
GO:0019781	NEDD8 activating enzyme activity	MF	TRINITY_DN21741_c0_g1
GO:0045116	protein neddylation	BP	TRINITY_DN21741_c0_g1
GO:0016791	phosphatase activity	MF	TRINITY_DN21778_c0_g1; TRINITY_DN22873_c0_g1; TRINITY_DN79274_c0_g1
GO:0034477	U6 snRNA 3'-end processing	BP	TRINITY_DN21794_c0_g1
GO:0003724	RNA helicase activity	MF	TRINITY_DN21858_c0_g1; TRINITY_DN68453_c0_g1; TRINITY_DN7508_c0_g1
GO:0000049	tRNA binding	MF	TRINITY_DN2188_c0_g1; TRINITY_DN3066_c0_g1; TRINITY_DN4624_c0_g1; TRINITY_DN6627_c0_g1; TRINITY_DN7995_c0_g1; TRINITY_DN8330_c0_g1; TRINITY_DN8330_c0_g4
GO:0045747	positive regulation of Notch signaling pathway	BP	TRINITY_DN21958_c0_g1; TRINITY_DN6353_c0_g3
GO:0008174	mRNA methyltransferase activity	MF	TRINITY_DN219940_c0_g1
GO:0080009	mRNA methylation	BP	TRINITY_DN219940_c0_g1; TRINITY_DN8358_c0_g1
GO:0003997	acyl-CoA oxidase activity	MF	TRINITY_DN22002_c0_g1; TRINITY_DN232_c0_g2; TRINITY_DN9658_c0_g1; TRINITY_DN9658_c0_g2
GO:0006635	fatty acid beta-oxidation	BP	TRINITY_DN22002_c0_g1; TRINITY_DN232_c0_g2; TRINITY_DN9658_c0_g1; TRINITY_DN9658_c0_g2
GO:0006368	transcription elongation from RNA polymerase II promoter	BP	TRINITY_DN2221_c0_g1; TRINITY_DN38_c0_g1
GO:0016570	histone modification	BP	TRINITY_DN2221_c0_g1; TRINITY_DN38_c0_g1
GO:0016593	Cdc73/Paf1 complex	CC	TRINITY_DN2221_c0_g1; TRINITY_DN38_c0_g1
GO:0000502	proteasome complex	CC	TRINITY_DN2231_c0_g1
GO:0030234	enzyme regulator activity	MF	TRINITY_DN2231_c0_g1; TRINITY_DN26235_c0_g1
GO:0042176	regulation of protein catabolic process	BP	TRINITY_DN2231_c0_g1
GO:0000077	DNA damage checkpoint	BP	TRINITY_DN22571_c0_g1; TRINITY_DN2728_c0_g2; TRINITY_DN37614_c0_g1; TRINITY_DN6004_c0_g1
GO:0030896	checkpoint clamp complex	CC	TRINITY_DN22571_c0_g1; TRINITY_DN2728_c0_g2; TRINITY_DN6004_c0_g1
GO:0010024	phytochromobilin biosynthetic process	BP	TRINITY_DN2268_c0_g1
GO:0016636	oxidoreductase activity; acting on the CH-CH group of donors; iron-sulfur protein as acceptor	MF	TRINITY_DN2268_c0_g1
GO:0050897	cobalt ion binding	MF	TRINITY_DN2268_c0_g1
GO:0006725	cellular aromatic compound metabolic process	BP	TRINITY_DN22811_c0_g1; TRINITY_DN22811_c0_g2; TRINITY_DN61281_c0_g1
GO:0008198	ferrous iron binding	MF	TRINITY_DN22811_c0_g1; TRINITY_DN22811_c0_g2; TRINITY_DN61281_c0_g1
GO:0003847	1-alkyl-2-acetylglycerophosphocholine esterase activity	MF	TRINITY_DN23006_c0_g1
GO:0005685	U1 snRNP	CC	TRINITY_DN2309_c0_g1; TRINITY_DN2309_c0_g2; TRINITY_DN5786_c0_g1
GO:0006376	mRNA splice site selection	BP	TRINITY_DN2309_c0_g1; TRINITY_DN2309_c0_g2; TRINITY_DN5786_c0_g1
GO:0070072	vacuolar proton-transporting V-type ATPase complex assembly	BP	TRINITY_DN2310_c0_g1; TRINITY_DN368_c0_g1
GO:0006672	ceramide metabolic process	BP	TRINITY_DN23155_c0_g1; TRINITY_DN3307_c0_g1
GO:0016811	hydrolase activity; acting on carbon-nitrogen (but not peptide) bonds; in linear amides	MF	TRINITY_DN23155_c0_g1; TRINITY_DN3307_c0_g1; TRINITY_DN7158_c0_g1
GO:1990879	CST complex	CC	TRINITY_DN2315_c0_g2
GO:0006744	ubiquinone biosynthetic process	BP	TRINITY_DN2316_c0_g1
GO:0003855	3-dehydroquinate dehydratase activity	MF	TRINITY_DN23263_c0_g1; TRINITY_DN61534_c0_g1; TRINITY_DN7438_c0_g1
GO:0004764	shikimate 3-dehydrogenase (NADP+) activity	MF	TRINITY_DN23263_c0_g1; TRINITY_DN61534_c0_g1; TRINITY_DN7438_c0_g1
GO:0008290	F-actin capping protein complex	CC	TRINITY_DN2359_c3_g1; TRINITY_DN3366_c0_g1
GO:0051016	barbed-end actin filament capping	BP	TRINITY_DN2359_c3_g1; TRINITY_DN3366_c0_g1
GO:0006897	endocytosis	BP	TRINITY_DN23602_c0_g1; TRINITY_DN2846_c0_g1
GO:0008374	O-acyltransferase activity	MF	TRINITY_DN23673_c0_g1; TRINITY_DN25992_c0_g1; TRINITY_DN39526_c0_g1; TRINITY_DN4358_c0_g1; TRINITY_DN4589_c0_g2; TRINITY_DN4589_c1_g1; TRINITY_DN54908_c1_g1; TRINITY_DN58413_c0_g1; TRINITY_DN605_c0_g2; TRINITY_DN667_c0_g1; TRINITY_DN7832_c1_g1; TRINITY_DN7888_c0_g1; TRINITY_DN83934_c0_g1
GO:0048278	vesicle docking	BP	TRINITY_DN2369_c0_g1
GO:0016742	hydroxymethyl-; formyl- and related transferase activity	MF	TRINITY_DN23800_c0_g1; TRINITY_DN25319_c1_g2; TRINITY_DN38495_c0_g1
GO:0003873	6-phosphofructo-2-kinase activity	MF	TRINITY_DN23913_c0_g1; TRINITY_DN6081_c0_g1
GO:0006000	fructose metabolic process	BP	TRINITY_DN23913_c0_g1; TRINITY_DN6081_c0_g1
GO:0032955	regulation of division septum assembly	BP	TRINITY_DN2416_c0_g1
GO:0051301	cell division	BP	TRINITY_DN2416_c0_g1; TRINITY_DN6315_c1_g1
GO:0004055	argininosuccinate synthase activity	MF	TRINITY_DN24194_c0_g1
GO:0006526	arginine biosynthetic process	BP	TRINITY_DN24194_c0_g1; TRINITY_DN7260_c0_g1
GO:0004425	indole-3-glycerol-phosphate synthase activity	MF	TRINITY_DN2434_c0_g2; TRINITY_DN6027_c0_g1; TRINITY_DN6597_c1_g1
GO:0003896	DNA primase activity	MF	TRINITY_DN2443_c0_g1; TRINITY_DN6156_c1_g1
GO:0006269	DNA replication; synthesis of RNA primer	BP	TRINITY_DN2443_c0_g1; TRINITY_DN6156_c1_g1
GO:0004345	glucose-6-phosphate dehydrogenase activity	MF	TRINITY_DN24869_c0_g1; TRINITY_DN2649_c0_g1; TRINITY_DN307_c0_g1; TRINITY_DN307_c1_g1; TRINITY_DN5460_c0_g1
GO:0006006	glucose metabolic process	BP	TRINITY_DN24869_c0_g1; TRINITY_DN2649_c0_g1; TRINITY_DN307_c0_g1; TRINITY_DN307_c1_g1; TRINITY_DN5460_c0_g1
GO:0030130	clathrin coat of trans-Golgi network vesicle	CC	TRINITY_DN248_c0_g1; TRINITY_DN2593_c0_g1; TRINITY_DN3884_c0_g1; TRINITY_DN61294_c0_g1
GO:0030132	clathrin coat of coated pit	CC	TRINITY_DN248_c0_g1; TRINITY_DN2593_c0_g1; TRINITY_DN3884_c0_g1; TRINITY_DN61294_c0_g1
GO:0019239	deaminase activity	MF	TRINITY_DN24948_c2_g1; TRINITY_DN66_c1_g1; TRINITY_DN7146_c0_g1; TRINITY_DN86748_c0_g1; TRINITY_DN8832_c0_g1
GO:0033179	proton-transporting V-type ATPase; V0 domain	CC	TRINITY_DN25089_c0_g1; TRINITY_DN37411_c0_g1
GO:0003989	acetyl-CoA carboxylase activity	MF	TRINITY_DN2512_c0_g1; TRINITY_DN6075_c0_g2
GO:0008716	D-alanine-D-alanine ligase activity	MF	TRINITY_DN2512_c0_g1; TRINITY_DN4174_c0_g1; TRINITY_DN5490_c0_g1; TRINITY_DN6075_c0_g2; TRINITY_DN7168_c0_g1; TRINITY_DN9014_c1_g1
GO:0042742	defense response to bacterium	BP	TRINITY_DN25268_c0_g1
GO:0032968	positive regulation of transcription elongation from RNA polymerase II promoter	BP	TRINITY_DN25291_c0_g1; TRINITY_DN25291_c1_g1; TRINITY_DN83759_c2_g1; TRINITY_DN91479_c0_g1
GO:0009264	deoxyribonucleotide catabolic process	BP	TRINITY_DN2538_c0_g1
GO:0004514	nicotinate-nucleotide diphosphorylase (carboxylating) activity	MF	TRINITY_DN25644_c0_g1
GO:0009435	NAD biosynthetic process	BP	TRINITY_DN25644_c0_g1; TRINITY_DN27951_c0_g3
GO:0016763	transferase activity; transferring pentosyl groups	MF	TRINITY_DN25644_c0_g1; TRINITY_DN39847_c0_g1; TRINITY_DN428_c0_g1
GO:0018580	nitronate monooxygenase activity	MF	TRINITY_DN25698_c0_g1; TRINITY_DN27942_c0_g1; TRINITY_DN612_c0_g1
GO:0070402	NADPH binding	MF	TRINITY_DN2578_c0_g1
GO:0004347	glucose-6-phosphate isomerase activity	MF	TRINITY_DN259_c0_g2; TRINITY_DN34702_c0_g1; TRINITY_DN8410_c0_g1
GO:0006094	gluconeogenesis	BP	TRINITY_DN259_c0_g2; TRINITY_DN34702_c0_g1; TRINITY_DN5888_c0_g1; TRINITY_DN8410_c0_g1; TRINITY_DN9201_c0_g1
GO:0004609	phosphatidylserine decarboxylase activity	MF	TRINITY_DN2600_c0_g1; TRINITY_DN4335_c0_g1
GO:0046540	U4/U6 x U5 tri-snRNP complex	CC	TRINITY_DN26177_c1_g1; TRINITY_DN649_c0_g1
GO:0006808	regulation of nitrogen utilization	BP	TRINITY_DN26235_c0_g1
GO:0017003	protein-heme linkage	BP	TRINITY_DN26281_c0_g1
GO:0019310	inositol catabolic process	BP	TRINITY_DN2630_c0_g2
GO:0050113	inositol oxygenase activity	MF	TRINITY_DN2630_c0_g2
GO:0000776	kinetochore	CC	TRINITY_DN26458_c0_g1; TRINITY_DN6438_c0_g1; TRINITY_DN9080_c0_g1
GO:0031262	Ndc80 complex	CC	TRINITY_DN26458_c0_g1; TRINITY_DN9080_c0_g1
GO:0030071	regulation of mitotic metaphase/anaphase transition	BP	TRINITY_DN26492_c0_g2
GO:0004788	thiamine diphosphokinase activity	MF	TRINITY_DN2658_c1_g1; TRINITY_DN5231_c0_g1; TRINITY_DN5688_c0_g1
GO:0009229	thiamine diphosphate biosynthetic process	BP	TRINITY_DN2658_c1_g1; TRINITY_DN5231_c0_g1; TRINITY_DN5688_c0_g1
GO:0030975	thiamine binding	MF	TRINITY_DN2658_c1_g1; TRINITY_DN5231_c0_g1; TRINITY_DN5688_c0_g1
GO:0005247	voltage-gated chloride channel activity	MF	TRINITY_DN2670_c0_g1; TRINITY_DN2670_c0_g2; TRINITY_DN39153_c0_g1; TRINITY_DN5562_c0_g1; TRINITY_DN5562_c0_g2; TRINITY_DN7586_c0_g2; TRINITY_DN7586_c0_g3; TRINITY_DN943_c0_g1
GO:0006821	chloride transport	BP	TRINITY_DN2670_c0_g1; TRINITY_DN2670_c0_g2; TRINITY_DN39153_c0_g1; TRINITY_DN5562_c0_g1; TRINITY_DN5562_c0_g2; TRINITY_DN7586_c0_g2; TRINITY_DN7586_c0_g3; TRINITY_DN943_c0_g1
GO:0003852	2-isopropylmalate synthase activity	MF	TRINITY_DN2686_c0_g2
GO:0009098	leucine biosynthetic process	BP	TRINITY_DN2686_c0_g2
GO:0005672	transcription factor TFIIA complex	CC	TRINITY_DN2707_c0_g1; TRINITY_DN29144_c0_g1; TRINITY_DN4800_c1_g1; TRINITY_DN7630_c0_g1
GO:0006777	Mo-molybdopterin cofactor biosynthetic process	BP	TRINITY_DN2724_c0_g1; TRINITY_DN61171_c0_g1; TRINITY_DN7693_c0_g2
GO:0019008	molybdopterin synthase complex	CC	TRINITY_DN2724_c0_g1
GO:0006275	regulation of DNA replication	BP	TRINITY_DN2728_c0_g2; TRINITY_DN50528_c0_g1
GO:0030041	actin filament polymerization	BP	TRINITY_DN2734_c0_g1
GO:0006891	intra-Golgi vesicle-mediated transport	BP	TRINITY_DN2744_c0_g1; TRINITY_DN33284_c0_g1; TRINITY_DN3783_c1_g1
GO:0033925	mannosyl-glycoprotein endo-beta-N-acetylglucosaminidase activity	MF	TRINITY_DN27679_c0_g1
GO:0003905	alkylbase DNA N-glycosylase activity	MF	TRINITY_DN27756_c0_g1
GO:0006535	cysteine biosynthetic process from serine	BP	TRINITY_DN27880_c0_g1; TRINITY_DN28580_c0_g1; TRINITY_DN32447_c0_g1; TRINITY_DN32447_c1_g1
GO:0009001	serine O-acetyltransferase activity	MF	TRINITY_DN27880_c0_g1; TRINITY_DN28580_c0_g1; TRINITY_DN32447_c0_g1; TRINITY_DN32447_c1_g1
GO:0008987	quinolinate synthetase A activity	MF	TRINITY_DN27951_c0_g3
GO:0004014	adenosylmethionine decarboxylase activity	MF	TRINITY_DN2809_c0_g1; TRINITY_DN2809_c1_g1
GO:0006597	spermine biosynthetic process	BP	TRINITY_DN2809_c0_g1; TRINITY_DN2809_c1_g1
GO:0008295	spermidine biosynthetic process	BP	TRINITY_DN2809_c0_g1; TRINITY_DN2809_c1_g1
GO:0031023	microtubule organizing center organization	BP	TRINITY_DN2824_c0_g1
GO:0051260	protein homooligomerization	BP	TRINITY_DN28395_c0_g1; TRINITY_DN63660_c0_g1; TRINITY_DN87196_c0_g1
GO:0004109	coproporphyrinogen oxidase activity	MF	TRINITY_DN2851_c0_g1; TRINITY_DN2851_c0_g2; TRINITY_DN46574_c0_g1; TRINITY_DN5955_c1_g3
GO:0043486	histone exchange	BP	TRINITY_DN28679_c0_g2; TRINITY_DN477_c1_g1
GO:0004784	superoxide dismutase activity	MF	TRINITY_DN28911_c0_g1; TRINITY_DN3182_c0_g1; TRINITY_DN7890_c0_g1
GO:0006784	heme a biosynthetic process	BP	TRINITY_DN2900_c0_g1
GO:0015232	heme transporter activity	MF	TRINITY_DN29015_c0_g1; TRINITY_DN7586_c0_g3
GO:0015886	heme transport	BP	TRINITY_DN29015_c0_g1; TRINITY_DN7586_c0_g3
GO:0004834	tryptophan synthase activity	MF	TRINITY_DN29135_c0_g1; TRINITY_DN4511_c0_g1; TRINITY_DN4511_c0_g2; TRINITY_DN6553_c0_g1
GO:0004061	arylformamidase activity	MF	TRINITY_DN2922_c0_g1; TRINITY_DN2922_c0_g2; TRINITY_DN2922_c2_g1; TRINITY_DN2922_c2_g2; TRINITY_DN65077_c0_g1; TRINITY_DN65077_c0_g3
GO:0019441	tryptophan catabolic process to kynurenine	BP	TRINITY_DN2922_c0_g1; TRINITY_DN2922_c0_g2; TRINITY_DN2922_c2_g1; TRINITY_DN2922_c2_g2; TRINITY_DN65077_c0_g1; TRINITY_DN65077_c0_g3
GO:0000796	condensin complex	CC	TRINITY_DN2927_c0_g1
GO:0007076	mitotic chromosome condensation	BP	TRINITY_DN2927_c0_g1
GO:0006302	double-strand break repair	BP	TRINITY_DN29368_c0_g1; TRINITY_DN4644_c1_g1
GO:0003848	2-amino-4-hydroxy-6-hydroxymethyldihydropteridine diphosphokinase activity	MF	TRINITY_DN2940_c0_g1; TRINITY_DN36582_c0_g2
GO:0009396	folic acid-containing compound biosynthetic process	BP	TRINITY_DN2940_c0_g1; TRINITY_DN36582_c0_g2
GO:0042558	pteridine-containing compound metabolic process	BP	TRINITY_DN2940_c0_g1
GO:0016670	oxidoreductase activity; acting on a sulfur group of donors; oxygen as acceptor	MF	TRINITY_DN2947_c0_g1
GO:0030328	prenylcysteine catabolic process	BP	TRINITY_DN2947_c0_g1
GO:0000445	THO complex part of transcription export complex	CC	TRINITY_DN2970_c2_g1
GO:0009877	nodulation	BP	TRINITY_DN2980_c0_g1; TRINITY_DN35433_c0_g1; TRINITY_DN398_c0_g1; TRINITY_DN6416_c0_g1; TRINITY_DN6604_c0_g1; TRINITY_DN82044_c0_g1
GO:0009584	detection of visible light	BP	TRINITY_DN29906_c0_g1; TRINITY_DN38377_c1_g1; TRINITY_DN7253_c0_g2; TRINITY_DN7492_c0_g1; TRINITY_DN80882_c1_g1
GO:0018298	protein-chromophore linkage	BP	TRINITY_DN29906_c0_g1; TRINITY_DN38377_c1_g1; TRINITY_DN7253_c0_g2; TRINITY_DN7492_c0_g1; TRINITY_DN80882_c1_g1
GO:0009555	pollen development	BP	TRINITY_DN3013_c0_g1
GO:0010038	response to metal ion	BP	TRINITY_DN30331_c0_g1; TRINITY_DN7425_c0_g1; TRINITY_DN9798_c0_g1; TRINITY_DN982_c0_g1; TRINITY_DN982_c0_g2
GO:0031083	BLOC-1 complex	CC	TRINITY_DN30353_c0_g1; TRINITY_DN7709_c0_g1
GO:0004329	formate-tetrahydrofolate ligase activity	MF	TRINITY_DN30871_c0_g1
GO:0005681	spliceosomal complex	CC	TRINITY_DN3109_c0_g1; TRINITY_DN3157_c0_g1; TRINITY_DN3157_c0_g2; TRINITY_DN4752_c0_g1
GO:0001671	ATPase activator activity	MF	TRINITY_DN3126_c0_g1; TRINITY_DN3898_c0_g1; TRINITY_DN7933_c0_g1
GO:0004637	phosphoribosylamine-glycine ligase activity	MF	TRINITY_DN3130_c0_g1; TRINITY_DN3130_c0_g2; TRINITY_DN6334_c0_g1; TRINITY_DN6334_c0_g2
GO:0009113	purine nucleobase biosynthetic process	BP	TRINITY_DN3130_c0_g1; TRINITY_DN3130_c0_g2; TRINITY_DN6334_c0_g1; TRINITY_DN6334_c0_g2
GO:0042256	mature ribosome assembly	BP	TRINITY_DN31311_c0_g2; TRINITY_DN9273_c0_g1
GO:0043022	ribosome binding	MF	TRINITY_DN31311_c0_g2; TRINITY_DN4100_c0_g1; TRINITY_DN4100_c1_g1; TRINITY_DN4100_c2_g1; TRINITY_DN9273_c0_g1
GO:0019905	syntaxin binding	MF	TRINITY_DN3172_c0_g1
GO:0048478	replication fork protection	BP	TRINITY_DN3175_c0_g1
GO:0000818	nuclear MIS12/MIND complex	CC	TRINITY_DN31837_c0_g1
GO:0071705	nitrogen compound transport	BP	TRINITY_DN32258_c0_g2; TRINITY_DN4249_c0_g2; TRINITY_DN4249_c0_g3; TRINITY_DN5665_c0_g1; TRINITY_DN64330_c0_g1
GO:0016832	aldehyde-lyase activity	MF	TRINITY_DN3239_c0_g1
GO:0005742	mitochondrial outer membrane translocase complex	CC	TRINITY_DN3240_c1_g1
GO:0030150	protein import into mitochondrial matrix	BP	TRINITY_DN3240_c1_g1; TRINITY_DN6675_c0_g1
GO:0008121	ubiquinol-cytochrome-c reductase activity	MF	TRINITY_DN32613_c0_g1; TRINITY_DN7430_c0_g1
GO:0030880	RNA polymerase complex	CC	TRINITY_DN3275_c0_g1; TRINITY_DN5048_c0_g1; TRINITY_DN5897_c0_g1
GO:0004819	glutamine-tRNA ligase activity	MF	TRINITY_DN3294_c1_g1; TRINITY_DN3294_c1_g2
GO:0006425	glutaminyl-tRNA aminoacylation	BP	TRINITY_DN3294_c1_g1; TRINITY_DN3294_c1_g2
GO:0010011	auxin binding	MF	TRINITY_DN3299_c0_g1
GO:0000469	cleavage involved in rRNA processing	BP	TRINITY_DN33965_c1_g2; TRINITY_DN33965_c1_g3
GO:0016125	sterol metabolic process	BP	TRINITY_DN34308_c0_g1; TRINITY_DN3885_c0_g1; TRINITY_DN3885_c0_g2
GO:0047750	cholestenol delta-isomerase activity	MF	TRINITY_DN34308_c0_g1; TRINITY_DN3885_c0_g1; TRINITY_DN3885_c0_g2
GO:0005732	small nucleolar ribonucleoprotein complex	CC	TRINITY_DN3447_c0_g1
GO:0034457	Mpp10 complex	CC	TRINITY_DN3447_c0_g1
GO:0016471	vacuolar proton-transporting V-type ATPase complex	CC	TRINITY_DN3468_c0_g1
GO:0019211	phosphatase activator activity	MF	TRINITY_DN3481_c2_g1
GO:0003713	transcription coactivator activity	MF	TRINITY_DN3493_c0_g1; TRINITY_DN5170_c1_g1; TRINITY_DN9725_c0_g1
GO:0004560	alpha-L-fucosidase activity	MF	TRINITY_DN3506_c0_g1; TRINITY_DN486_c0_g1; TRINITY_DN486_c0_g2
GO:0004096	catalase activity	MF	TRINITY_DN3513_c0_g1; TRINITY_DN83426_c0_g1
GO:0008534	oxidized purine nucleobase lesion DNA N-glycosylase activity	MF	TRINITY_DN3523_c0_g1
GO:0006406	mRNA export from nucleus	BP	TRINITY_DN3539_c0_g2
GO:0008541	proteasome regulatory particle; lid subcomplex	CC	TRINITY_DN3539_c0_g2
GO:0004619	phosphoglycerate mutase activity	MF	TRINITY_DN35536_c0_g1; TRINITY_DN8110_c0_g1
GO:0006007	glucose catabolic process	BP	TRINITY_DN35536_c0_g1; TRINITY_DN8110_c0_g1
GO:0007021	tubulin complex assembly	BP	TRINITY_DN3553_c0_g1
GO:0007023	post-chaperonin tubulin folding pathway	BP	TRINITY_DN3553_c0_g1
GO:0048487	beta-tubulin binding	MF	TRINITY_DN3553_c0_g1
GO:0006471	protein ADP-ribosylation	BP	TRINITY_DN35696_c0_g1; TRINITY_DN62777_c0_g1; TRINITY_DN8766_c0_g1; TRINITY_DN929_c0_g1
GO:0016972	thiol oxidase activity	MF	TRINITY_DN36344_c0_g1; TRINITY_DN5163_c0_g1
GO:0006480	N-terminal protein amino acid methylation	BP	TRINITY_DN37088_c0_g1; TRINITY_DN63487_c0_g1; TRINITY_DN6416_c0_g1
GO:0016857	racemase and epimerase activity; acting on carbohydrates and derivatives	MF	TRINITY_DN372_c0_g1; TRINITY_DN4821_c0_g1
GO:0004616	phosphogluconate dehydrogenase (decarboxylating) activity	MF	TRINITY_DN37317_c0_g1; TRINITY_DN7553_c0_g1
GO:0006098	pentose-phosphate shunt	BP	TRINITY_DN37317_c0_g1; TRINITY_DN7553_c0_g1
GO:0016597	amino acid binding	MF	TRINITY_DN3758_c0_g1
GO:0004150	dihydroneopterin aldolase activity	MF	TRINITY_DN37598_c0_g1
GO:0006760	folic acid-containing compound metabolic process	BP	TRINITY_DN37598_c0_g1
GO:0019288	isopentenyl diphosphate biosynthetic process; methylerythritol 4-phosphate pathway	BP	TRINITY_DN3766_c0_g1
GO:0050992	dimethylallyl diphosphate biosynthetic process	BP	TRINITY_DN3766_c0_g1
GO:0051745	4-hydroxy-3-methylbut-2-en-1-yl diphosphate reductase activity	MF	TRINITY_DN3766_c0_g1
GO:0030173	integral component of Golgi membrane	CC	TRINITY_DN3783_c1_g1
GO:0006879	cellular iron ion homeostasis	BP	TRINITY_DN3803_c0_g1; TRINITY_DN87862_c0_g1
GO:0008199	ferric iron binding	MF	TRINITY_DN3803_c0_g1; TRINITY_DN4257_c0_g1; TRINITY_DN87862_c0_g1
GO:0000774	adenyl-nucleotide exchange factor activity	MF	TRINITY_DN3804_c0_g1; TRINITY_DN3804_c0_g2; TRINITY_DN5083_c0_g1; TRINITY_DN6527_c0_g1
GO:0042803	protein homodimerization activity	MF	TRINITY_DN3804_c0_g1; TRINITY_DN3804_c0_g2; TRINITY_DN5083_c0_g1; TRINITY_DN6527_c0_g1
GO:0036361	racemase activity; acting on amino acids and derivatives	MF	TRINITY_DN387_c0_g1
GO:0009250	glucan biosynthetic process	BP	TRINITY_DN39124_c1_g2
GO:0046527	glucosyltransferase activity	MF	TRINITY_DN39124_c1_g2
GO:0004865	protein serine/threonine phosphatase inhibitor activity	MF	TRINITY_DN39188_c2_g1; TRINITY_DN44_c1_g1
GO:0032515	negative regulation of phosphoprotein phosphatase activity	BP	TRINITY_DN39188_c2_g1; TRINITY_DN44_c1_g1
GO:0004797	thymidine kinase activity	MF	TRINITY_DN3934_c0_g1
GO:0016480	negative regulation of transcription by RNA polymerase III	BP	TRINITY_DN3974_c0_g1
GO:0004359	glutaminase activity	MF	TRINITY_DN3980_c0_g1
GO:0009236	cobalamin biosynthetic process	BP	TRINITY_DN3980_c0_g1; TRINITY_DN7134_c0_g1
GO:0042819	vitamin B6 biosynthetic process	BP	TRINITY_DN3980_c0_g1
GO:0042823	pyridoxal phosphate biosynthetic process	BP	TRINITY_DN3980_c0_g1
GO:0000795	synaptonemal complex	CC	TRINITY_DN40013_c0_g1
GO:0007130	synaptonemal complex assembly	BP	TRINITY_DN40013_c0_g1
GO:0005049	nuclear export signal receptor activity	MF	TRINITY_DN4001_c0_g1
GO:0005986	sucrose biosynthetic process	BP	TRINITY_DN4005_c1_g1; TRINITY_DN4005_c1_g2; TRINITY_DN76792_c0_g1
GO:0050307	sucrose-phosphate phosphatase activity	MF	TRINITY_DN4005_c1_g1; TRINITY_DN4005_c1_g2; TRINITY_DN76792_c0_g1
GO:0008531	riboflavin kinase activity	MF	TRINITY_DN4006_c0_g1; TRINITY_DN8134_c0_g1
GO:0008113	peptide-methionine (S)-S-oxide reductase activity	MF	TRINITY_DN4066_c0_g1; TRINITY_DN46382_c0_g1; TRINITY_DN4882_c0_g1
GO:0004827	proline-tRNA ligase activity	MF	TRINITY_DN406_c0_g1; TRINITY_DN6272_c0_g2
GO:0006433	prolyl-tRNA aminoacylation	BP	TRINITY_DN406_c0_g1; TRINITY_DN6272_c0_g2
GO:0009521	photosystem	CC	TRINITY_DN40949_c1_g2; TRINITY_DN65509_c0_g2
GO:0016168	chlorophyll binding	MF	TRINITY_DN40949_c1_g2; TRINITY_DN65509_c0_g2
GO:0006452	translational frameshifting	BP	TRINITY_DN4100_c0_g1; TRINITY_DN4100_c1_g1; TRINITY_DN4100_c2_g1
GO:0045901	positive regulation of translational elongation	BP	TRINITY_DN4100_c0_g1; TRINITY_DN4100_c1_g1; TRINITY_DN4100_c2_g1
GO:0045905	positive regulation of translational termination	BP	TRINITY_DN4100_c0_g1; TRINITY_DN4100_c1_g1; TRINITY_DN4100_c2_g1
GO:0004635	phosphoribosyl-AMP cyclohydrolase activity	MF	TRINITY_DN4104_c0_g1
GO:0071203	WASH complex	CC	TRINITY_DN4108_c0_g1; TRINITY_DN5813_c0_g1
GO:0005856	cytoskeleton	CC	TRINITY_DN414_c0_g1; TRINITY_DN8703_c0_g1
GO:0004664	prephenate dehydratase activity	MF	TRINITY_DN41651_c0_g2; TRINITY_DN4275_c0_g1; TRINITY_DN5102_c0_g1; TRINITY_DN5102_c0_g2; TRINITY_DN8844_c0_g1
GO:0009094	L-phenylalanine biosynthetic process	BP	TRINITY_DN41651_c0_g2; TRINITY_DN4275_c0_g1; TRINITY_DN5102_c0_g1; TRINITY_DN5102_c0_g2; TRINITY_DN8844_c0_g1
GO:0004649	poly(ADP-ribose) glycohydrolase activity	MF	TRINITY_DN42585_c0_g1; TRINITY_DN5600_c0_g1
GO:0019028	viral capsid	CC	TRINITY_DN42741_c0_g1
GO:0005471	ATP:ADP antiporter activity	MF	TRINITY_DN4298_c0_g1; TRINITY_DN904_c0_g1
GO:0006862	nucleotide transport	BP	TRINITY_DN4298_c0_g1; TRINITY_DN904_c0_g1
GO:0051382	kinetochore assembly	BP	TRINITY_DN4347_c0_g1
GO:0004555	alpha,alpha-trehalase activity	MF	TRINITY_DN43491_c0_g1; TRINITY_DN5279_c0_g1
GO:0005991	trehalose metabolic process	BP	TRINITY_DN43491_c0_g1; TRINITY_DN5279_c0_g1
GO:0015105	arsenite transmembrane transporter activity	MF	TRINITY_DN4395_c0_g1
GO:0015700	arsenite transport	BP	TRINITY_DN4395_c0_g1
GO:0003922	GMP synthase (glutamine-hydrolyzing) activity	MF	TRINITY_DN4452_c0_g1; TRINITY_DN4452_c0_g2; TRINITY_DN71002_c0_g1
GO:0006164	purine nucleotide biosynthetic process	BP	TRINITY_DN4452_c0_g1; TRINITY_DN4452_c0_g2; TRINITY_DN5154_c0_g1; TRINITY_DN6171_c0_g1; TRINITY_DN71002_c0_g1; TRINITY_DN7309_c0_g1; TRINITY_DN7309_c0_g2
GO:0006177	GMP biosynthetic process	BP	TRINITY_DN4452_c0_g1; TRINITY_DN4452_c0_g2; TRINITY_DN71002_c0_g1
GO:0016435	rRNA (guanine) methyltransferase activity	MF	TRINITY_DN4478_c0_g1
GO:0070476	rRNA (guanine-N7)-methylation	BP	TRINITY_DN4478_c0_g1
GO:0030915	Smc5-Smc6 complex	CC	TRINITY_DN4545_c2_g1
GO:0034061	DNA polymerase activity	MF	TRINITY_DN4568_c0_g1
GO:0034227	tRNA thio-modification	BP	TRINITY_DN4591_c0_g1
GO:0015385	sodium:proton antiporter activity	MF	TRINITY_DN46305_c0_g1
GO:0000275	mitochondrial proton-transporting ATP synthase complex; catalytic core F(1)	CC	TRINITY_DN4659_c0_g1; TRINITY_DN57579_c0_g1; TRINITY_DN57579_c1_g1
GO:0006754	ATP biosynthetic process	BP	TRINITY_DN4659_c0_g1; TRINITY_DN57579_c0_g1; TRINITY_DN57579_c1_g1
GO:0009029	tetraacyldisaccharide 4'-kinase activity	MF	TRINITY_DN46770_c0_g1
GO:0008685	2-C-methyl-D-erythritol 2,4-cyclodiphosphate synthase activity	MF	TRINITY_DN46818_c0_g1; TRINITY_DN5442_c0_g2
GO:0000221	vacuolar proton-transporting V-type ATPase; V1 domain	CC	TRINITY_DN4701_c0_g1
GO:0030014	CCR4-NOT complex	CC	TRINITY_DN4748_c0_g1; TRINITY_DN5158_c0_g1
GO:0004334	fumarylacetoacetase activity	MF	TRINITY_DN4749_c0_g1
GO:0009072	aromatic amino acid family metabolic process	BP	TRINITY_DN4749_c0_g1
GO:0005788	endoplasmic reticulum lumen	CC	TRINITY_DN4816_c0_g2
GO:0009306	protein secretion	BP	TRINITY_DN4816_c0_g2
GO:0006576	cellular biogenic amine metabolic process	BP	TRINITY_DN482_c1_g2
GO:0015631	tubulin binding	MF	TRINITY_DN4830_c0_g1
GO:0008430	selenium binding	MF	TRINITY_DN4902_c0_g1
GO:0006303	double-strand break repair via nonhomologous end joining	BP	TRINITY_DN4918_c0_g1; TRINITY_DN5220_c0_g1
GO:0044877	protein-containing complex binding	MF	TRINITY_DN4962_c0_g1
GO:1904680	peptide transmembrane transporter activity	MF	TRINITY_DN4985_c0_g1
GO:0004512	inositol-3-phosphate synthase activity	MF	TRINITY_DN504_c0_g1
GO:0006021	inositol biosynthetic process	BP	TRINITY_DN504_c0_g1
GO:0035299	inositol pentakisphosphate 2-kinase activity	MF	TRINITY_DN5078_c0_g2
GO:0061617	MICOS complex	CC	TRINITY_DN5080_c0_g2
GO:0004107	chorismate synthase activity	MF	TRINITY_DN5135_c0_g1
GO:0004019	adenylosuccinate synthase activity	MF	TRINITY_DN5154_c0_g1; TRINITY_DN6171_c0_g1
GO:0008418	protein-N-terminal asparagine amidohydrolase activity	MF	TRINITY_DN5225_c0_g1
GO:0043231	intracellular membrane-bounded organelle	CC	TRINITY_DN530_c0_g1
GO:0017196	N-terminal peptidyl-methionine acetylation	BP	TRINITY_DN5356_c0_g1
GO:0031417	NatC complex	CC	TRINITY_DN5356_c0_g1
GO:0004000	adenosine deaminase activity	MF	TRINITY_DN5375_c0_g1
GO:0044238	primary metabolic process	BP	TRINITY_DN5392_c0_g1
GO:0004817	cysteine-tRNA ligase activity	MF	TRINITY_DN5412_c0_g1
GO:0006423	cysteinyl-tRNA aminoacylation	BP	TRINITY_DN5412_c0_g1
GO:0004421	hydroxymethylglutaryl-CoA synthase activity	MF	TRINITY_DN5488_c0_g1; TRINITY_DN6128_c0_g1
GO:0005548	phospholipid transporter activity	MF	TRINITY_DN549_c0_g1
GO:0015914	phospholipid transport	BP	TRINITY_DN549_c0_g1
GO:0008810	cellulase activity	MF	TRINITY_DN551_c0_g1
GO:0030245	cellulose catabolic process	BP	TRINITY_DN551_c0_g1
GO:0005315	inorganic phosphate transmembrane transporter activity	MF	TRINITY_DN56011_c0_g1; TRINITY_DN56011_c0_g2
GO:0006817	phosphate ion transport	BP	TRINITY_DN56011_c0_g1; TRINITY_DN56011_c0_g2
GO:0051726	regulation of cell cycle	BP	TRINITY_DN56325_c0_g1; TRINITY_DN5658_c0_g1; TRINITY_DN7238_c0_g1
GO:0004592	pantoate-beta-alanine ligase activity	MF	TRINITY_DN5686_c0_g1
GO:0017070	U6 snRNA binding	MF	TRINITY_DN57501_c0_g1
GO:0030623	U5 snRNA binding	MF	TRINITY_DN57501_c0_g1
GO:0032324	molybdopterin cofactor biosynthetic process	BP	TRINITY_DN581_c0_g1
GO:0004594	pantothenate kinase activity	MF	TRINITY_DN5851_c0_g1; TRINITY_DN9750_c0_g1
GO:0004809	tRNA (guanine-N2-)-methyltransferase activity	MF	TRINITY_DN5872_c0_g1; TRINITY_DN8257_c0_g2; TRINITY_DN909_c0_g1; TRINITY_DN909_c0_g2
GO:0004612	phosphoenolpyruvate carboxykinase (ATP) activity	MF	TRINITY_DN5888_c0_g1; TRINITY_DN9201_c0_g1
GO:0004325	ferrochelatase activity	MF	TRINITY_DN588_c0_g1; TRINITY_DN62_c0_g1
GO:0006783	heme biosynthetic process	BP	TRINITY_DN588_c0_g1; TRINITY_DN62_c0_g1
GO:0009496	plastoquinol--plastocyanin reductase activity	MF	TRINITY_DN6052_c0_g1
GO:0007155	cell adhesion	BP	TRINITY_DN6136_c0_g1
GO:0031966	mitochondrial membrane	CC	TRINITY_DN6139_c0_g2
GO:0007059	chromosome segregation	BP	TRINITY_DN6315_c1_g1
GO:0008883	glutamyl-tRNA reductase activity	MF	TRINITY_DN6375_c0_g1
GO:0034508	centromere complex assembly	BP	TRINITY_DN6438_c0_g1
GO:0065003	protein-containing complex assembly	BP	TRINITY_DN6482_c1_g1
GO:0005761	mitochondrial ribosome	CC	TRINITY_DN6544_c1_g2
GO:0000030	mannosyltransferase activity	MF	TRINITY_DN657_c0_g1
GO:0030176	integral component of endoplasmic reticulum membrane	CC	TRINITY_DN657_c0_g1; TRINITY_DN858_c0_g1
GO:0004826	phenylalanine-tRNA ligase activity	MF	TRINITY_DN6627_c0_g1
GO:0006432	phenylalanyl-tRNA aminoacylation	BP	TRINITY_DN6627_c0_g1
GO:0009405	pathogenesis	BP	TRINITY_DN6642_c0_g1; TRINITY_DN8047_c0_g2
GO:0004379	glycylpeptide N-tetradecanoyltransferase activity	MF	TRINITY_DN6649_c0_g1
GO:0005744	TIM23 mitochondrial import inner membrane translocase complex	CC	TRINITY_DN6675_c0_g1
GO:0005801	cis-Golgi network	CC	TRINITY_DN6707_c1_g1
GO:0008963	phospho-N-acetylmuramoyl-pentapeptide-transferase activity	MF	TRINITY_DN6735_c0_g1; TRINITY_DN6880_c0_g2
GO:0016538	cyclin-dependent protein serine/threonine kinase regulator activity	MF	TRINITY_DN6772_c0_g1
GO:0051920	peroxiredoxin activity	MF	TRINITY_DN6797_c0_g1
GO:0000784	nuclear chromosome; telomeric region	CC	TRINITY_DN682_c0_g1
GO:0016874	ligase activity	MF	TRINITY_DN69724_c0_g1; TRINITY_DN9831_c0_g1
GO:0004146	dihydrofolate reductase activity	MF	TRINITY_DN7017_c0_g1
GO:0046654	tetrahydrofolate biosynthetic process	BP	TRINITY_DN7017_c0_g1
GO:0003954	NADH dehydrogenase activity	MF	TRINITY_DN7101_c0_g1; TRINITY_DN7101_c0_g2
GO:0016852	sirohydrochlorin cobaltochelatase activity	MF	TRINITY_DN7134_c0_g1
GO:0050080	malonyl-CoA decarboxylase activity	MF	TRINITY_DN7193_c1_g1
GO:0006353	DNA-templated transcription; termination	BP	TRINITY_DN7229_c0_g1
GO:0004358	glutamate N-acetyltransferase activity	MF	TRINITY_DN7260_c0_g1
GO:0034998	oligosaccharyltransferase I complex	CC	TRINITY_DN726_c2_g1
GO:0003937	IMP cyclohydrolase activity	MF	TRINITY_DN7309_c0_g1; TRINITY_DN7309_c0_g2
GO:0004643	phosphoribosylaminoimidazolecarboxamide formyltransferase activity	MF	TRINITY_DN7309_c0_g1; TRINITY_DN7309_c0_g2
GO:0000151	ubiquitin ligase complex	CC	TRINITY_DN730_c0_g1
GO:0034450	ubiquitin-ubiquitin ligase activity	MF	TRINITY_DN730_c0_g1
GO:0016603	glutaminyl-peptide cyclotransferase activity	MF	TRINITY_DN7348_c0_g1
GO:0017186	peptidyl-pyroglutamic acid biosynthetic process; using glutaminyl-peptide cyclotransferase	BP	TRINITY_DN7348_c0_g1
GO:0004721	phosphoprotein phosphatase activity	MF	TRINITY_DN7522_c0_g1
GO:0016984	ribulose-bisphosphate carboxylase activity	MF	TRINITY_DN76854_c0_g1
GO:0004017	adenylate kinase activity	MF	TRINITY_DN7779_c0_g1
GO:0008193	tRNA guanylyltransferase activity	MF	TRINITY_DN777_c0_g1
GO:0071816	tail-anchored membrane protein insertion into ER membrane	BP	TRINITY_DN7784_c0_g1
GO:0006605	protein targeting	BP	TRINITY_DN7813_c0_g1; TRINITY_DN9799_c0_g1
GO:0008915	lipid-A-disaccharide synthase activity	MF	TRINITY_DN7837_c0_g1
GO:0008612	peptidyl-lysine modification to peptidyl-hypusine	BP	TRINITY_DN79896_c0_g1; TRINITY_DN801_c0_g1
GO:0043419	urea catabolic process	BP	TRINITY_DN8068_c0_g1
GO:0004057	arginyltransferase activity	MF	TRINITY_DN8159_c0_g1
GO:0016598	protein arginylation	BP	TRINITY_DN8159_c0_g1
GO:0098599	palmitoyl hydrolase activity	MF	TRINITY_DN8280_c0_g1; TRINITY_DN902_c1_g1
GO:0004590	orotidine-5'-phosphate decarboxylase activity	MF	TRINITY_DN832_c0_g1
GO:0006207	'de novo' pyrimidine nucleobase biosynthetic process	BP	TRINITY_DN832_c0_g1
GO:0042773	ATP synthesis coupled electron transport	BP	TRINITY_DN83611_c0_g1
GO:0035658	Mon1-Ccz1 complex	CC	TRINITY_DN836_c0_g1
GO:0018279	protein N-linked glycosylation via asparagine	BP	TRINITY_DN8389_c0_g1
GO:0019825	oxygen binding	MF	TRINITY_DN8420_c0_g1
GO:0044030	regulation of DNA methylation	BP	TRINITY_DN868_c0_g1
GO:0032958	inositol phosphate biosynthetic process	BP	TRINITY_DN88148_c0_g1
GO:0003839	gamma-glutamylcyclotransferase activity	MF	TRINITY_DN8894_c0_g1; TRINITY_DN9497_c0_g1
GO:0006751	glutathione catabolic process	BP	TRINITY_DN8894_c0_g1; TRINITY_DN9497_c0_g1
GO:0004584	dolichyl-phosphate-mannose-glycolipid alpha-mannosyltransferase activity	MF	TRINITY_DN8903_c0_g1
GO:0048037	cofactor binding	MF	TRINITY_DN8910_c0_g1
GO:0009439	cyanate metabolic process	BP	TRINITY_DN8931_c0_g1
GO:0003756	protein disulfide isomerase activity	MF	TRINITY_DN8946_c0_g1
GO:0016671	oxidoreductase activity; acting on a sulfur group of donors; disulfide as acceptor	MF	TRINITY_DN8946_c0_g1
GO:0000724	double-strand break repair via homologous recombination	BP	TRINITY_DN8964_c0_g1
GO:0006189	'de novo' IMP biosynthetic process	BP	TRINITY_DN9014_c1_g1
GO:0005319	lipid transporter activity	MF	TRINITY_DN9094_c0_g1
GO:0016730	oxidoreductase activity; acting on iron-sulfur proteins as donors	MF	TRINITY_DN9142_c0_g1
GO:0031491	nucleosome binding	MF	TRINITY_DN9151_c0_g1
GO:0043044	ATP-dependent chromatin remodeling	BP	TRINITY_DN9151_c0_g1
GO:0003879	ATP phosphoribosyltransferase activity	MF	TRINITY_DN9159_c0_g1
GO:0046718	viral entry into host cell	BP	TRINITY_DN92807_c0_g1
GO:0006729	tetrahydrobiopterin biosynthetic process	BP	TRINITY_DN94325_c0_g1; TRINITY_DN94325_c0_g3
GO:0008124	4-alpha-hydroxytetrahydrobiopterin dehydratase activity	MF	TRINITY_DN94325_c0_g1; TRINITY_DN94325_c0_g3
GO:0009349	riboflavin synthase complex	CC	TRINITY_DN9565_c0_g2
GO:0004820	glycine-tRNA ligase activity	MF	TRINITY_DN9658_c1_g1
GO:0006426	glycyl-tRNA aminoacylation	BP	TRINITY_DN9658_c1_g1
GO:0045145	single-stranded DNA 5'-3' exodeoxyribonuclease activity	MF	TRINITY_DN9679_c0_g1
GO:0016756	glutathione gamma-glutamylcysteinyltransferase activity	MF	TRINITY_DN9798_c0_g1; TRINITY_DN982_c0_g1; TRINITY_DN982_c0_g2
GO:0046938	phytochelatin biosynthetic process	BP	TRINITY_DN9798_c0_g1; TRINITY_DN982_c0_g1; TRINITY_DN982_c0_g2
GO:0000176	nuclear exosome (RNase complex)	CC	TRINITY_DN9822_c0_g1
GO:0016884	carbon-nitrogen ligase activity; with glutamine as amido-N-donor	MF	TRINITY_DN9831_c0_g1
GO:0006282	regulation of DNA repair	BP	TRINITY_DN9933_c0_g1
