# Supplementary material for: Sampling strategies for sugarcane using either clonal replicates or diverse genotypes can bias the conclusions of RNA-Seq studies
Source: Genet Mol Biol. 2023 Apr 3;46(1):e20220286. doi: 10.1590/1678-4685-GMB-2022-0286 (PMC10075064; doi:10.1590/1678-4685-GMB-2022-0286)
Supplement: File S4 - [file 1415-4757-GMB-46-1-e20220286-s9.zip › 1415-4757-GMB-46-1-e20220286-s9/FileS4.csv]

category	numDEInCat	numInCat	term	FDR	contrast	strategy
GO:0043531	241	541	ADP binding	8.44342231215086e-34	VLBxVHB.HB.LB	SBC
GO:0015074	152	305	DNA integration	1.21969765106919e-27	VLBxVHB.HB.LB	SBC
GO:0006313	65	96	transposition, DNA-mediated	1.90912220024523e-20	VLBxVHB.HB.LB	SBC
GO:0004803	61	89	transposase activity	8.61249885703849e-20	VLBxVHB.HB.LB	SBC
GO:0004523	59	89	RNA-DNA hybrid ribonuclease activity	3.03708774241303e-18	VLBxVHB.HB.LB	SBC
GO:0046983	100	266	protein dimerization activity	3.82053965099486e-08	VLBxVHB.HB.LB	SBC
GO:0008270	207	710	zinc ion binding	1.33467143179019e-06	VLBxVHB.HB.LB	SBC
GO:0008234	34	70	cysteine-type peptidase activity	3.99542824079247e-05	VLBxVHB.HB.LB	SBC
GO:0000723	25	54	telomere maintenance	0.00425059218245495	VLBxVHB.HB.LB	SBC
GO:0005515	534	2243	protein binding	0.00425059218245495	VLBxVHB.HB.LB	SBC
GO:0016788	51	147	hydrolase activity, acting on ester bonds	0.00891228705991468	VLBxVHB.HB.LB	SBC
GO:0006508	72	239	proteolysis	0.0223627731720554	VLBxVHB.HB.LB	SBC
GO:0003678	25	60	DNA helicase activity	0.0223627731720554	VLBxVHB.HB.LB	SBC
GO:0003677	205	789	DNA binding	0.0238896113064779	VLBxVHB.HB.LB	SBC
GO:0003676	186	721	nucleic acid binding	0.0298107471976418	VLBxVHB.HB.LB	SBC
GO:0004190	14	30	aspartic-type endopeptidase activity	0.0735278399453478	VLBxVHB.HB.LB	SBC
GO:0010333	9	16	terpene synthase activity	0.132422484119921	VLBxVHB.HB.LB	SBC
GO:0006281	40	130	DNA repair	0.298662552491669	VLBxVHB.HB.LB	SBC
GO:0016758	36	116	transferase activity, transferring hexosyl groups	0.535399525769199	VLBxVHB.HB.LB	SBC
GO:0016559	3	3	peroxisome fission	0.535399525769199	VLBxVHB.HB.LB	SBC
GO:0051087	8	16	chaperone binding	0.580834759830705	VLBxVHB.HB.LB	SBC
GO:0004970	8	17	ionotropic glutamate receptor activity	0.586980714377307	VLBxVHB.HB.LB	SBC
GO:0016705	37	127	oxidoreductase activity, acting on paired donors, with incorporation or reduction of molecular oxygen	0.652875533428635	VLBxVHB.HB.LB	SBC
GO:0006887	14	40	exocytosis	0.934597308132349	VLBxVHB.HB.LB	SBC
GO:0005543	7	15	phospholipid binding	0.934597308132349	VLBxVHB.HB.LB	SBC
GO:0000145	15	44	exocyst	0.934597308132349	VLBxVHB.HB.LB	SBC
GO:0016829	10	26	lyase activity	1	VLBxVHB.HB.LB	SBC
GO:0000774	3	4	adenyl-nucleotide exchange factor activity	1	VLBxVHB.HB.LB	SBC
GO:0042803	3	4	protein homodimerization activity	1	VLBxVHB.HB.LB	SBC
GO:0005779	3	4	integral component of peroxisomal membrane	1	VLBxVHB.HB.LB	SBC
GO:0017148	8	19	negative regulation of translation	1	VLBxVHB.HB.LB	SBC
GO:0030598	8	19	rRNA N-glycosylase activity	1	VLBxVHB.HB.LB	SBC
GO:0016702	11	30	oxidoreductase activity, acting on single donors with incorporation of molecular oxygen, incorporation of two atoms of oxygen	1	VLBxVHB.HB.LB	SBC
GO:0006468	259	1139	protein phosphorylation	1	VLBxVHB.HB.LB	SBC
GO:0033177	3	4	proton-transporting two-sector ATPase complex, proton-transporting domain	1	VLBxVHB.HB.LB	SBC
GO:0004672	258	1138	protein kinase activity	1	VLBxVHB.HB.LB	SBC
GO:0033926	4	8	glycopeptide alpha-N-acetylgalactosaminidase activity	1	VLBxVHB.HB.LB	SBC
GO:0008146	7	18	sulfotransferase activity	1	VLBxVHB.HB.LB	SBC
GO:0016620	5	11	oxidoreductase activity, acting on the aldehyde or oxo group of donors, NAD or NADP as acceptor	1	VLBxVHB.HB.LB	SBC
GO:0016567	15	50	protein ubiquitination	1	VLBxVHB.HB.LB	SBC
GO:0005506	37	146	iron ion binding	1	VLBxVHB.HB.LB	SBC
GO:0043169	2	3	cation binding	1	VLBxVHB.HB.LB	SBC
GO:0046373	3	6	L-arabinose metabolic process	1	VLBxVHB.HB.LB	SBC
GO:0046556	3	6	alpha-L-arabinofuranosidase activity	1	VLBxVHB.HB.LB	SBC
GO:0004499	5	13	N,N-dimethylaniline monooxygenase activity	1	VLBxVHB.HB.LB	SBC
GO:0007596	2	3	blood coagulation	1	VLBxVHB.HB.LB	SBC
GO:0008272	4	10	sulfate transport	1	VLBxVHB.HB.LB	SBC
GO:0015116	4	10	sulfate transmembrane transporter activity	1	VLBxVHB.HB.LB	SBC
GO:0030246	13	47	carbohydrate binding	1	VLBxVHB.HB.LB	SBC
GO:0042626	14	51	ATPase activity, coupled to transmembrane movement of substances	1	VLBxVHB.HB.LB	SBC
GO:0008171	6	18	O-methyltransferase activity	1	VLBxVHB.HB.LB	SBC
GO:0005516	10	35	calmodulin binding	1	VLBxVHB.HB.LB	SBC
GO:0070823	2	4	HDA1 complex	1	VLBxVHB.HB.LB	SBC
GO:0005534	2	4	galactose binding	1	VLBxVHB.HB.LB	SBC
GO:0003968	4	11	RNA-directed 5'-3' RNA polymerase activity	1	VLBxVHB.HB.LB	SBC
GO:0030247	13	49	polysaccharide binding	1	VLBxVHB.HB.LB	SBC
GO:0016844	3	7	strictosidine synthase activity	1	VLBxVHB.HB.LB	SBC
GO:1990380	2	4	Lys48-specific deubiquitinase activity	1	VLBxVHB.HB.LB	SBC
GO:0007275	7	23	multicellular organism development	1	VLBxVHB.HB.LB	SBC
GO:0008964	2	4	phosphoenolpyruvate carboxylase activity	1	VLBxVHB.HB.LB	SBC
GO:0015977	2	4	carbon fixation	1	VLBxVHB.HB.LB	SBC
GO:0044877	1	1	protein-containing complex binding	1	VLBxVHB.HB.LB	SBC
GO:0000724	1	1	double-strand break repair via homologous recombination	1	VLBxVHB.HB.LB	SBC
GO:0043419	1	1	urea catabolic process	1	VLBxVHB.HB.LB	SBC
GO:0003856	1	1	3-dehydroquinate synthase activity	1	VLBxVHB.HB.LB	SBC
GO:0008810	1	1	cellulase activity	1	VLBxVHB.HB.LB	SBC
GO:0030245	1	1	cellulose catabolic process	1	VLBxVHB.HB.LB	SBC
GO:0034061	1	1	DNA polymerase activity	1	VLBxVHB.HB.LB	SBC
GO:0042128	2	4	nitrate assimilation	1	VLBxVHB.HB.LB	SBC
GO:0032958	1	1	inositol phosphate biosynthetic process	1	VLBxVHB.HB.LB	SBC
GO:0008193	1	1	tRNA guanylyltransferase activity	1	VLBxVHB.HB.LB	SBC
GO:0000166	17	68	nucleotide binding	1	VLBxVHB.HB.LB	SBC
GO:0006310	13	50	DNA recombination	1	VLBxVHB.HB.LB	SBC
GO:1990879	1	1	CST complex	1	VLBxVHB.HB.LB	SBC
GO:0016765	4	12	transferase activity, transferring alkyl or aryl (other than methyl) groups	1	VLBxVHB.HB.LB	SBC
GO:0006725	1	1	cellular aromatic compound metabolic process	1	VLBxVHB.HB.LB	SBC
GO:0008198	1	1	ferrous iron binding	1	VLBxVHB.HB.LB	SBC
GO:0017053	1	1	transcriptional repressor complex	1	VLBxVHB.HB.LB	SBC
GO:0004674	5	17	protein serine/threonine kinase activity	1	VLBxVHB.HB.LB	SBC
GO:0020037	51	217	heme binding	1	VLBxVHB.HB.LB	SBC
GO:0004592	1	1	pantoate-beta-alanine ligase activity	1	VLBxVHB.HB.LB	SBC
GO:0070876	1	1	SOSS complex	1	VLBxVHB.HB.LB	SBC
GO:0045735	4	11	nutrient reservoir activity	1	VLBxVHB.HB.LB	SBC
GO:0006401	1	1	RNA catabolic process	1	VLBxVHB.HB.LB	SBC
GO:0032299	1	1	ribonuclease H2 complex	1	VLBxVHB.HB.LB	SBC
GO:0006850	2	4	mitochondrial pyruvate transmembrane transport	1	VLBxVHB.HB.LB	SBC
GO:0006270	4	13	DNA replication initiation	1	VLBxVHB.HB.LB	SBC
GO:0016575	2	5	histone deacetylation	1	VLBxVHB.HB.LB	SBC
GO:0005669	2	5	transcription factor TFIID complex	1	VLBxVHB.HB.LB	SBC
GO:0070008	2	5	serine-type exopeptidase activity	1	VLBxVHB.HB.LB	SBC
GO:0006099	2	5	tricarboxylic acid cycle	1	VLBxVHB.HB.LB	SBC
GO:0009073	2	5	aromatic amino acid family biosynthetic process	1	VLBxVHB.HB.LB	SBC
GO:0006511	13	52	ubiquitin-dependent protein catabolic process	1	VLBxVHB.HB.LB	SBC
GO:0015833	2	5	peptide transport	1	VLBxVHB.HB.LB	SBC
GO:0003993	4	14	acid phosphatase activity	1	VLBxVHB.HB.LB	SBC
GO:0046873	8	31	metal ion transmembrane transporter activity	1	VLBxVHB.HB.LB	SBC
GO:0048544	11	46	recognition of pollen	1	VLBxVHB.HB.LB	SBC
GO:0006418	12	50	tRNA aminoacylation for protein translation	1	VLBxVHB.HB.LB	SBC
GO:0000287	11	45	magnesium ion binding	1	VLBxVHB.HB.LB	SBC
GO:0008380	2	5	RNA splicing	1	VLBxVHB.HB.LB	SBC
GO:0009378	11	46	four-way junction helicase activity	1	VLBxVHB.HB.LB	SBC
GO:0071949	5	19	FAD binding	1	VLBxVHB.HB.LB	SBC
GO:0004843	4	14	thiol-dependent ubiquitin-specific protease activity	1	VLBxVHB.HB.LB	SBC
GO:0042157	7	26	lipoprotein metabolic process	1	VLBxVHB.HB.LB	SBC
GO:0003918	2	6	DNA topoisomerase type II (ATP-hydrolyzing) activity	1	VLBxVHB.HB.LB	SBC
GO:0004315	2	6	3-oxoacyl-[acyl-carrier-protein] synthase activity	1	VLBxVHB.HB.LB	SBC
GO:0016872	2	6	intramolecular lyase activity	1	VLBxVHB.HB.LB	SBC
GO:0005743	2	5	mitochondrial inner membrane	1	VLBxVHB.HB.LB	SBC
GO:0050660	11	47	flavin adenine dinucleotide binding	1	VLBxVHB.HB.LB	SBC
GO:0006073	4	13	cellular glucan metabolic process	1	VLBxVHB.HB.LB	SBC
GO:0016762	4	13	xyloglucan:xyloglucosyl transferase activity	1	VLBxVHB.HB.LB	SBC
GO:0048046	4	13	apoplast	1	VLBxVHB.HB.LB	SBC
GO:0003910	1	2	DNA ligase (ATP) activity	1	VLBxVHB.HB.LB	SBC
GO:0004832	1	2	valine-tRNA ligase activity	1	VLBxVHB.HB.LB	SBC
GO:0006438	1	2	valyl-tRNA aminoacylation	1	VLBxVHB.HB.LB	SBC
GO:0007031	1	2	peroxisome organization	1	VLBxVHB.HB.LB	SBC
GO:0004363	1	2	glutathione synthase activity	1	VLBxVHB.HB.LB	SBC
GO:0006750	1	2	glutathione biosynthetic process	1	VLBxVHB.HB.LB	SBC
GO:0008107	1	2	galactoside 2-alpha-L-fucosyltransferase activity	1	VLBxVHB.HB.LB	SBC
GO:0042546	1	2	cell wall biogenesis	1	VLBxVHB.HB.LB	SBC
GO:0004506	1	2	squalene monooxygenase activity	1	VLBxVHB.HB.LB	SBC
GO:0098599	1	2	palmitoyl hydrolase activity	1	VLBxVHB.HB.LB	SBC
GO:0005471	1	2	ATP:ADP antiporter activity	1	VLBxVHB.HB.LB	SBC
GO:0006862	1	2	nucleotide transport	1	VLBxVHB.HB.LB	SBC
GO:0097367	1	2	carbohydrate derivative binding	1	VLBxVHB.HB.LB	SBC
GO:1901135	1	2	carbohydrate derivative metabolic process	1	VLBxVHB.HB.LB	SBC
GO:0004619	1	2	phosphoglycerate mutase activity	1	VLBxVHB.HB.LB	SBC
GO:0006007	1	2	glucose catabolic process	1	VLBxVHB.HB.LB	SBC
GO:0042555	1	2	MCM complex	1	VLBxVHB.HB.LB	SBC
GO:1905775	1	2	negative regulation of DNA helicase activity	1	VLBxVHB.HB.LB	SBC
GO:0005777	2	6	peroxisome	1	VLBxVHB.HB.LB	SBC
GO:0016887	33	153	ATPase activity	1	VLBxVHB.HB.LB	SBC
GO:0071203	1	2	WASH complex	1	VLBxVHB.HB.LB	SBC
GO:0003922	1	2	GMP synthase (glutamine-hydrolyzing) activity	1	VLBxVHB.HB.LB	SBC
GO:0006177	1	2	GMP biosynthetic process	1	VLBxVHB.HB.LB	SBC
GO:0009690	2	6	cytokinin metabolic process	1	VLBxVHB.HB.LB	SBC
GO:0019139	2	6	cytokinin dehydrogenase activity	1	VLBxVHB.HB.LB	SBC
GO:0006869	7	27	lipid transport	1	VLBxVHB.HB.LB	SBC
GO:0003839	1	2	gamma-glutamylcyclotransferase activity	1	VLBxVHB.HB.LB	SBC
GO:0006751	1	2	glutathione catabolic process	1	VLBxVHB.HB.LB	SBC
GO:0006388	1	2	tRNA splicing, via endonucleolytic cleavage and ligation	1	VLBxVHB.HB.LB	SBC
GO:0015940	1	2	pantothenate biosynthetic process	1	VLBxVHB.HB.LB	SBC
GO:0008685	1	2	2-C-methyl-D-erythritol 2,4-cyclodiphosphate synthase activity	1	VLBxVHB.HB.LB	SBC
GO:0043190	1	2	ATP-binding cassette (ABC) transporter complex	1	VLBxVHB.HB.LB	SBC
GO:0031625	3	11	ubiquitin protein ligase binding	1	VLBxVHB.HB.LB	SBC
GO:0003917	1	2	DNA topoisomerase type I activity	1	VLBxVHB.HB.LB	SBC
GO:0010167	1	2	response to nitrate	1	VLBxVHB.HB.LB	SBC
GO:0015706	1	2	nitrate transport	1	VLBxVHB.HB.LB	SBC
GO:0005665	2	6	RNA polymerase II, core complex	1	VLBxVHB.HB.LB	SBC
GO:0005618	4	14	cell wall	1	VLBxVHB.HB.LB	SBC
GO:0016125	1	2	sterol metabolic process	1	VLBxVHB.HB.LB	SBC
GO:0047750	1	2	cholestenol delta-isomerase activity	1	VLBxVHB.HB.LB	SBC
GO:0004568	3	10	chitinase activity	1	VLBxVHB.HB.LB	SBC
GO:0006032	3	10	chitin catabolic process	1	VLBxVHB.HB.LB	SBC
GO:0016998	3	10	cell wall macromolecule catabolic process	1	VLBxVHB.HB.LB	SBC
GO:0042393	4	15	histone binding	1	VLBxVHB.HB.LB	SBC
GO:0003954	1	2	NADH dehydrogenase activity	1	VLBxVHB.HB.LB	SBC
GO:0005750	1	2	mitochondrial respiratory chain complex III	1	VLBxVHB.HB.LB	SBC
GO:0006122	1	2	mitochondrial electron transport, ubiquinol to cytochrome c	1	VLBxVHB.HB.LB	SBC
GO:0035145	1	2	exon-exon junction complex	1	VLBxVHB.HB.LB	SBC
GO:0006974	1	2	cellular response to DNA damage stimulus	1	VLBxVHB.HB.LB	SBC
GO:0030001	20	87	metal ion transport	1	VLBxVHB.HB.LB	SBC
GO:0006367	3	11	transcription initiation from RNA polymerase II promoter	1	VLBxVHB.HB.LB	SBC
GO:0050832	1	2	defense response to fungus	1	VLBxVHB.HB.LB	SBC
GO:0015098	3	11	molybdate ion transmembrane transporter activity	1	VLBxVHB.HB.LB	SBC
GO:0015689	3	11	molybdate ion transport	1	VLBxVHB.HB.LB	SBC
GO:0033897	2	7	ribonuclease T2 activity	1	VLBxVHB.HB.LB	SBC
GO:0015078	3	11	proton transmembrane transporter activity	1	VLBxVHB.HB.LB	SBC
GO:0071704	1	3	organic substance metabolic process	1	VLBxVHB.HB.LB	SBC
GO:0005542	1	3	folic acid binding	1	VLBxVHB.HB.LB	SBC
GO:0004814	1	3	arginine-tRNA ligase activity	1	VLBxVHB.HB.LB	SBC
GO:0006420	1	3	arginyl-tRNA aminoacylation	1	VLBxVHB.HB.LB	SBC
GO:0006366	2	7	transcription by RNA polymerase II	1	VLBxVHB.HB.LB	SBC
GO:0004185	9	41	serine-type carboxypeptidase activity	1	VLBxVHB.HB.LB	SBC
GO:0016151	1	3	nickel cation binding	1	VLBxVHB.HB.LB	SBC
GO:0005216	4	18	ion channel activity	1	VLBxVHB.HB.LB	SBC
GO:0003872	3	13	6-phosphofructokinase activity	1	VLBxVHB.HB.LB	SBC
GO:0005956	1	3	protein kinase CK2 complex	1	VLBxVHB.HB.LB	SBC
GO:0019887	1	3	protein kinase regulator activity	1	VLBxVHB.HB.LB	SBC
GO:0004807	1	3	triose-phosphate isomerase activity	1	VLBxVHB.HB.LB	SBC
GO:0009916	1	3	alternative oxidase activity	1	VLBxVHB.HB.LB	SBC
GO:0006952	4	17	defense response	1	VLBxVHB.HB.LB	SBC
GO:0046168	1	3	glycerol-3-phosphate catabolic process	1	VLBxVHB.HB.LB	SBC
GO:0016747	19	88	transferase activity, transferring acyl groups other than amino-acyl groups	1	VLBxVHB.HB.LB	SBC
GO:0005337	1	3	nucleoside transmembrane transporter activity	1	VLBxVHB.HB.LB	SBC
GO:1901642	1	3	nucleoside transmembrane transport	1	VLBxVHB.HB.LB	SBC
GO:0004089	1	3	carbonate dehydratase activity	1	VLBxVHB.HB.LB	SBC
GO:0016032	1	3	viral process	1	VLBxVHB.HB.LB	SBC
GO:0006814	2	8	sodium ion transport	1	VLBxVHB.HB.LB	SBC
GO:0003849	1	3	3-deoxy-7-phosphoheptulonate synthase activity	1	VLBxVHB.HB.LB	SBC
GO:0004812	12	58	aminoacyl-tRNA ligase activity	1	VLBxVHB.HB.LB	SBC
GO:0004197	1	3	cysteine-type endopeptidase activity	1	VLBxVHB.HB.LB	SBC
GO:0005664	1	3	nuclear origin of replication recognition complex	1	VLBxVHB.HB.LB	SBC
GO:0004518	3	14	nuclease activity	1	VLBxVHB.HB.LB	SBC
GO:0005740	1	3	mitochondrial envelope	1	VLBxVHB.HB.LB	SBC
GO:0000159	2	9	protein phosphatase type 2A complex	1	VLBxVHB.HB.LB	SBC
GO:0030151	2	8	molybdenum ion binding	1	VLBxVHB.HB.LB	SBC
GO:0009143	1	3	nucleoside triphosphate catabolic process	1	VLBxVHB.HB.LB	SBC
GO:0005524	367	1800	ATP binding	1	VLBxVHB.HB.LB	SBC
GO:0008081	3	14	phosphoric diester hydrolase activity	1	VLBxVHB.HB.LB	SBC
GO:0006506	2	9	GPI anchor biosynthetic process	1	VLBxVHB.HB.LB	SBC
GO:0051287	9	44	NAD binding	1	VLBxVHB.HB.LB	SBC
GO:0003860	3	14	3-hydroxyisobutyryl-CoA hydrolase activity	1	VLBxVHB.HB.LB	SBC
GO:0006811	4	20	ion transport	1	VLBxVHB.HB.LB	SBC
GO:0016868	1	4	intramolecular transferase activity, phosphotransferases	1	VLBxVHB.HB.LB	SBC
GO:0004809	1	4	tRNA (guanine-N2-)-methyltransferase activity	1	VLBxVHB.HB.LB	SBC
GO:0002161	2	9	aminoacyl-tRNA editing activity	1	VLBxVHB.HB.LB	SBC
GO:0004176	1	4	ATP-dependent peptidase activity	1	VLBxVHB.HB.LB	SBC
GO:0016255	1	4	attachment of GPI anchor to protein	1	VLBxVHB.HB.LB	SBC
GO:0016740	1	4	transferase activity	1	VLBxVHB.HB.LB	SBC
GO:0006890	1	4	retrograde vesicle-mediated transport, Golgi to ER	1	VLBxVHB.HB.LB	SBC
GO:0005089	3	14	Rho guanyl-nucleotide exchange factor activity	1	VLBxVHB.HB.LB	SBC
GO:0016717	1	4	oxidoreductase activity, acting on paired donors, with oxidation of a pair of donors resulting in the reduction of molecular oxygen to two molecules of water	1	VLBxVHB.HB.LB	SBC
GO:0030130	1	4	clathrin coat of trans-Golgi network vesicle	1	VLBxVHB.HB.LB	SBC
GO:0030132	1	4	clathrin coat of coated pit	1	VLBxVHB.HB.LB	SBC
GO:0004813	1	4	alanine-tRNA ligase activity	1	VLBxVHB.HB.LB	SBC
GO:0006419	1	4	alanyl-tRNA aminoacylation	1	VLBxVHB.HB.LB	SBC
GO:0017176	1	4	phosphatidylinositol N-acetylglucosaminyltransferase activity	1	VLBxVHB.HB.LB	SBC
GO:0006259	1	4	DNA metabolic process	1	VLBxVHB.HB.LB	SBC
GO:0005681	1	4	spliceosomal complex	1	VLBxVHB.HB.LB	SBC
GO:0016846	1	4	carbon-sulfur lyase activity	1	VLBxVHB.HB.LB	SBC
GO:0006471	1	4	protein ADP-ribosylation	1	VLBxVHB.HB.LB	SBC
GO:0003997	1	4	acyl-CoA oxidase activity	1	VLBxVHB.HB.LB	SBC
GO:0006635	1	4	fatty acid beta-oxidation	1	VLBxVHB.HB.LB	SBC
GO:0008324	2	10	cation transmembrane transporter activity	1	VLBxVHB.HB.LB	SBC
GO:0016429	1	4	tRNA (adenine-N1-)-methyltransferase activity	1	VLBxVHB.HB.LB	SBC
GO:0019888	2	10	protein phosphatase regulator activity	1	VLBxVHB.HB.LB	SBC
GO:0010038	1	4	response to metal ion	1	VLBxVHB.HB.LB	SBC
GO:0005215	2	10	transporter activity	1	VLBxVHB.HB.LB	SBC
GO:0004367	1	4	glycerol-3-phosphate dehydrogenase [NAD+] activity	1	VLBxVHB.HB.LB	SBC
GO:0006265	3	15	DNA topological change	1	VLBxVHB.HB.LB	SBC
GO:0005576	8	38	extracellular region	1	VLBxVHB.HB.LB	SBC
GO:0015743	1	4	malate transport	1	VLBxVHB.HB.LB	SBC
GO:0005672	1	4	transcription factor TFIIA complex	1	VLBxVHB.HB.LB	SBC
GO:0004553	37	182	hydrolase activity, hydrolyzing O-glycosyl compounds	1	VLBxVHB.HB.LB	SBC
GO:0006855	8	42	drug transmembrane transport	1	VLBxVHB.HB.LB	SBC
GO:0015297	8	42	antiporter activity	1	VLBxVHB.HB.LB	SBC
GO:0004109	1	4	coproporphyrinogen oxidase activity	1	VLBxVHB.HB.LB	SBC
GO:0016891	1	5	endoribonuclease activity, producing 5'-phosphomonoesters	1	VLBxVHB.HB.LB	SBC
GO:0008757	2	10	S-adenosylmethionine-dependent methyltransferase activity	1	VLBxVHB.HB.LB	SBC
GO:0042765	1	5	GPI-anchor transamidase complex	1	VLBxVHB.HB.LB	SBC
GO:0070461	1	5	SAGA-type complex	1	VLBxVHB.HB.LB	SBC
GO:0032977	1	5	membrane insertase activity	1	VLBxVHB.HB.LB	SBC
GO:0016614	1	5	oxidoreductase activity, acting on CH-OH group of donors	1	VLBxVHB.HB.LB	SBC
GO:0004345	1	5	glucose-6-phosphate dehydrogenase activity	1	VLBxVHB.HB.LB	SBC
GO:0006006	1	5	glucose metabolic process	1	VLBxVHB.HB.LB	SBC
GO:0017150	1	5	tRNA dihydrouridine synthase activity	1	VLBxVHB.HB.LB	SBC
GO:0005096	3	17	GTPase activator activity	1	VLBxVHB.HB.LB	SBC
GO:0000902	3	16	cell morphogenesis	1	VLBxVHB.HB.LB	SBC
GO:0004557	1	5	alpha-galactosidase activity	1	VLBxVHB.HB.LB	SBC
GO:0005092	1	5	GDP-dissociation inhibitor activity	1	VLBxVHB.HB.LB	SBC
GO:0007264	1	5	small GTPase mediated signal transduction	1	VLBxVHB.HB.LB	SBC
GO:0016773	3	16	phosphotransferase activity, alcohol group as acceptor	1	VLBxVHB.HB.LB	SBC
GO:0050661	7	38	NADP binding	1	VLBxVHB.HB.LB	SBC
GO:0006308	1	5	DNA catabolic process	1	VLBxVHB.HB.LB	SBC
GO:0004129	1	5	cytochrome-c oxidase activity	1	VLBxVHB.HB.LB	SBC
GO:0006260	7	38	DNA replication	1	VLBxVHB.HB.LB	SBC
GO:0000148	2	12	1,3-beta-D-glucan synthase complex	1	VLBxVHB.HB.LB	SBC
GO:0003843	2	12	1,3-beta-D-glucan synthase activity	1	VLBxVHB.HB.LB	SBC
GO:0006075	2	12	(1->3)-beta-D-glucan biosynthetic process	1	VLBxVHB.HB.LB	SBC
GO:0008137	1	5	NADH dehydrogenase (ubiquinone) activity	1	VLBxVHB.HB.LB	SBC
GO:0009116	3	17	nucleoside metabolic process	1	VLBxVHB.HB.LB	SBC
GO:0003690	6	34	double-stranded DNA binding	1	VLBxVHB.HB.LB	SBC
GO:0003333	3	17	amino acid transmembrane transport	1	VLBxVHB.HB.LB	SBC
GO:0007017	1	5	microtubule-based process	1	VLBxVHB.HB.LB	SBC
GO:0030286	1	5	dynein complex	1	VLBxVHB.HB.LB	SBC
GO:0022857	36	189	transmembrane transporter activity	1	VLBxVHB.HB.LB	SBC
GO:0018024	4	23	histone-lysine N-methyltransferase activity	1	VLBxVHB.HB.LB	SBC
GO:0004857	4	21	enzyme inhibitor activity	1	VLBxVHB.HB.LB	SBC
GO:0008237	1	6	metallopeptidase activity	1	VLBxVHB.HB.LB	SBC
GO:0004652	1	6	polynucleotide adenylyltransferase activity	1	VLBxVHB.HB.LB	SBC
GO:0043631	1	6	RNA polyadenylation	1	VLBxVHB.HB.LB	SBC
GO:0070569	1	6	uridylyltransferase activity	1	VLBxVHB.HB.LB	SBC
GO:0015165	1	6	pyrimidine nucleotide-sugar transmembrane transporter activity	1	VLBxVHB.HB.LB	SBC
GO:0090481	1	6	pyrimidine nucleotide-sugar transmembrane transport	1	VLBxVHB.HB.LB	SBC
GO:0016616	17	92	oxidoreductase activity, acting on the CH-OH group of donors, NAD or NADP as acceptor	1	VLBxVHB.HB.LB	SBC
GO:0034968	3	18	histone lysine methylation	1	VLBxVHB.HB.LB	SBC
GO:0006164	1	6	purine nucleotide biosynthetic process	1	VLBxVHB.HB.LB	SBC
GO:0008289	9	49	lipid binding	1	VLBxVHB.HB.LB	SBC
GO:0004861	1	5	cyclin-dependent protein serine/threonine kinase inhibitor activity	1	VLBxVHB.HB.LB	SBC
GO:0007050	1	5	cell cycle arrest	1	VLBxVHB.HB.LB	SBC
GO:0043015	1	6	gamma-tubulin binding	1	VLBxVHB.HB.LB	SBC
GO:0016114	1	6	terpenoid biosynthetic process	1	VLBxVHB.HB.LB	SBC
GO:0003747	1	6	translation release factor activity	1	VLBxVHB.HB.LB	SBC
GO:0004066	1	6	asparagine synthase (glutamine-hydrolyzing) activity	1	VLBxVHB.HB.LB	SBC
GO:0006529	1	6	asparagine biosynthetic process	1	VLBxVHB.HB.LB	SBC
GO:0004842	21	113	ubiquitin-protein transferase activity	1	VLBxVHB.HB.LB	SBC
GO:0005507	5	29	copper ion binding	1	VLBxVHB.HB.LB	SBC
GO:0016790	1	6	thiolester hydrolase activity	1	VLBxVHB.HB.LB	SBC
GO:0004252	12	68	serine-type endopeptidase activity	1	VLBxVHB.HB.LB	SBC
GO:0008033	3	18	tRNA processing	1	VLBxVHB.HB.LB	SBC
GO:0009877	1	6	nodulation	1	VLBxVHB.HB.LB	SBC
GO:0015095	2	12	magnesium ion transmembrane transporter activity	1	VLBxVHB.HB.LB	SBC
GO:0015693	2	12	magnesium ion transport	1	VLBxVHB.HB.LB	SBC
GO:0006464	1	6	cellular protein modification process	1	VLBxVHB.HB.LB	SBC
GO:0048500	1	6	signal recognition particle	1	VLBxVHB.HB.LB	SBC
GO:0006633	4	24	fatty acid biosynthetic process	1	VLBxVHB.HB.LB	SBC
GO:0004386	5	30	helicase activity	1	VLBxVHB.HB.LB	SBC
GO:0004869	1	5	cysteine-type endopeptidase inhibitor activity	1	VLBxVHB.HB.LB	SBC
GO:0016772	1	6	transferase activity, transferring phosphorus-containing groups	1	VLBxVHB.HB.LB	SBC
GO:0002100	1	6	tRNA wobble adenosine to inosine editing	1	VLBxVHB.HB.LB	SBC
GO:0008251	1	6	tRNA-specific adenosine deaminase activity	1	VLBxVHB.HB.LB	SBC
GO:0016760	7	40	cellulose synthase (UDP-forming) activity	1	VLBxVHB.HB.LB	SBC
GO:0030244	7	40	cellulose biosynthetic process	1	VLBxVHB.HB.LB	SBC
GO:0009507	1	6	chloroplast	1	VLBxVHB.HB.LB	SBC
GO:0006779	1	6	porphyrin-containing compound biosynthetic process	1	VLBxVHB.HB.LB	SBC
GO:0000139	1	7	Golgi membrane	1	VLBxVHB.HB.LB	SBC
GO:0047429	1	6	nucleoside-triphosphate diphosphatase activity	1	VLBxVHB.HB.LB	SBC
GO:0004435	1	7	phosphatidylinositol phospholipase C activity	1	VLBxVHB.HB.LB	SBC
GO:0003854	10	59	3-beta-hydroxy-delta5-steroid dehydrogenase activity	1	VLBxVHB.HB.LB	SBC
GO:0004471	1	7	malate dehydrogenase (decarboxylating) (NAD+) activity	1	VLBxVHB.HB.LB	SBC
GO:0030145	1	7	manganese ion binding	1	VLBxVHB.HB.LB	SBC
GO:0006400	1	7	tRNA modification	1	VLBxVHB.HB.LB	SBC
GO:0009312	1	7	oligosaccharide biosynthetic process	1	VLBxVHB.HB.LB	SBC
GO:0043039	2	14	tRNA aminoacylation	1	VLBxVHB.HB.LB	SBC
GO:0003950	1	7	NAD+ ADP-ribosyltransferase activity	1	VLBxVHB.HB.LB	SBC
GO:0004540	1	7	ribonuclease activity	1	VLBxVHB.HB.LB	SBC
GO:0055085	91	478	transmembrane transport	1	VLBxVHB.HB.LB	SBC
GO:0006812	3	21	cation transport	1	VLBxVHB.HB.LB	SBC
GO:0004402	1	7	histone acetyltransferase activity	1	VLBxVHB.HB.LB	SBC
GO:0004602	1	7	glutathione peroxidase activity	1	VLBxVHB.HB.LB	SBC
GO:0016307	2	15	phosphatidylinositol phosphate kinase activity	1	VLBxVHB.HB.LB	SBC
GO:0046488	2	15	phosphatidylinositol metabolic process	1	VLBxVHB.HB.LB	SBC
GO:0009678	1	7	hydrogen-translocating pyrophosphatase activity	1	VLBxVHB.HB.LB	SBC
GO:0003779	4	27	actin binding	1	VLBxVHB.HB.LB	SBC
GO:0005247	1	8	voltage-gated chloride channel activity	1	VLBxVHB.HB.LB	SBC
GO:0006821	1	8	chloride transport	1	VLBxVHB.HB.LB	SBC
GO:0006614	2	14	SRP-dependent cotranslational protein targeting to membrane	1	VLBxVHB.HB.LB	SBC
GO:0004045	1	7	aminoacyl-tRNA hydrolase activity	1	VLBxVHB.HB.LB	SBC
GO:0003697	2	14	single-stranded DNA binding	1	VLBxVHB.HB.LB	SBC
GO:0008236	4	28	serine-type peptidase activity	1	VLBxVHB.HB.LB	SBC
GO:0009451	2	15	RNA modification	1	VLBxVHB.HB.LB	SBC
GO:0009982	2	15	pseudouridine synthase activity	1	VLBxVHB.HB.LB	SBC
GO:0006694	10	62	steroid biosynthetic process	1	VLBxVHB.HB.LB	SBC
GO:0050662	17	98	coenzyme binding	1	VLBxVHB.HB.LB	SBC
GO:0001510	1	8	RNA methylation	1	VLBxVHB.HB.LB	SBC
GO:0009452	1	8	7-methylguanosine RNA capping	1	VLBxVHB.HB.LB	SBC
GO:0008312	1	8	7S RNA binding	1	VLBxVHB.HB.LB	SBC
GO:0016831	1	8	carboxy-lyase activity	1	VLBxVHB.HB.LB	SBC
GO:0008134	1	9	transcription factor binding	1	VLBxVHB.HB.LB	SBC
GO:0007010	1	9	cytoskeleton organization	1	VLBxVHB.HB.LB	SBC
GO:0019898	2	14	extrinsic component of membrane	1	VLBxVHB.HB.LB	SBC
GO:0004525	1	9	ribonuclease III activity	1	VLBxVHB.HB.LB	SBC
GO:0006414	1	9	translational elongation	1	VLBxVHB.HB.LB	SBC
GO:0005741	1	9	mitochondrial outer membrane	1	VLBxVHB.HB.LB	SBC
GO:0005198	2	16	structural molecule activity	1	VLBxVHB.HB.LB	SBC
GO:0000272	1	9	polysaccharide catabolic process	1	VLBxVHB.HB.LB	SBC
GO:0016161	1	9	beta-amylase activity	1	VLBxVHB.HB.LB	SBC
GO:0004650	3	23	polygalacturonase activity	1	VLBxVHB.HB.LB	SBC
GO:0006415	1	9	translational termination	1	VLBxVHB.HB.LB	SBC
GO:0050664	1	9	oxidoreductase activity, acting on NAD(P)H, oxygen as acceptor	1	VLBxVHB.HB.LB	SBC
GO:0003682	2	17	chromatin binding	1	VLBxVHB.HB.LB	SBC
GO:0004222	3	24	metalloendopeptidase activity	1	VLBxVHB.HB.LB	SBC
GO:0008138	2	17	protein tyrosine/serine/threonine phosphatase activity	1	VLBxVHB.HB.LB	SBC
GO:0016311	2	17	dephosphorylation	1	VLBxVHB.HB.LB	SBC
GO:0016798	1	10	hydrolase activity, acting on glycosyl bonds	1	VLBxVHB.HB.LB	SBC
GO:0016779	4	31	nucleotidyltransferase activity	1	VLBxVHB.HB.LB	SBC
GO:0006139	2	17	nucleobase-containing compound metabolic process	1	VLBxVHB.HB.LB	SBC
GO:0031047	1	10	gene silencing by RNA	1	VLBxVHB.HB.LB	SBC
GO:0009523	3	21	photosystem II	1	VLBxVHB.HB.LB	SBC
GO:0008374	1	10	O-acyltransferase activity	1	VLBxVHB.HB.LB	SBC
GO:0006352	2	17	DNA-templated transcription, initiation	1	VLBxVHB.HB.LB	SBC
GO:0015079	3	25	potassium ion transmembrane transporter activity	1	VLBxVHB.HB.LB	SBC
GO:0071805	3	25	potassium ion transmembrane transport	1	VLBxVHB.HB.LB	SBC
GO:0006807	2	18	nitrogen compound metabolic process	1	VLBxVHB.HB.LB	SBC
GO:0005739	1	9	mitochondrion	1	VLBxVHB.HB.LB	SBC
GO:0001522	2	18	pseudouridine synthesis	1	VLBxVHB.HB.LB	SBC
GO:0019752	1	10	carboxylic acid metabolic process	1	VLBxVHB.HB.LB	SBC
GO:0016627	2	18	oxidoreductase activity, acting on the CH-CH group of donors	1	VLBxVHB.HB.LB	SBC
GO:0005992	2	18	trehalose biosynthetic process	1	VLBxVHB.HB.LB	SBC
GO:0015299	1	11	solute:proton antiporter activity	1	VLBxVHB.HB.LB	SBC
GO:0032259	1	11	methylation	1	VLBxVHB.HB.LB	SBC
GO:0016818	1	12	hydrolase activity, acting on acid anhydrides, in phosphorus-containing anhydrides	1	VLBxVHB.HB.LB	SBC
GO:0006298	1	12	mismatch repair	1	VLBxVHB.HB.LB	SBC
GO:0030983	1	12	mismatched DNA binding	1	VLBxVHB.HB.LB	SBC
GO:0006904	1	12	vesicle docking involved in exocytosis	1	VLBxVHB.HB.LB	SBC
GO:0009725	2	20	response to hormone	1	VLBxVHB.HB.LB	SBC
GO:0008233	1	11	peptidase activity	1	VLBxVHB.HB.LB	SBC
GO:0035556	1	12	intracellular signal transduction	1	VLBxVHB.HB.LB	SBC
GO:0061630	1	12	ubiquitin protein ligase activity	1	VLBxVHB.HB.LB	SBC
GO:0006979	14	85	response to oxidative stress	1	VLBxVHB.HB.LB	SBC
GO:0015267	2	18	channel activity	1	VLBxVHB.HB.LB	SBC
GO:0030976	1	12	thiamine pyrophosphate binding	1	VLBxVHB.HB.LB	SBC
GO:0009654	2	18	photosystem II oxygen evolving complex	1	VLBxVHB.HB.LB	SBC
GO:0004519	1	12	endonuclease activity	1	VLBxVHB.HB.LB	SBC
GO:0006457	4	32	protein folding	1	VLBxVHB.HB.LB	SBC
GO:0003746	1	12	translation elongation factor activity	1	VLBxVHB.HB.LB	SBC
GO:0008408	1	12	3'-5' exonuclease activity	1	VLBxVHB.HB.LB	SBC
GO:0004601	14	87	peroxidase activity	1	VLBxVHB.HB.LB	SBC
GO:0003887	1	13	DNA-directed DNA polymerase activity	1	VLBxVHB.HB.LB	SBC
GO:0030599	3	26	pectinesterase activity	1	VLBxVHB.HB.LB	SBC
GO:0042545	3	26	cell wall modification	1	VLBxVHB.HB.LB	SBC
GO:0009058	10	74	biosynthetic process	1	VLBxVHB.HB.LB	SBC
GO:0016209	2	20	antioxidant activity	1	VLBxVHB.HB.LB	SBC
GO:0003899	5	41	DNA-directed 5'-3' RNA polymerase activity	1	VLBxVHB.HB.LB	SBC
GO:0005509	32	193	calcium ion binding	1	VLBxVHB.HB.LB	SBC
GO:0006520	1	14	cellular amino acid metabolic process	1	VLBxVHB.HB.LB	SBC
GO:0006351	9	66	transcription, DNA-templated	1	VLBxVHB.HB.LB	SBC
GO:0003777	6	51	microtubule motor activity	1	VLBxVHB.HB.LB	SBC
GO:0007018	6	51	microtubule-based movement	1	VLBxVHB.HB.LB	SBC
GO:0019843	1	12	rRNA binding	1	VLBxVHB.HB.LB	SBC
GO:0004427	1	13	inorganic diphosphatase activity	1	VLBxVHB.HB.LB	SBC
GO:0008641	1	14	ubiquitin-like modifier activating enzyme activity	1	VLBxVHB.HB.LB	SBC
GO:0042254	1	13	ribosome biogenesis	1	VLBxVHB.HB.LB	SBC
GO:1902600	1	13	proton transmembrane transport	1	VLBxVHB.HB.LB	SBC
GO:0008536	1	14	Ran GTPase binding	1	VLBxVHB.HB.LB	SBC
GO:0030170	7	57	pyridoxal phosphate binding	1	VLBxVHB.HB.LB	SBC
GO:0007034	1	14	vacuolar transport	1	VLBxVHB.HB.LB	SBC
GO:0003774	1	15	motor activity	1	VLBxVHB.HB.LB	SBC
GO:0016459	1	15	myosin complex	1	VLBxVHB.HB.LB	SBC
GO:0055114	151	820	oxidation-reduction process	1	VLBxVHB.HB.LB	SBC
GO:0015031	3	31	protein transport	1	VLBxVHB.HB.LB	SBC
GO:0005694	1	16	chromosome	1	VLBxVHB.HB.LB	SBC
GO:0007165	7	62	signal transduction	1	VLBxVHB.HB.LB	SBC
GO:0016301	3	34	kinase activity	1	VLBxVHB.HB.LB	SBC
GO:0008168	20	140	methyltransferase activity	1	VLBxVHB.HB.LB	SBC
GO:0003824	65	388	catalytic activity	1	VLBxVHB.HB.LB	SBC
GO:0030117	1	17	membrane coat	1	VLBxVHB.HB.LB	SBC
GO:0042802	2	26	identical protein binding	1	VLBxVHB.HB.LB	SBC
GO:0008378	1	18	galactosyltransferase activity	1	VLBxVHB.HB.LB	SBC
GO:0016746	2	27	transferase activity, transferring acyl groups	1	VLBxVHB.HB.LB	SBC
GO:0005975	46	282	carbohydrate metabolic process	1	VLBxVHB.HB.LB	SBC
GO:0008017	6	58	microtubule binding	1	VLBxVHB.HB.LB	SBC
GO:0043565	20	136	sequence-specific DNA binding	1	VLBxVHB.HB.LB	SBC
GO:0009733	2	24	response to auxin	1	VLBxVHB.HB.LB	SBC
GO:0006629	12	99	lipid metabolic process	1	VLBxVHB.HB.LB	SBC
GO:0004298	1	18	threonine-type endopeptidase activity	1	VLBxVHB.HB.LB	SBC
GO:0005839	1	18	proteasome core complex	1	VLBxVHB.HB.LB	SBC
GO:0051603	1	18	proteolysis involved in cellular protein catabolic process	1	VLBxVHB.HB.LB	SBC
GO:0036459	2	30	thiol-dependent ubiquitinyl hydrolase activity	1	VLBxVHB.HB.LB	SBC
GO:0003712	1	19	transcription coregulator activity	1	VLBxVHB.HB.LB	SBC
GO:0015979	3	33	photosynthesis	1	VLBxVHB.HB.LB	SBC
GO:0005680	6	58	anaphase-promoting complex	1	VLBxVHB.HB.LB	SBC
GO:0016787	43	284	hydrolase activity	1	VLBxVHB.HB.LB	SBC
GO:0016579	2	32	protein deubiquitination	1	VLBxVHB.HB.LB	SBC
GO:0016021	90	548	integral component of membrane	1	VLBxVHB.HB.LB	SBC
GO:0006096	3	41	glycolytic process	1	VLBxVHB.HB.LB	SBC
GO:0005525	25	183	GTP binding	1	VLBxVHB.HB.LB	SBC
GO:0006486	2	35	protein glycosylation	1	VLBxVHB.HB.LB	SBC
GO:0015035	2	32	protein disulfide oxidoreductase activity	1	VLBxVHB.HB.LB	SBC
GO:0000413	1	26	protein peptidyl-prolyl isomerization	1	VLBxVHB.HB.LB	SBC
GO:0016491	47	326	oxidoreductase activity	1	VLBxVHB.HB.LB	SBC
GO:0000160	1	29	phosphorelay signal transduction system	1	VLBxVHB.HB.LB	SBC
GO:0003755	1	30	peptidyl-prolyl cis-trans isomerase activity	1	VLBxVHB.HB.LB	SBC
GO:0051082	1	31	unfolded protein binding	1	VLBxVHB.HB.LB	SBC
GO:0005737	5	70	cytoplasm	1	VLBxVHB.HB.LB	SBC
GO:0006396	1	35	RNA processing	1	VLBxVHB.HB.LB	SBC
GO:0016757	6	81	transferase activity, transferring glycosyl groups	1	VLBxVHB.HB.LB	SBC
GO:0003924	15	141	GTPase activity	1	VLBxVHB.HB.LB	SBC
GO:0016020	96	625	membrane	1	VLBxVHB.HB.LB	SBC
GO:0000786	1	31	nucleosome	1	VLBxVHB.HB.LB	SBC
GO:0016192	3	57	vesicle-mediated transport	1	VLBxVHB.HB.LB	SBC
GO:0009055	6	77	electron transfer activity	1	VLBxVHB.HB.LB	SBC
GO:0051536	1	38	iron-sulfur cluster binding	1	VLBxVHB.HB.LB	SBC
GO:0003700	37	282	DNA-binding transcription factor activity	1	VLBxVHB.HB.LB	SBC
GO:0045454	7	95	cell redox homeostasis	1	VLBxVHB.HB.LB	SBC
GO:0006886	3	71	intracellular protein transport	1	VLBxVHB.HB.LB	SBC
GO:0005634	39	323	nucleus	1	VLBxVHB.HB.LB	SBC
GO:0046872	48	397	metal ion binding	1	VLBxVHB.HB.LB	SBC
GO:0005622	8	122	intracellular	1	VLBxVHB.HB.LB	SBC
GO:0006355	77	572	regulation of transcription, DNA-templated	1	VLBxVHB.HB.LB	SBC
GO:0003723	13	188	RNA binding	1	VLBxVHB.HB.LB	SBC
GO:0043231	0	1	intracellular membrane-bounded organelle	1	VLBxVHB.HB.LB	SBC
GO:0005761	0	1	mitochondrial ribosome	1	VLBxVHB.HB.LB	SBC
GO:0061617	0	1	MICOS complex	1	VLBxVHB.HB.LB	SBC
GO:0000350	0	1	generation of catalytic spliceosome for second transesterification step	1	VLBxVHB.HB.LB	SBC
GO:2000123	0	1	positive regulation of stomatal complex development	1	VLBxVHB.HB.LB	SBC
GO:0004820	0	1	glycine-tRNA ligase activity	1	VLBxVHB.HB.LB	SBC
GO:0006426	0	1	glycyl-tRNA aminoacylation	1	VLBxVHB.HB.LB	SBC
GO:0016851	0	1	magnesium chelatase activity	1	VLBxVHB.HB.LB	SBC
GO:0001882	0	1	nucleoside binding	1	VLBxVHB.HB.LB	SBC
GO:0003980	0	1	UDP-glucose:glycoprotein glucosyltransferase activity	1	VLBxVHB.HB.LB	SBC
GO:0019028	0	1	viral capsid	1	VLBxVHB.HB.LB	SBC
GO:0003852	0	1	2-isopropylmalate synthase activity	1	VLBxVHB.HB.LB	SBC
GO:0009098	0	1	leucine biosynthetic process	1	VLBxVHB.HB.LB	SBC
GO:0000151	0	1	ubiquitin ligase complex	1	VLBxVHB.HB.LB	SBC
GO:0000176	0	1	nuclear exosome (RNase complex)	1	VLBxVHB.HB.LB	SBC
GO:0000213	0	1	tRNA-intron endonuclease activity	1	VLBxVHB.HB.LB	SBC
GO:0000796	0	1	condensin complex	1	VLBxVHB.HB.LB	SBC
GO:0003689	0	1	DNA clamp loader activity	1	VLBxVHB.HB.LB	SBC
GO:0003756	0	1	protein disulfide isomerase activity	1	VLBxVHB.HB.LB	SBC
GO:0003964	0	1	RNA-directed DNA polymerase activity	1	VLBxVHB.HB.LB	SBC
GO:0004057	0	1	arginyltransferase activity	1	VLBxVHB.HB.LB	SBC
GO:0004112	0	1	cyclic-nucleotide phosphodiesterase activity	1	VLBxVHB.HB.LB	SBC
GO:0004127	0	1	cytidylate kinase activity	1	VLBxVHB.HB.LB	SBC
GO:0004146	0	1	dihydrofolate reductase activity	1	VLBxVHB.HB.LB	SBC
GO:0004329	0	1	formate-tetrahydrofolate ligase activity	1	VLBxVHB.HB.LB	SBC
GO:0004357	0	1	glutamate-cysteine ligase activity	1	VLBxVHB.HB.LB	SBC
GO:0004420	0	1	hydroxymethylglutaryl-CoA reductase (NADPH) activity	1	VLBxVHB.HB.LB	SBC
GO:0004484	0	1	mRNA guanylyltransferase activity	1	VLBxVHB.HB.LB	SBC
GO:0004489	0	1	methylenetetrahydrofolate reductase (NAD(P)H) activity	1	VLBxVHB.HB.LB	SBC
GO:0004512	0	1	inositol-3-phosphate synthase activity	1	VLBxVHB.HB.LB	SBC
GO:0004817	0	1	cysteine-tRNA ligase activity	1	VLBxVHB.HB.LB	SBC
GO:0004826	0	1	phenylalanine-tRNA ligase activity	1	VLBxVHB.HB.LB	SBC
GO:0005315	0	1	inorganic phosphate transmembrane transporter activity	1	VLBxVHB.HB.LB	SBC
GO:0005663	0	1	DNA replication factor C complex	1	VLBxVHB.HB.LB	SBC
GO:0005801	0	1	cis-Golgi network	1	VLBxVHB.HB.LB	SBC
GO:0006021	0	1	inositol biosynthetic process	1	VLBxVHB.HB.LB	SBC
GO:0006189	0	1	'de novo' IMP biosynthetic process	1	VLBxVHB.HB.LB	SBC
GO:0006370	0	1	7-methylguanosine mRNA capping	1	VLBxVHB.HB.LB	SBC
GO:0006423	0	1	cysteinyl-tRNA aminoacylation	1	VLBxVHB.HB.LB	SBC
GO:0006432	0	1	phenylalanyl-tRNA aminoacylation	1	VLBxVHB.HB.LB	SBC
GO:0006555	0	1	methionine metabolic process	1	VLBxVHB.HB.LB	SBC
GO:0006576	0	1	cellular biogenic amine metabolic process	1	VLBxVHB.HB.LB	SBC
GO:0006784	0	1	heme a biosynthetic process	1	VLBxVHB.HB.LB	SBC
GO:0006817	0	1	phosphate ion transport	1	VLBxVHB.HB.LB	SBC
GO:0007030	0	1	Golgi organization	1	VLBxVHB.HB.LB	SBC
GO:0007076	0	1	mitotic chromosome condensation	1	VLBxVHB.HB.LB	SBC
GO:0007094	0	1	mitotic spindle assembly checkpoint	1	VLBxVHB.HB.LB	SBC
GO:0007155	0	1	cell adhesion	1	VLBxVHB.HB.LB	SBC
GO:0008430	0	1	selenium binding	1	VLBxVHB.HB.LB	SBC
GO:0008703	0	1	5-amino-6-(5-phosphoribosylamino)uracil reductase activity	1	VLBxVHB.HB.LB	SBC
GO:0008883	0	1	glutamyl-tRNA reductase activity	1	VLBxVHB.HB.LB	SBC
GO:0009411	0	1	response to UV	1	VLBxVHB.HB.LB	SBC
GO:0009976	0	1	tocopherol cyclase activity	1	VLBxVHB.HB.LB	SBC
GO:0015936	0	1	coenzyme A metabolic process	1	VLBxVHB.HB.LB	SBC
GO:0016070	0	1	RNA metabolic process	1	VLBxVHB.HB.LB	SBC
GO:0016598	0	1	protein arginylation	1	VLBxVHB.HB.LB	SBC
GO:0016671	0	1	oxidoreductase activity, acting on a sulfur group of donors, disulfide as acceptor	1	VLBxVHB.HB.LB	SBC
GO:0016832	0	1	aldehyde-lyase activity	1	VLBxVHB.HB.LB	SBC
GO:0016973	0	1	poly(A)+ mRNA export from nucleus	1	VLBxVHB.HB.LB	SBC
GO:0017196	0	1	N-terminal peptidyl-methionine acetylation	1	VLBxVHB.HB.LB	SBC
GO:0030071	0	1	regulation of mitotic metaphase/anaphase transition	1	VLBxVHB.HB.LB	SBC
GO:0030173	0	1	integral component of Golgi membrane	1	VLBxVHB.HB.LB	SBC
GO:0030686	0	1	90S preribosome	1	VLBxVHB.HB.LB	SBC
GO:0030906	0	1	retromer, cargo-selective complex	1	VLBxVHB.HB.LB	SBC
GO:0031417	0	1	NatC complex	1	VLBxVHB.HB.LB	SBC
GO:0031491	0	1	nucleosome binding	1	VLBxVHB.HB.LB	SBC
GO:0032324	0	1	molybdopterin cofactor biosynthetic process	1	VLBxVHB.HB.LB	SBC
GO:0034450	0	1	ubiquitin-ubiquitin ligase activity	1	VLBxVHB.HB.LB	SBC
GO:0035299	0	1	inositol pentakisphosphate 2-kinase activity	1	VLBxVHB.HB.LB	SBC
GO:0035658	0	1	Mon1-Ccz1 complex	1	VLBxVHB.HB.LB	SBC
GO:0036361	0	1	racemase activity, acting on amino acids and derivatives	1	VLBxVHB.HB.LB	SBC
GO:0042398	0	1	cellular modified amino acid biosynthetic process	1	VLBxVHB.HB.LB	SBC
GO:0042558	0	1	pteridine-containing compound metabolic process	1	VLBxVHB.HB.LB	SBC
GO:0042773	0	1	ATP synthesis coupled electron transport	1	VLBxVHB.HB.LB	SBC
GO:0043044	0	1	ATP-dependent chromatin remodeling	1	VLBxVHB.HB.LB	SBC
GO:0046654	0	1	tetrahydrofolate biosynthetic process	1	VLBxVHB.HB.LB	SBC
GO:0048278	0	1	vesicle docking	1	VLBxVHB.HB.LB	SBC
GO:0048280	0	1	vesicle fusion with Golgi apparatus	1	VLBxVHB.HB.LB	SBC
GO:0051321	0	1	meiotic cell cycle	1	VLBxVHB.HB.LB	SBC
GO:1904680	0	1	peptide transmembrane transporter activity	1	VLBxVHB.HB.LB	SBC
GO:0000030	0	1	mannosyltransferase activity	1	VLBxVHB.HB.LB	SBC
GO:0000221	0	1	vacuolar proton-transporting V-type ATPase, V1 domain	1	VLBxVHB.HB.LB	SBC
GO:0000502	0	1	proteasome complex	1	VLBxVHB.HB.LB	SBC
GO:0004055	0	1	argininosuccinate synthase activity	1	VLBxVHB.HB.LB	SBC
GO:0004097	0	1	catechol oxidase activity	1	VLBxVHB.HB.LB	SBC
GO:0004358	0	1	glutamate N-acetyltransferase activity	1	VLBxVHB.HB.LB	SBC
GO:0004366	0	1	glycerol-3-phosphate O-acyltransferase activity	1	VLBxVHB.HB.LB	SBC
GO:0004399	0	1	histidinol dehydrogenase activity	1	VLBxVHB.HB.LB	SBC
GO:0004474	0	1	malate synthase activity	1	VLBxVHB.HB.LB	SBC
GO:0004555	0	1	alpha,alpha-trehalase activity	1	VLBxVHB.HB.LB	SBC
GO:0004564	0	1	beta-fructofuranosidase activity	1	VLBxVHB.HB.LB	SBC
GO:0004575	0	1	sucrose alpha-glucosidase activity	1	VLBxVHB.HB.LB	SBC
GO:0004655	0	1	porphobilinogen synthase activity	1	VLBxVHB.HB.LB	SBC
GO:0004668	0	1	protein-arginine deiminase activity	1	VLBxVHB.HB.LB	SBC
GO:0005319	0	1	lipid transporter activity	1	VLBxVHB.HB.LB	SBC
GO:0005732	0	1	small nucleolar ribonucleoprotein complex	1	VLBxVHB.HB.LB	SBC
GO:0005788	0	1	endoplasmic reticulum lumen	1	VLBxVHB.HB.LB	SBC
GO:0005991	0	1	trehalose metabolic process	1	VLBxVHB.HB.LB	SBC
GO:0006097	0	1	glyoxylate cycle	1	VLBxVHB.HB.LB	SBC
GO:0008915	0	1	lipid-A-disaccharide synthase activity	1	VLBxVHB.HB.LB	SBC
GO:0008987	0	1	quinolinate synthetase A activity	1	VLBxVHB.HB.LB	SBC
GO:0009264	0	1	deoxyribonucleotide catabolic process	1	VLBxVHB.HB.LB	SBC
GO:0009306	0	1	protein secretion	1	VLBxVHB.HB.LB	SBC
GO:0009439	0	1	cyanate metabolic process	1	VLBxVHB.HB.LB	SBC
GO:0009446	0	1	putrescine biosynthetic process	1	VLBxVHB.HB.LB	SBC
GO:0016435	0	1	rRNA (guanine) methyltransferase activity	1	VLBxVHB.HB.LB	SBC
GO:0016670	0	1	oxidoreductase activity, acting on a sulfur group of donors, oxygen as acceptor	1	VLBxVHB.HB.LB	SBC
GO:0016884	0	1	carbon-nitrogen ligase activity, with glutamine as amido-N-donor	1	VLBxVHB.HB.LB	SBC
GO:0017003	0	1	protein-heme linkage	1	VLBxVHB.HB.LB	SBC
GO:0019905	0	1	syntaxin binding	1	VLBxVHB.HB.LB	SBC
GO:0030328	0	1	prenylcysteine catabolic process	1	VLBxVHB.HB.LB	SBC
GO:0034457	0	1	Mpp10 complex	1	VLBxVHB.HB.LB	SBC
GO:0036297	0	1	interstrand cross-link repair	1	VLBxVHB.HB.LB	SBC
GO:0042176	0	1	regulation of protein catabolic process	1	VLBxVHB.HB.LB	SBC
GO:0043240	0	1	Fanconi anaemia nuclear complex	1	VLBxVHB.HB.LB	SBC
GO:0044599	0	1	AP-5 adaptor complex	1	VLBxVHB.HB.LB	SBC
GO:0046537	0	1	2,3-bisphosphoglycerate-independent phosphoglycerate mutase activity	1	VLBxVHB.HB.LB	SBC
GO:0070402	0	1	NADPH binding	1	VLBxVHB.HB.LB	SBC
GO:0070476	0	1	rRNA (guanine-N7)-methylation	1	VLBxVHB.HB.LB	SBC
GO:0004375	0	1	glycine dehydrogenase (decarboxylating) activity	1	VLBxVHB.HB.LB	SBC
GO:0005049	0	1	nuclear export signal receptor activity	1	VLBxVHB.HB.LB	SBC
GO:0006546	0	1	glycine catabolic process	1	VLBxVHB.HB.LB	SBC
GO:0046429	0	1	4-hydroxy-3-methylbut-2-en-1-yl diphosphate synthase activity	1	VLBxVHB.HB.LB	SBC
GO:0031023	0	1	microtubule organizing center organization	1	VLBxVHB.HB.LB	SBC
GO:0004418	0	1	hydroxymethylbilane synthase activity	1	VLBxVHB.HB.LB	SBC
GO:0016603	0	1	glutaminyl-peptide cyclotransferase activity	1	VLBxVHB.HB.LB	SBC
GO:0017186	0	1	peptidyl-pyroglutamic acid biosynthetic process, using glutaminyl-peptide cyclotransferase	1	VLBxVHB.HB.LB	SBC
GO:0004514	0	1	nicotinate-nucleotide diphosphorylase (carboxylating) activity	1	VLBxVHB.HB.LB	SBC
GO:0010011	0	1	auxin binding	1	VLBxVHB.HB.LB	SBC
GO:0004584	0	1	dolichyl-phosphate-mannose-glycolipid alpha-mannosyltransferase activity	1	VLBxVHB.HB.LB	SBC
GO:0008418	0	1	protein-N-terminal asparagine amidohydrolase activity	1	VLBxVHB.HB.LB	SBC
GO:0004521	0	1	endoribonuclease activity	1	VLBxVHB.HB.LB	SBC
GO:0031966	0	1	mitochondrial membrane	1	VLBxVHB.HB.LB	SBC
GO:0006744	0	1	ubiquinone biosynthetic process	1	VLBxVHB.HB.LB	SBC
GO:0019236	0	1	response to pheromone	1	VLBxVHB.HB.LB	SBC
GO:0004359	0	1	glutaminase activity	1	VLBxVHB.HB.LB	SBC
GO:0042819	0	1	vitamin B6 biosynthetic process	1	VLBxVHB.HB.LB	SBC
GO:0042823	0	1	pyridoxal phosphate biosynthetic process	1	VLBxVHB.HB.LB	SBC
GO:0008612	0	1	peptidyl-lysine modification to peptidyl-hypusine	1	VLBxVHB.HB.LB	SBC
GO:0018279	0	1	protein N-linked glycosylation via asparagine	1	VLBxVHB.HB.LB	SBC
GO:0005742	0	1	mitochondrial outer membrane translocase complex	1	VLBxVHB.HB.LB	SBC
GO:0004590	0	1	orotidine-5'-phosphate decarboxylase activity	1	VLBxVHB.HB.LB	SBC
GO:0006207	0	1	'de novo' pyrimidine nucleobase biosynthetic process	1	VLBxVHB.HB.LB	SBC
GO:0006353	0	1	DNA-templated transcription, termination	1	VLBxVHB.HB.LB	SBC
GO:0003879	0	1	ATP phosphoribosyltransferase activity	1	VLBxVHB.HB.LB	SBC
GO:0000813	0	1	ESCRT I complex	1	VLBxVHB.HB.LB	SBC
GO:0032509	0	1	endosome transport via multivesicular body sorting pathway	1	VLBxVHB.HB.LB	SBC
GO:0009250	0	1	glucan biosynthetic process	1	VLBxVHB.HB.LB	SBC
GO:0046527	0	1	glucosyltransferase activity	1	VLBxVHB.HB.LB	SBC
GO:0019211	0	1	phosphatase activator activity	1	VLBxVHB.HB.LB	SBC
GO:0048478	0	1	replication fork protection	1	VLBxVHB.HB.LB	SBC
GO:0003864	0	1	3-methyl-2-oxobutanoate hydroxymethyltransferase activity	1	VLBxVHB.HB.LB	SBC
GO:0042742	0	1	defense response to bacterium	1	VLBxVHB.HB.LB	SBC
GO:0006542	0	1	glutamine biosynthetic process	1	VLBxVHB.HB.LB	SBC
GO:0008759	0	1	UDP-3-O-[3-hydroxymyristoyl] N-acetylglucosamine deacetylase activity	1	VLBxVHB.HB.LB	SBC
GO:0009555	0	1	pollen development	1	VLBxVHB.HB.LB	SBC
GO:0033180	0	1	proton-transporting V-type ATPase, V1 domain	1	VLBxVHB.HB.LB	SBC
GO:0000045	0	4	autophagosome assembly	1	VLBxVHB.HB.LB	SBC
GO:0000049	0	7	tRNA binding	1	VLBxVHB.HB.LB	SBC
GO:0000062	0	3	fatty-acyl-CoA binding	1	VLBxVHB.HB.LB	SBC
GO:0000077	0	4	DNA damage checkpoint	1	VLBxVHB.HB.LB	SBC
GO:0000079	0	6	regulation of cyclin-dependent protein serine/threonine kinase activity	1	VLBxVHB.HB.LB	SBC
GO:0000105	0	8	histidine biosynthetic process	1	VLBxVHB.HB.LB	SBC
GO:0000155	0	10	phosphorelay sensor kinase activity	1	VLBxVHB.HB.LB	SBC
GO:0000184	0	3	nuclear-transcribed mRNA catabolic process, nonsense-mediated decay	1	VLBxVHB.HB.LB	SBC
GO:0000275	0	2	mitochondrial proton-transporting ATP synthase complex, catalytic core F(1)	1	VLBxVHB.HB.LB	SBC
GO:0000276	0	3	mitochondrial proton-transporting ATP synthase complex, coupling factor F(o)	1	VLBxVHB.HB.LB	SBC
GO:0000278	0	2	mitotic cell cycle	1	VLBxVHB.HB.LB	SBC
GO:0000290	0	3	deadenylation-dependent decapping of nuclear-transcribed mRNA	1	VLBxVHB.HB.LB	SBC
GO:0000398	0	7	mRNA splicing, via spliceosome	1	VLBxVHB.HB.LB	SBC
GO:0000439	0	3	transcription factor TFIIH core complex	1	VLBxVHB.HB.LB	SBC
GO:0000462	0	2	maturation of SSU-rRNA from tricistronic rRNA transcript (SSU-rRNA, 5.8S rRNA, LSU-rRNA)	1	VLBxVHB.HB.LB	SBC
GO:0000775	0	4	chromosome, centromeric region	1	VLBxVHB.HB.LB	SBC
GO:0000776	0	3	kinetochore	1	VLBxVHB.HB.LB	SBC
GO:0000808	0	2	origin recognition complex	1	VLBxVHB.HB.LB	SBC
GO:0001671	0	3	ATPase activator activity	1	VLBxVHB.HB.LB	SBC
GO:0002098	0	5	tRNA wobble uridine modification	1	VLBxVHB.HB.LB	SBC
GO:0003684	0	10	damaged DNA binding	1	VLBxVHB.HB.LB	SBC
GO:0003713	0	3	transcription coactivator activity	1	VLBxVHB.HB.LB	SBC
GO:0003714	0	3	transcription corepressor activity	1	VLBxVHB.HB.LB	SBC
GO:0003724	0	2	RNA helicase activity	1	VLBxVHB.HB.LB	SBC
GO:0003725	0	2	double-stranded RNA binding	1	VLBxVHB.HB.LB	SBC
GO:0003729	0	5	mRNA binding	1	VLBxVHB.HB.LB	SBC
GO:0003743	0	23	translation initiation factor activity	1	VLBxVHB.HB.LB	SBC
GO:0003830	0	3	beta-1,4-mannosylglycoprotein 4-beta-N-acetylglucosaminyltransferase activity	1	VLBxVHB.HB.LB	SBC
GO:0003848	0	2	2-amino-4-hydroxy-6-hydroxymethyldihydropteridine diphosphokinase activity	1	VLBxVHB.HB.LB	SBC
GO:0003855	0	3	3-dehydroquinate dehydratase activity	1	VLBxVHB.HB.LB	SBC
GO:0003857	0	5	3-hydroxyacyl-CoA dehydrogenase activity	1	VLBxVHB.HB.LB	SBC
GO:0003871	0	2	5-methyltetrahydropteroyltriglutamate-homocysteine S-methyltransferase activity	1	VLBxVHB.HB.LB	SBC
GO:0003873	0	2	6-phosphofructo-2-kinase activity	1	VLBxVHB.HB.LB	SBC
GO:0003883	0	3	CTP synthase activity	1	VLBxVHB.HB.LB	SBC
GO:0003885	0	4	D-arabinono-1,4-lactone oxidase activity	1	VLBxVHB.HB.LB	SBC
GO:0003896	0	2	DNA primase activity	1	VLBxVHB.HB.LB	SBC
GO:0003906	0	2	DNA-(apurinic or apyrimidinic site) endonuclease activity	1	VLBxVHB.HB.LB	SBC
GO:0003916	0	8	DNA topoisomerase activity	1	VLBxVHB.HB.LB	SBC
GO:0003937	0	2	IMP cyclohydrolase activity	1	VLBxVHB.HB.LB	SBC
GO:0003951	0	4	NAD+ kinase activity	1	VLBxVHB.HB.LB	SBC
GO:0003989	0	2	acetyl-CoA carboxylase activity	1	VLBxVHB.HB.LB	SBC
GO:0004014	0	2	adenosylmethionine decarboxylase activity	1	VLBxVHB.HB.LB	SBC
GO:0004018	0	2	N6-(1,2-dicarboxyethyl)AMP AMP-lyase (fumarate-forming) activity	1	VLBxVHB.HB.LB	SBC
GO:0004019	0	2	adenylosuccinate synthase activity	1	VLBxVHB.HB.LB	SBC
GO:0004061	0	2	arylformamidase activity	1	VLBxVHB.HB.LB	SBC
GO:0004134	0	2	4-alpha-glucanotransferase activity	1	VLBxVHB.HB.LB	SBC
GO:0004140	0	2	dephospho-CoA kinase activity	1	VLBxVHB.HB.LB	SBC
GO:0004143	0	8	diacylglycerol kinase activity	1	VLBxVHB.HB.LB	SBC
GO:0004144	0	2	diacylglycerol O-acyltransferase activity	1	VLBxVHB.HB.LB	SBC
GO:0004175	0	7	endopeptidase activity	1	VLBxVHB.HB.LB	SBC
GO:0004177	0	5	aminopeptidase activity	1	VLBxVHB.HB.LB	SBC
GO:0004181	0	2	metallocarboxypeptidase activity	1	VLBxVHB.HB.LB	SBC
GO:0004325	0	2	ferrochelatase activity	1	VLBxVHB.HB.LB	SBC
GO:0004332	0	6	fructose-bisphosphate aldolase activity	1	VLBxVHB.HB.LB	SBC
GO:0004347	0	3	glucose-6-phosphate isomerase activity	1	VLBxVHB.HB.LB	SBC
GO:0004356	0	2	glutamate-ammonia ligase activity	1	VLBxVHB.HB.LB	SBC
GO:0004371	0	2	glycerone kinase activity	1	VLBxVHB.HB.LB	SBC
GO:0004392	0	2	heme oxygenase (decyclizing) activity	1	VLBxVHB.HB.LB	SBC
GO:0004411	0	2	homogentisate 1,2-dioxygenase activity	1	VLBxVHB.HB.LB	SBC
GO:0004421	0	2	hydroxymethylglutaryl-CoA synthase activity	1	VLBxVHB.HB.LB	SBC
GO:0004425	0	2	indole-3-glycerol-phosphate synthase activity	1	VLBxVHB.HB.LB	SBC
GO:0004451	0	2	isocitrate lyase activity	1	VLBxVHB.HB.LB	SBC
GO:0004455	0	2	ketol-acid reductoisomerase activity	1	VLBxVHB.HB.LB	SBC
GO:0004478	0	5	methionine adenosyltransferase activity	1	VLBxVHB.HB.LB	SBC
GO:0004488	0	3	methylenetetrahydrofolate dehydrogenase (NADP+) activity	1	VLBxVHB.HB.LB	SBC
GO:0004526	0	2	ribonuclease P activity	1	VLBxVHB.HB.LB	SBC
GO:0004527	0	6	exonuclease activity	1	VLBxVHB.HB.LB	SBC
GO:0004556	0	4	alpha-amylase activity	1	VLBxVHB.HB.LB	SBC
GO:0004559	0	5	alpha-mannosidase activity	1	VLBxVHB.HB.LB	SBC
GO:0004560	0	3	alpha-L-fucosidase activity	1	VLBxVHB.HB.LB	SBC
GO:0004565	0	8	beta-galactosidase activity	1	VLBxVHB.HB.LB	SBC
GO:0004571	0	4	mannosyl-oligosaccharide 1,2-alpha-mannosidase activity	1	VLBxVHB.HB.LB	SBC
GO:0004576	0	3	oligosaccharyl transferase activity	1	VLBxVHB.HB.LB	SBC
GO:0004579	0	5	dolichyl-diphosphooligosaccharide-protein glycotransferase activity	1	VLBxVHB.HB.LB	SBC
GO:0004594	0	2	pantothenate kinase activity	1	VLBxVHB.HB.LB	SBC
GO:0004609	0	2	phosphatidylserine decarboxylase activity	1	VLBxVHB.HB.LB	SBC
GO:0004612	0	2	phosphoenolpyruvate carboxykinase (ATP) activity	1	VLBxVHB.HB.LB	SBC
GO:0004615	0	2	phosphomannomutase activity	1	VLBxVHB.HB.LB	SBC
GO:0004616	0	2	phosphogluconate dehydrogenase (decarboxylating) activity	1	VLBxVHB.HB.LB	SBC
GO:0004618	0	10	phosphoglycerate kinase activity	1	VLBxVHB.HB.LB	SBC
GO:0004637	0	4	phosphoribosylamine-glycine ligase activity	1	VLBxVHB.HB.LB	SBC
GO:0004640	0	2	phosphoribosylanthranilate isomerase activity	1	VLBxVHB.HB.LB	SBC
GO:0004643	0	2	phosphoribosylaminoimidazolecarboxamide formyltransferase activity	1	VLBxVHB.HB.LB	SBC
GO:0004649	0	2	poly(ADP-ribose) glycohydrolase activity	1	VLBxVHB.HB.LB	SBC
GO:0004664	0	3	prephenate dehydratase activity	1	VLBxVHB.HB.LB	SBC
GO:0004665	0	2	prephenate dehydrogenase (NADP+) activity	1	VLBxVHB.HB.LB	SBC
GO:0004671	0	2	protein C-terminal S-isoprenylcysteine carboxyl O-methyltransferase activity	1	VLBxVHB.HB.LB	SBC
GO:0004725	0	3	protein tyrosine phosphatase activity	1	VLBxVHB.HB.LB	SBC
GO:0004743	0	9	pyruvate kinase activity	1	VLBxVHB.HB.LB	SBC
GO:0004748	0	2	ribonucleoside-diphosphate reductase activity, thioredoxin disulfide as acceptor	1	VLBxVHB.HB.LB	SBC
GO:0004749	0	3	ribose phosphate diphosphokinase activity	1	VLBxVHB.HB.LB	SBC
GO:0004751	0	3	ribose-5-phosphate isomerase activity	1	VLBxVHB.HB.LB	SBC
GO:0004764	0	3	shikimate 3-dehydrogenase (NADP+) activity	1	VLBxVHB.HB.LB	SBC
GO:0004781	0	2	sulfate adenylyltransferase (ATP) activity	1	VLBxVHB.HB.LB	SBC
GO:0004784	0	3	superoxide dismutase activity	1	VLBxVHB.HB.LB	SBC
GO:0004788	0	3	thiamine diphosphokinase activity	1	VLBxVHB.HB.LB	SBC
GO:0004806	0	2	triglyceride lipase activity	1	VLBxVHB.HB.LB	SBC
GO:0004819	0	2	glutamine-tRNA ligase activity	1	VLBxVHB.HB.LB	SBC
GO:0004827	0	2	proline-tRNA ligase activity	1	VLBxVHB.HB.LB	SBC
GO:0004834	0	2	tryptophan synthase activity	1	VLBxVHB.HB.LB	SBC
GO:0004852	0	2	uroporphyrinogen-III synthase activity	1	VLBxVHB.HB.LB	SBC
GO:0004853	0	2	uroporphyrinogen decarboxylase activity	1	VLBxVHB.HB.LB	SBC
GO:0004864	0	2	protein phosphatase inhibitor activity	1	VLBxVHB.HB.LB	SBC
GO:0004867	0	5	serine-type endopeptidase inhibitor activity	1	VLBxVHB.HB.LB	SBC
GO:0005047	0	3	signal recognition particle binding	1	VLBxVHB.HB.LB	SBC
GO:0005086	0	6	ARF guanyl-nucleotide exchange factor activity	1	VLBxVHB.HB.LB	SBC
GO:0005094	0	2	Rho GDP-dissociation inhibitor activity	1	VLBxVHB.HB.LB	SBC
GO:0005375	0	2	copper ion transmembrane transporter activity	1	VLBxVHB.HB.LB	SBC
GO:0005381	0	3	iron ion transmembrane transporter activity	1	VLBxVHB.HB.LB	SBC
GO:0005544	0	10	calcium-dependent phospholipid binding	1	VLBxVHB.HB.LB	SBC
GO:0005643	0	8	nuclear pore	1	VLBxVHB.HB.LB	SBC
GO:0005666	0	3	RNA polymerase III complex	1	VLBxVHB.HB.LB	SBC
GO:0005667	0	9	transcription factor complex	1	VLBxVHB.HB.LB	SBC
GO:0005685	0	3	U1 snRNP	1	VLBxVHB.HB.LB	SBC
GO:0005730	0	5	nucleolus	1	VLBxVHB.HB.LB	SBC
GO:0005759	0	7	mitochondrial matrix	1	VLBxVHB.HB.LB	SBC
GO:0005783	0	17	endoplasmic reticulum	1	VLBxVHB.HB.LB	SBC
GO:0005785	0	2	signal recognition particle receptor complex	1	VLBxVHB.HB.LB	SBC
GO:0005786	0	2	signal recognition particle, endoplasmic reticulum targeting	1	VLBxVHB.HB.LB	SBC
GO:0005787	0	4	signal peptidase complex	1	VLBxVHB.HB.LB	SBC
GO:0005789	0	12	endoplasmic reticulum membrane	1	VLBxVHB.HB.LB	SBC
GO:0005840	6	155	ribosome	1	VLBxVHB.HB.LB	SBC
GO:0005849	0	2	mRNA cleavage factor complex	1	VLBxVHB.HB.LB	SBC
GO:0005852	0	5	eukaryotic translation initiation factor 3 complex	1	VLBxVHB.HB.LB	SBC
GO:0005856	0	2	cytoskeleton	1	VLBxVHB.HB.LB	SBC
GO:0005885	0	4	Arp2/3 protein complex	1	VLBxVHB.HB.LB	SBC
GO:0005886	0	2	plasma membrane	1	VLBxVHB.HB.LB	SBC
GO:0005985	0	8	sucrose metabolic process	1	VLBxVHB.HB.LB	SBC
GO:0005986	0	2	sucrose biosynthetic process	1	VLBxVHB.HB.LB	SBC
GO:0006000	0	2	fructose metabolic process	1	VLBxVHB.HB.LB	SBC
GO:0006013	0	5	mannose metabolic process	1	VLBxVHB.HB.LB	SBC
GO:0006071	0	2	glycerol metabolic process	1	VLBxVHB.HB.LB	SBC
GO:0006094	0	5	gluconeogenesis	1	VLBxVHB.HB.LB	SBC
GO:0006098	0	2	pentose-phosphate shunt	1	VLBxVHB.HB.LB	SBC
GO:0006188	0	2	IMP biosynthetic process	1	VLBxVHB.HB.LB	SBC
GO:0006221	0	5	pyrimidine nucleotide biosynthetic process	1	VLBxVHB.HB.LB	SBC
GO:0006269	0	2	DNA replication, synthesis of RNA primer	1	VLBxVHB.HB.LB	SBC
GO:0006275	0	2	regulation of DNA replication	1	VLBxVHB.HB.LB	SBC
GO:0006284	0	14	base-excision repair	1	VLBxVHB.HB.LB	SBC
GO:0006289	0	9	nucleotide-excision repair	1	VLBxVHB.HB.LB	SBC
GO:0006302	0	2	double-strand break repair	1	VLBxVHB.HB.LB	SBC
GO:0006303	0	2	double-strand break repair via nonhomologous end joining	1	VLBxVHB.HB.LB	SBC
GO:0006333	0	2	chromatin assembly or disassembly	1	VLBxVHB.HB.LB	SBC
GO:0006334	0	15	nucleosome assembly	1	VLBxVHB.HB.LB	SBC
GO:0006338	0	4	chromatin remodeling	1	VLBxVHB.HB.LB	SBC
GO:0006357	0	13	regulation of transcription by RNA polymerase II	1	VLBxVHB.HB.LB	SBC
GO:0006364	0	22	rRNA processing	1	VLBxVHB.HB.LB	SBC
GO:0006368	0	2	transcription elongation from RNA polymerase II promoter	1	VLBxVHB.HB.LB	SBC
GO:0006376	0	3	mRNA splice site selection	1	VLBxVHB.HB.LB	SBC
GO:0006378	0	2	mRNA polyadenylation	1	VLBxVHB.HB.LB	SBC
GO:0006383	0	4	transcription by RNA polymerase III	1	VLBxVHB.HB.LB	SBC
GO:0006397	0	20	mRNA processing	1	VLBxVHB.HB.LB	SBC
GO:0006412	6	158	translation	1	VLBxVHB.HB.LB	SBC
GO:0006413	0	16	translational initiation	1	VLBxVHB.HB.LB	SBC
GO:0006425	0	2	glutaminyl-tRNA aminoacylation	1	VLBxVHB.HB.LB	SBC
GO:0006433	0	2	prolyl-tRNA aminoacylation	1	VLBxVHB.HB.LB	SBC
GO:0006452	0	3	translational frameshifting	1	VLBxVHB.HB.LB	SBC
GO:0006465	0	4	signal peptide processing	1	VLBxVHB.HB.LB	SBC
GO:0006470	0	3	protein dephosphorylation	1	VLBxVHB.HB.LB	SBC
GO:0006480	0	3	N-terminal protein amino acid methylation	1	VLBxVHB.HB.LB	SBC
GO:0006481	0	2	C-terminal protein methylation	1	VLBxVHB.HB.LB	SBC
GO:0006487	0	7	protein N-linked glycosylation	1	VLBxVHB.HB.LB	SBC
GO:0006488	0	2	dolichol-linked oligosaccharide biosynthetic process	1	VLBxVHB.HB.LB	SBC
GO:0006526	0	2	arginine biosynthetic process	1	VLBxVHB.HB.LB	SBC
GO:0006535	0	4	cysteine biosynthetic process from serine	1	VLBxVHB.HB.LB	SBC
GO:0006537	0	4	glutamate biosynthetic process	1	VLBxVHB.HB.LB	SBC
GO:0006556	0	5	S-adenosylmethionine biosynthetic process	1	VLBxVHB.HB.LB	SBC
GO:0006559	0	2	L-phenylalanine catabolic process	1	VLBxVHB.HB.LB	SBC
GO:0006568	0	4	tryptophan metabolic process	1	VLBxVHB.HB.LB	SBC
GO:0006570	0	2	tyrosine metabolic process	1	VLBxVHB.HB.LB	SBC
GO:0006571	0	2	tyrosine biosynthetic process	1	VLBxVHB.HB.LB	SBC
GO:0006597	0	2	spermine biosynthetic process	1	VLBxVHB.HB.LB	SBC
GO:0006605	0	2	protein targeting	1	VLBxVHB.HB.LB	SBC
GO:0006606	0	4	protein import into nucleus	1	VLBxVHB.HB.LB	SBC
GO:0006621	0	3	protein retention in ER lumen	1	VLBxVHB.HB.LB	SBC
GO:0006631	0	11	fatty acid metabolic process	1	VLBxVHB.HB.LB	SBC
GO:0006659	0	2	phosphatidylserine biosynthetic process	1	VLBxVHB.HB.LB	SBC
GO:0006672	0	2	ceramide metabolic process	1	VLBxVHB.HB.LB	SBC
GO:0006741	0	4	NADP biosynthetic process	1	VLBxVHB.HB.LB	SBC
GO:0006754	0	2	ATP biosynthetic process	1	VLBxVHB.HB.LB	SBC
GO:0006777	0	3	Mo-molybdopterin cofactor biosynthetic process	1	VLBxVHB.HB.LB	SBC
GO:0006783	0	2	heme biosynthetic process	1	VLBxVHB.HB.LB	SBC
GO:0006788	0	2	heme oxidation	1	VLBxVHB.HB.LB	SBC
GO:0006796	0	6	phosphate-containing compound metabolic process	1	VLBxVHB.HB.LB	SBC
GO:0006801	0	8	superoxide metabolic process	1	VLBxVHB.HB.LB	SBC
GO:0006813	0	2	potassium ion transport	1	VLBxVHB.HB.LB	SBC
GO:0006820	0	3	anion transport	1	VLBxVHB.HB.LB	SBC
GO:0006879	0	2	cellular iron ion homeostasis	1	VLBxVHB.HB.LB	SBC
GO:0006888	0	12	ER to Golgi vesicle-mediated transport	1	VLBxVHB.HB.LB	SBC
GO:0006891	0	3	intra-Golgi vesicle-mediated transport	1	VLBxVHB.HB.LB	SBC
GO:0006897	0	2	endocytosis	1	VLBxVHB.HB.LB	SBC
GO:0006913	0	3	nucleocytoplasmic transport	1	VLBxVHB.HB.LB	SBC
GO:0006914	0	5	autophagy	1	VLBxVHB.HB.LB	SBC
GO:0006996	0	2	organelle organization	1	VLBxVHB.HB.LB	SBC
GO:0007064	0	2	mitotic sister chromatid cohesion	1	VLBxVHB.HB.LB	SBC
GO:0007186	0	10	G protein-coupled receptor signaling pathway	1	VLBxVHB.HB.LB	SBC
GO:0007205	0	8	protein kinase C-activating G protein-coupled receptor signaling pathway	1	VLBxVHB.HB.LB	SBC
GO:0008047	0	3	enzyme activator activity	1	VLBxVHB.HB.LB	SBC
GO:0008061	0	4	chitin binding	1	VLBxVHB.HB.LB	SBC
GO:0008083	0	3	growth factor activity	1	VLBxVHB.HB.LB	SBC
GO:0008097	0	3	5S rRNA binding	1	VLBxVHB.HB.LB	SBC
GO:0008113	0	3	peptide-methionine (S)-S-oxide reductase activity	1	VLBxVHB.HB.LB	SBC
GO:0008121	0	2	ubiquinol-cytochrome-c reductase activity	1	VLBxVHB.HB.LB	SBC
GO:0008131	0	5	primary amine oxidase activity	1	VLBxVHB.HB.LB	SBC
GO:0008173	0	9	RNA methyltransferase activity	1	VLBxVHB.HB.LB	SBC
GO:0008176	0	4	tRNA (guanine-N7-)-methyltransferase activity	1	VLBxVHB.HB.LB	SBC
GO:0008184	0	2	glycogen phosphorylase activity	1	VLBxVHB.HB.LB	SBC
GO:0008199	0	3	ferric iron binding	1	VLBxVHB.HB.LB	SBC
GO:0008250	0	4	oligosaccharyltransferase complex	1	VLBxVHB.HB.LB	SBC
GO:0008253	0	2	5'-nucleotidase activity	1	VLBxVHB.HB.LB	SBC
GO:0008283	0	3	cell proliferation	1	VLBxVHB.HB.LB	SBC
GO:0008290	0	2	F-actin capping protein complex	1	VLBxVHB.HB.LB	SBC
GO:0008295	0	2	spermidine biosynthetic process	1	VLBxVHB.HB.LB	SBC
GO:0008299	0	10	isoprenoid biosynthetic process	1	VLBxVHB.HB.LB	SBC
GO:0008318	0	3	protein prenyltransferase activity	1	VLBxVHB.HB.LB	SBC
GO:0008373	0	4	sialyltransferase activity	1	VLBxVHB.HB.LB	SBC
GO:0008375	0	27	acetylglucosaminyltransferase activity	1	VLBxVHB.HB.LB	SBC
GO:0008417	0	2	fucosyltransferase activity	1	VLBxVHB.HB.LB	SBC
GO:0008483	0	10	transaminase activity	1	VLBxVHB.HB.LB	SBC
GO:0008519	0	3	ammonium transmembrane transporter activity	1	VLBxVHB.HB.LB	SBC
GO:0008531	0	2	riboflavin kinase activity	1	VLBxVHB.HB.LB	SBC
GO:0008565	0	3	protein transporter activity	1	VLBxVHB.HB.LB	SBC
GO:0008610	0	11	lipid biosynthetic process	1	VLBxVHB.HB.LB	SBC
GO:0008649	0	3	rRNA methyltransferase activity	1	VLBxVHB.HB.LB	SBC
GO:0008652	0	4	cellular amino acid biosynthetic process	1	VLBxVHB.HB.LB	SBC
GO:0008654	0	8	phospholipid biosynthetic process	1	VLBxVHB.HB.LB	SBC
GO:0008661	0	3	1-deoxy-D-xylulose-5-phosphate synthase activity	1	VLBxVHB.HB.LB	SBC
GO:0008686	0	3	3,4-dihydroxy-2-butanone-4-phosphate synthase activity	1	VLBxVHB.HB.LB	SBC
GO:0008716	0	6	D-alanine-D-alanine ligase activity	1	VLBxVHB.HB.LB	SBC
GO:0008725	0	4	DNA-3-methyladenine glycosylase activity	1	VLBxVHB.HB.LB	SBC
GO:0008839	0	4	4-hydroxy-tetrahydrodipicolinate reductase	1	VLBxVHB.HB.LB	SBC
GO:0008897	0	2	holo-[acyl-carrier-protein] synthase activity	1	VLBxVHB.HB.LB	SBC
GO:0008963	0	2	phospho-N-acetylmuramoyl-pentapeptide-transferase activity	1	VLBxVHB.HB.LB	SBC
GO:0008977	0	2	prephenate dehydrogenase (NAD+) activity	1	VLBxVHB.HB.LB	SBC
GO:0009001	0	4	serine O-acetyltransferase activity	1	VLBxVHB.HB.LB	SBC
GO:0009052	0	3	pentose-phosphate shunt, non-oxidative branch	1	VLBxVHB.HB.LB	SBC
GO:0009082	0	2	branched-chain amino acid biosynthetic process	1	VLBxVHB.HB.LB	SBC
GO:0009086	0	2	methionine biosynthetic process	1	VLBxVHB.HB.LB	SBC
GO:0009089	0	5	lysine biosynthetic process via diaminopimelate	1	VLBxVHB.HB.LB	SBC
GO:0009094	0	3	L-phenylalanine biosynthetic process	1	VLBxVHB.HB.LB	SBC
GO:0009113	0	4	purine nucleobase biosynthetic process	1	VLBxVHB.HB.LB	SBC
GO:0009165	0	3	nucleotide biosynthetic process	1	VLBxVHB.HB.LB	SBC
GO:0009228	0	2	thiamine biosynthetic process	1	VLBxVHB.HB.LB	SBC
GO:0009229	0	3	thiamine diphosphate biosynthetic process	1	VLBxVHB.HB.LB	SBC
GO:0009231	0	8	riboflavin biosynthetic process	1	VLBxVHB.HB.LB	SBC
GO:0009236	0	2	cobalamin biosynthetic process	1	VLBxVHB.HB.LB	SBC
GO:0009245	0	3	lipid A biosynthetic process	1	VLBxVHB.HB.LB	SBC
GO:0009247	0	3	glycolipid biosynthetic process	1	VLBxVHB.HB.LB	SBC
GO:0009298	0	2	GDP-mannose biosynthetic process	1	VLBxVHB.HB.LB	SBC
GO:0009308	0	5	amine metabolic process	1	VLBxVHB.HB.LB	SBC
GO:0009341	0	8	beta-galactosidase complex	1	VLBxVHB.HB.LB	SBC
GO:0009396	0	2	folic acid-containing compound biosynthetic process	1	VLBxVHB.HB.LB	SBC
GO:0009405	0	2	pathogenesis	1	VLBxVHB.HB.LB	SBC
GO:0009415	0	5	response to water	1	VLBxVHB.HB.LB	SBC
GO:0009435	0	2	NAD biosynthetic process	1	VLBxVHB.HB.LB	SBC
GO:0009522	0	9	photosystem I	1	VLBxVHB.HB.LB	SBC
GO:0009538	0	5	photosystem I reaction center	1	VLBxVHB.HB.LB	SBC
GO:0009584	0	3	detection of visible light	1	VLBxVHB.HB.LB	SBC
GO:0009772	0	2	photosynthetic electron transport in photosystem II	1	VLBxVHB.HB.LB	SBC
GO:0009966	0	3	regulation of signal transduction	1	VLBxVHB.HB.LB	SBC
GO:0010112	0	4	regulation of systemic acquired resistance	1	VLBxVHB.HB.LB	SBC
GO:0010181	0	14	FMN binding	1	VLBxVHB.HB.LB	SBC
GO:0010207	0	4	photosystem II assembly	1	VLBxVHB.HB.LB	SBC
GO:0010215	0	7	cellulose microfibril organization	1	VLBxVHB.HB.LB	SBC
GO:0010242	0	2	oxygen evolving activity	1	VLBxVHB.HB.LB	SBC
GO:0010277	0	4	chlorophyllide a oxygenase [overall] activity	1	VLBxVHB.HB.LB	SBC
GO:0010309	0	3	acireductone dioxygenase [iron(II)-requiring] activity	1	VLBxVHB.HB.LB	SBC
GO:0015018	0	10	galactosylgalactosylxylosylprotein 3-beta-glucuronosyltransferase activity	1	VLBxVHB.HB.LB	SBC
GO:0015232	0	2	heme transporter activity	1	VLBxVHB.HB.LB	SBC
GO:0015629	0	3	actin cytoskeleton	1	VLBxVHB.HB.LB	SBC
GO:0015696	0	3	ammonium transport	1	VLBxVHB.HB.LB	SBC
GO:0015886	0	2	heme transport	1	VLBxVHB.HB.LB	SBC
GO:0015930	0	5	glutamate synthase activity	1	VLBxVHB.HB.LB	SBC
GO:0015934	0	2	large ribosomal subunit	1	VLBxVHB.HB.LB	SBC
GO:0015937	0	4	coenzyme A biosynthetic process	1	VLBxVHB.HB.LB	SBC
GO:0015969	0	5	guanosine tetraphosphate metabolic process	1	VLBxVHB.HB.LB	SBC
GO:0015986	0	11	ATP synthesis coupled proton transport	1	VLBxVHB.HB.LB	SBC
GO:0016042	0	6	lipid catabolic process	1	VLBxVHB.HB.LB	SBC
GO:0016049	0	7	cell growth	1	VLBxVHB.HB.LB	SBC
GO:0016157	0	8	sucrose synthase activity	1	VLBxVHB.HB.LB	SBC
GO:0016226	0	9	iron-sulfur cluster assembly	1	VLBxVHB.HB.LB	SBC
GO:0016272	0	4	prefoldin complex	1	VLBxVHB.HB.LB	SBC
GO:0016310	0	4	phosphorylation	1	VLBxVHB.HB.LB	SBC
GO:0016485	0	5	protein processing	1	VLBxVHB.HB.LB	SBC
GO:0016570	0	2	histone modification	1	VLBxVHB.HB.LB	SBC
GO:0016573	0	4	histone acetylation	1	VLBxVHB.HB.LB	SBC
GO:0016592	0	15	mediator complex	1	VLBxVHB.HB.LB	SBC
GO:0016593	0	2	Cdc73/Paf1 complex	1	VLBxVHB.HB.LB	SBC
GO:0016624	0	6	oxidoreductase activity, acting on the aldehyde or oxo group of donors, disulfide as acceptor	1	VLBxVHB.HB.LB	SBC
GO:0016638	0	4	oxidoreductase activity, acting on the CH-NH2 group of donors	1	VLBxVHB.HB.LB	SBC
GO:0016651	0	3	oxidoreductase activity, acting on NAD(P)H	1	VLBxVHB.HB.LB	SBC
GO:0016655	0	3	oxidoreductase activity, acting on NAD(P)H, quinone or similar compound as acceptor	1	VLBxVHB.HB.LB	SBC
GO:0016742	0	3	hydroxymethyl-, formyl- and related transferase activity	1	VLBxVHB.HB.LB	SBC
GO:0016743	0	2	carboxyl- or carbamoyltransferase activity	1	VLBxVHB.HB.LB	SBC
GO:0016756	0	2	glutathione gamma-glutamylcysteinyltransferase activity	1	VLBxVHB.HB.LB	SBC
GO:0016763	0	3	transferase activity, transferring pentosyl groups	1	VLBxVHB.HB.LB	SBC
GO:0016780	0	5	phosphotransferase activity, for other substituted phosphate groups	1	VLBxVHB.HB.LB	SBC
GO:0016791	0	3	phosphatase activity	1	VLBxVHB.HB.LB	SBC
GO:0016799	0	2	hydrolase activity, hydrolyzing N-glycosyl compounds	1	VLBxVHB.HB.LB	SBC
GO:0016811	0	3	hydrolase activity, acting on carbon-nitrogen (but not peptide) bonds, in linear amides	1	VLBxVHB.HB.LB	SBC
GO:0016817	0	3	hydrolase activity, acting on acid anhydrides	1	VLBxVHB.HB.LB	SBC
GO:0016853	0	15	isomerase activity	1	VLBxVHB.HB.LB	SBC
GO:0016857	0	2	racemase and epimerase activity, acting on carbohydrates and derivatives	1	VLBxVHB.HB.LB	SBC
GO:0016874	0	2	ligase activity	1	VLBxVHB.HB.LB	SBC
GO:0016972	0	2	thiol oxidase activity	1	VLBxVHB.HB.LB	SBC
GO:0017004	0	2	cytochrome complex assembly	1	VLBxVHB.HB.LB	SBC
GO:0017025	0	3	TBP-class protein binding	1	VLBxVHB.HB.LB	SBC
GO:0017038	0	2	protein import	1	VLBxVHB.HB.LB	SBC
GO:0017056	0	6	structural constituent of nuclear pore	1	VLBxVHB.HB.LB	SBC
GO:0017119	0	5	Golgi transport complex	1	VLBxVHB.HB.LB	SBC
GO:0018298	0	3	protein-chromophore linkage	1	VLBxVHB.HB.LB	SBC
GO:0018342	0	3	protein prenylation	1	VLBxVHB.HB.LB	SBC
GO:0018580	0	3	nitronate monooxygenase activity	1	VLBxVHB.HB.LB	SBC
GO:0019001	0	5	guanyl nucleotide binding	1	VLBxVHB.HB.LB	SBC
GO:0019239	0	3	deaminase activity	1	VLBxVHB.HB.LB	SBC
GO:0019441	0	2	tryptophan catabolic process to kynurenine	1	VLBxVHB.HB.LB	SBC
GO:0019684	0	2	photosynthesis, light reaction	1	VLBxVHB.HB.LB	SBC
GO:0019773	0	7	proteasome core complex, alpha-subunit complex	1	VLBxVHB.HB.LB	SBC
GO:0019867	0	8	outer membrane	1	VLBxVHB.HB.LB	SBC
GO:0019901	0	6	protein kinase binding	1	VLBxVHB.HB.LB	SBC
GO:0019915	0	2	lipid storage	1	VLBxVHB.HB.LB	SBC
GO:0022900	0	2	electron transport chain	1	VLBxVHB.HB.LB	SBC
GO:0030008	0	3	TRAPP complex	1	VLBxVHB.HB.LB	SBC
GO:0030014	0	2	CCR4-NOT complex	1	VLBxVHB.HB.LB	SBC
GO:0030126	0	5	COPI vesicle coat	1	VLBxVHB.HB.LB	SBC
GO:0030127	0	9	COPII vesicle coat	1	VLBxVHB.HB.LB	SBC
GO:0030131	0	3	clathrin adaptor complex	1	VLBxVHB.HB.LB	SBC
GO:0030150	0	2	protein import into mitochondrial matrix	1	VLBxVHB.HB.LB	SBC
GO:0030176	0	2	integral component of endoplasmic reticulum membrane	1	VLBxVHB.HB.LB	SBC
GO:0030234	0	2	enzyme regulator activity	1	VLBxVHB.HB.LB	SBC
GO:0030259	0	4	lipid glycosylation	1	VLBxVHB.HB.LB	SBC
GO:0030488	0	3	tRNA methylation	1	VLBxVHB.HB.LB	SBC
GO:0030515	0	2	snoRNA binding	1	VLBxVHB.HB.LB	SBC
GO:0030688	0	2	preribosome, small subunit precursor	1	VLBxVHB.HB.LB	SBC
GO:0030833	0	3	regulation of actin filament polymerization	1	VLBxVHB.HB.LB	SBC
GO:0030880	0	3	RNA polymerase complex	1	VLBxVHB.HB.LB	SBC
GO:0030896	0	3	checkpoint clamp complex	1	VLBxVHB.HB.LB	SBC
GO:0030942	0	2	endoplasmic reticulum signal peptide binding	1	VLBxVHB.HB.LB	SBC
GO:0030955	0	9	potassium ion binding	1	VLBxVHB.HB.LB	SBC
GO:0030975	0	3	thiamine binding	1	VLBxVHB.HB.LB	SBC
GO:0031011	0	2	Ino80 complex	1	VLBxVHB.HB.LB	SBC
GO:0031012	0	2	extracellular matrix	1	VLBxVHB.HB.LB	SBC
GO:0031072	0	10	heat shock protein binding	1	VLBxVHB.HB.LB	SBC
GO:0031124	0	3	mRNA 3'-end processing	1	VLBxVHB.HB.LB	SBC
GO:0031225	0	7	anchored component of membrane	1	VLBxVHB.HB.LB	SBC
GO:0031262	0	2	Ndc80 complex	1	VLBxVHB.HB.LB	SBC
GO:0031369	0	2	translation initiation factor binding	1	VLBxVHB.HB.LB	SBC
GO:0031390	0	2	Ctf18 RFC-like complex	1	VLBxVHB.HB.LB	SBC
GO:0031515	0	3	tRNA (m1A) methyltransferase complex	1	VLBxVHB.HB.LB	SBC
GO:0031683	0	5	G-protein beta/gamma-subunit complex binding	1	VLBxVHB.HB.LB	SBC
GO:0032012	0	6	regulation of ARF protein signal transduction	1	VLBxVHB.HB.LB	SBC
GO:0032040	0	6	small-subunit processome	1	VLBxVHB.HB.LB	SBC
GO:0032780	0	2	negative regulation of ATPase activity	1	VLBxVHB.HB.LB	SBC
GO:0032968	0	2	positive regulation of transcription elongation from RNA polymerase II promoter	1	VLBxVHB.HB.LB	SBC
GO:0033014	0	5	tetrapyrrole biosynthetic process	1	VLBxVHB.HB.LB	SBC
GO:0033178	0	2	proton-transporting two-sector ATPase complex, catalytic domain	1	VLBxVHB.HB.LB	SBC
GO:0033179	0	2	proton-transporting V-type ATPase, V0 domain	1	VLBxVHB.HB.LB	SBC
GO:0033588	0	5	Elongator holoenzyme complex	1	VLBxVHB.HB.LB	SBC
GO:0033743	0	3	peptide-methionine (R)-S-oxide reductase activity	1	VLBxVHB.HB.LB	SBC
GO:0034220	0	2	ion transmembrane transport	1	VLBxVHB.HB.LB	SBC
GO:0034314	0	4	Arp2/3 complex-mediated actin nucleation	1	VLBxVHB.HB.LB	SBC
GO:0034755	0	3	iron ion transmembrane transport	1	VLBxVHB.HB.LB	SBC
GO:0035091	0	9	phosphatidylinositol binding	1	VLBxVHB.HB.LB	SBC
GO:0035434	0	2	copper ion transmembrane transport	1	VLBxVHB.HB.LB	SBC
GO:0042030	0	2	ATPase inhibitor activity	1	VLBxVHB.HB.LB	SBC
GO:0042147	0	2	retrograde transport, endosome to Golgi	1	VLBxVHB.HB.LB	SBC
GO:0042256	0	2	mature ribosome assembly	1	VLBxVHB.HB.LB	SBC
GO:0042549	0	2	photosystem II stabilization	1	VLBxVHB.HB.LB	SBC
GO:0042578	0	7	phosphoric ester hydrolase activity	1	VLBxVHB.HB.LB	SBC
GO:0042651	0	2	thylakoid membrane	1	VLBxVHB.HB.LB	SBC
GO:0043022	0	5	ribosome binding	1	VLBxVHB.HB.LB	SBC
GO:0043043	0	2	peptide biosynthetic process	1	VLBxVHB.HB.LB	SBC
GO:0043085	0	4	positive regulation of catalytic activity	1	VLBxVHB.HB.LB	SBC
GO:0043161	0	3	proteasome-mediated ubiquitin-dependent protein catabolic process	1	VLBxVHB.HB.LB	SBC
GO:0043248	0	5	proteasome assembly	1	VLBxVHB.HB.LB	SBC
GO:0043666	0	2	regulation of phosphoprotein phosphatase activity	1	VLBxVHB.HB.LB	SBC
GO:0044237	0	5	cellular metabolic process	1	VLBxVHB.HB.LB	SBC
GO:0045095	0	2	keratin filament	1	VLBxVHB.HB.LB	SBC
GO:0045132	0	2	meiotic chromosome segregation	1	VLBxVHB.HB.LB	SBC
GO:0045156	0	2	electron transporter, transferring electrons within the cyclic electron transport pathway of photosynthesis activity	1	VLBxVHB.HB.LB	SBC
GO:0045300	0	6	acyl-[acyl-carrier-protein] desaturase activity	1	VLBxVHB.HB.LB	SBC
GO:0045747	0	2	positive regulation of Notch signaling pathway	1	VLBxVHB.HB.LB	SBC
GO:0045901	0	3	positive regulation of translational elongation	1	VLBxVHB.HB.LB	SBC
GO:0045905	0	3	positive regulation of translational termination	1	VLBxVHB.HB.LB	SBC
GO:0046034	0	5	ATP metabolic process	1	VLBxVHB.HB.LB	SBC
GO:0046422	0	2	violaxanthin de-epoxidase activity	1	VLBxVHB.HB.LB	SBC
GO:0046540	0	2	U4/U6 x U5 tri-snRNP complex	1	VLBxVHB.HB.LB	SBC
GO:0046658	0	3	anchored component of plasma membrane	1	VLBxVHB.HB.LB	SBC
GO:0046854	0	7	phosphatidylinositol phosphorylation	1	VLBxVHB.HB.LB	SBC
GO:0046907	0	4	intracellular transport	1	VLBxVHB.HB.LB	SBC
GO:0046912	0	3	transferase activity, transferring acyl groups, acyl groups converted into alkyl on transfer	1	VLBxVHB.HB.LB	SBC
GO:0046923	0	3	ER retention sequence binding	1	VLBxVHB.HB.LB	SBC
GO:0046933	0	5	proton-transporting ATP synthase activity, rotational mechanism	1	VLBxVHB.HB.LB	SBC
GO:0046938	0	2	phytochelatin biosynthetic process	1	VLBxVHB.HB.LB	SBC
GO:0046961	0	3	proton-transporting ATPase activity, rotational mechanism	1	VLBxVHB.HB.LB	SBC
GO:0048038	0	6	quinone binding	1	VLBxVHB.HB.LB	SBC
GO:0048193	0	7	Golgi vesicle transport	1	VLBxVHB.HB.LB	SBC
GO:0050307	0	2	sucrose-phosphate phosphatase activity	1	VLBxVHB.HB.LB	SBC
GO:0051016	0	2	barbed-end actin filament capping	1	VLBxVHB.HB.LB	SBC
GO:0051225	0	3	spindle assembly	1	VLBxVHB.HB.LB	SBC
GO:0051260	0	2	protein homooligomerization	1	VLBxVHB.HB.LB	SBC
GO:0051276	0	4	chromosome organization	1	VLBxVHB.HB.LB	SBC
GO:0051301	0	2	cell division	1	VLBxVHB.HB.LB	SBC
GO:0051499	0	2	D-aminoacyl-tRNA deacylase activity	1	VLBxVHB.HB.LB	SBC
GO:0051537	0	9	2 iron, 2 sulfur cluster binding	1	VLBxVHB.HB.LB	SBC
GO:0051539	0	5	4 iron, 4 sulfur cluster binding	1	VLBxVHB.HB.LB	SBC
GO:0051726	0	2	regulation of cell cycle	1	VLBxVHB.HB.LB	SBC
GO:0052855	0	2	ADP-dependent NAD(P)H-hydrate dehydratase activity	1	VLBxVHB.HB.LB	SBC
GO:0061608	0	3	nuclear import signal receptor activity	1	VLBxVHB.HB.LB	SBC
GO:0070072	0	2	vacuolar proton-transporting V-type ATPase complex assembly	1	VLBxVHB.HB.LB	SBC
GO:0070403	0	2	NAD+ binding	1	VLBxVHB.HB.LB	SBC
GO:0070652	0	2	HAUS complex	1	VLBxVHB.HB.LB	SBC
GO:0071705	0	3	nitrogen compound transport	1	VLBxVHB.HB.LB	SBC
GO:0120009	0	4	intermembrane lipid transfer	1	VLBxVHB.HB.LB	SBC
GO:0120013	0	4	intermembrane lipid transfer activity	1	VLBxVHB.HB.LB	SBC
GO:1990316	0	3	Atg1/ULK1 kinase complex	1	VLBxVHB.HB.LB	SBC
GO:2001070	0	8	starch binding	1	VLBxVHB.HB.LB	SBC
GO:0048037	0	1	cofactor binding	1	VLBxVHB.HB.LB	SBC
GO:0008534	0	1	oxidized purine nucleobase lesion DNA N-glycosylase activity	1	VLBxVHB.HB.LB	SBC
GO:0051011	0	1	microtubule minus-end binding	1	VLBxVHB.HB.LB	SBC
GO:0046718	0	1	viral entry into host cell	1	VLBxVHB.HB.LB	SBC
GO:0051382	0	1	kinetochore assembly	1	VLBxVHB.HB.LB	SBC
GO:0045263	0	1	proton-transporting ATP synthase complex, coupling factor F(o)	1	VLBxVHB.HB.LB	SBC
GO:0010024	0	1	phytochromobilin biosynthetic process	1	VLBxVHB.HB.LB	SBC
GO:0016636	0	1	oxidoreductase activity, acting on the CH-CH group of donors, iron-sulfur protein as acceptor	1	VLBxVHB.HB.LB	SBC
GO:0050897	0	1	cobalt ion binding	1	VLBxVHB.HB.LB	SBC
GO:0005747	0	1	mitochondrial respiratory chain complex I	1	VLBxVHB.HB.LB	SBC
GO:0022904	0	1	respiratory electron transport chain	1	VLBxVHB.HB.LB	SBC
GO:0034227	0	1	tRNA thio-modification	1	VLBxVHB.HB.LB	SBC
GO:0015385	0	1	sodium:proton antiporter activity	1	VLBxVHB.HB.LB	SBC
GO:0046660	0	1	female sex differentiation	1	VLBxVHB.HB.LB	SBC
GO:0045017	0	1	glycerolipid biosynthetic process	1	VLBxVHB.HB.LB	SBC
GO:0019781	0	1	NEDD8 activating enzyme activity	1	VLBxVHB.HB.LB	SBC
GO:0045116	0	1	protein neddylation	1	VLBxVHB.HB.LB	SBC
GO:0070567	0	1	cytidylyltransferase activity	1	VLBxVHB.HB.LB	SBC
GO:0006808	0	1	regulation of nitrogen utilization	1	VLBxVHB.HB.LB	SBC
GO:0000228	0	1	nuclear chromosome	1	VLBxVHB.HB.LB	SBC
GO:0004476	0	1	mannose-6-phosphate isomerase activity	1	VLBxVHB.HB.LB	SBC
GO:0004198	0	1	calcium-dependent cysteine-type endopeptidase activity	1	VLBxVHB.HB.LB	SBC
GO:0017070	0	1	U6 snRNA binding	1	VLBxVHB.HB.LB	SBC
GO:0030623	0	1	U5 snRNA binding	1	VLBxVHB.HB.LB	SBC
GO:0098519	0	1	nucleotide phosphatase activity, acting on free nucleotides	1	VLBxVHB.HB.LB	SBC
GO:0034508	0	1	centromere complex assembly	1	VLBxVHB.HB.LB	SBC
GO:0006729	0	1	tetrahydrobiopterin biosynthetic process	1	VLBxVHB.HB.LB	SBC
GO:0008124	0	1	4-alpha-hydroxytetrahydrobiopterin dehydratase activity	1	VLBxVHB.HB.LB	SBC
GO:0044238	0	1	primary metabolic process	1	VLBxVHB.HB.LB	SBC
GO:0044030	0	1	regulation of DNA methylation	1	VLBxVHB.HB.LB	SBC
GO:0004635	0	1	phosphoribosyl-AMP cyclohydrolase activity	1	VLBxVHB.HB.LB	SBC
GO:0016471	0	1	vacuolar proton-transporting V-type ATPase complex	1	VLBxVHB.HB.LB	SBC
GO:0032955	0	1	regulation of division septum assembly	1	VLBxVHB.HB.LB	SBC
GO:0000178	0	1	exosome (RNase complex)	1	VLBxVHB.HB.LB	SBC
GO:0080009	0	1	mRNA methylation	1	VLBxVHB.HB.LB	SBC
GO:0004107	0	1	chorismate synthase activity	1	VLBxVHB.HB.LB	SBC
GO:0070449	0	1	elongin complex	1	VLBxVHB.HB.LB	SBC
GO:0017009	0	1	protein-phycocyanobilin linkage	1	VLBxVHB.HB.LB	SBC
GO:0043486	0	1	histone exchange	1	VLBxVHB.HB.LB	SBC
GO:0004379	0	1	glycylpeptide N-tetradecanoyltransferase activity	1	VLBxVHB.HB.LB	SBC
GO:0030163	0	1	protein catabolic process	1	VLBxVHB.HB.LB	SBC
GO:0005548	0	1	phospholipid transporter activity	1	VLBxVHB.HB.LB	SBC
GO:0015914	0	1	phospholipid transport	1	VLBxVHB.HB.LB	SBC
GO:0034998	0	1	oligosaccharyltransferase I complex	1	VLBxVHB.HB.LB	SBC
GO:0004865	0	1	protein serine/threonine phosphatase inhibitor activity	1	VLBxVHB.HB.LB	SBC
GO:0032515	0	1	negative regulation of phosphoprotein phosphatase activity	1	VLBxVHB.HB.LB	SBC
GO:0000469	0	1	cleavage involved in rRNA processing	1	VLBxVHB.HB.LB	SBC
GO:0015105	0	1	arsenite transmembrane transporter activity	1	VLBxVHB.HB.LB	SBC
GO:0015700	0	1	arsenite transport	1	VLBxVHB.HB.LB	SBC
GO:0004000	0	1	adenosine deaminase activity	1	VLBxVHB.HB.LB	SBC
GO:0030410	0	1	nicotianamine synthase activity	1	VLBxVHB.HB.LB	SBC
GO:0030418	0	1	nicotianamine biosynthetic process	1	VLBxVHB.HB.LB	SBC
GO:0004096	0	1	catalase activity	1	VLBxVHB.HB.LB	SBC
GO:0065003	0	1	protein-containing complex assembly	1	VLBxVHB.HB.LB	SBC
GO:0004334	0	1	fumarylacetoacetase activity	1	VLBxVHB.HB.LB	SBC
GO:0009072	0	1	aromatic amino acid family metabolic process	1	VLBxVHB.HB.LB	SBC
GO:0031083	0	1	BLOC-1 complex	1	VLBxVHB.HB.LB	SBC
GO:0051259	0	1	protein complex oligomerization	1	VLBxVHB.HB.LB	SBC
GO:0050790	0	1	regulation of catalytic activity	1	VLBxVHB.HB.LB	SBC
GO:0030041	0	1	actin filament polymerization	1	VLBxVHB.HB.LB	SBC
GO:0071816	0	1	tail-anchored membrane protein insertion into ER membrane	1	VLBxVHB.HB.LB	SBC
GO:0005795	0	1	Golgi stack	1	VLBxVHB.HB.LB	SBC
GO:0008455	0	1	alpha-1,6-mannosylglycoprotein 2-beta-N-acetylglucosaminyltransferase activity	1	VLBxVHB.HB.LB	SBC
GO:0004605	0	1	phosphatidate cytidylyltransferase activity	1	VLBxVHB.HB.LB	SBC
GO:0032049	0	1	cardiolipin biosynthetic process	1	VLBxVHB.HB.LB	SBC
GO:0045145	0	1	single-stranded DNA 5'-3' exodeoxyribonuclease activity	1	VLBxVHB.HB.LB	SBC
GO:0019008	0	1	molybdopterin synthase complex	1	VLBxVHB.HB.LB	SBC
GO:0004417	0	1	hydroxyethylthiazole kinase activity	1	VLBxVHB.HB.LB	SBC
GO:0004888	0	1	transmembrane signaling receptor activity	1	VLBxVHB.HB.LB	SBC
GO:0007606	0	1	sensory perception of chemical stimulus	1	VLBxVHB.HB.LB	SBC
GO:0051920	0	1	peroxiredoxin activity	1	VLBxVHB.HB.LB	SBC
GO:0003352	0	1	regulation of cilium movement	1	VLBxVHB.HB.LB	SBC
GO:0019288	0	1	isopentenyl diphosphate biosynthetic process, methylerythritol 4-phosphate pathway	1	VLBxVHB.HB.LB	SBC
GO:0050992	0	1	dimethylallyl diphosphate biosynthetic process	1	VLBxVHB.HB.LB	SBC
GO:0051745	0	1	4-hydroxy-3-methylbut-2-en-1-yl diphosphate reductase activity	1	VLBxVHB.HB.LB	SBC
GO:0006325	0	1	chromatin organization	1	VLBxVHB.HB.LB	SBC
GO:0004583	0	1	dolichyl-phosphate-glucose-glycolipid alpha-glucosyltransferase activity	1	VLBxVHB.HB.LB	SBC
GO:0030677	0	1	ribonuclease P complex	1	VLBxVHB.HB.LB	SBC
GO:0006012	0	1	galactose metabolic process	1	VLBxVHB.HB.LB	SBC
GO:0008108	0	1	UDP-glucose:hexose-1-phosphate uridylyltransferase activity	1	VLBxVHB.HB.LB	SBC
GO:0009767	0	1	photosynthetic electron transport chain	1	VLBxVHB.HB.LB	SBC
GO:0003735	6	160	structural constituent of ribosome	1	VLBxVHB.HB.LB	SBC
GO:0004424	0	1	imidazoleglycerol-phosphate dehydratase activity	1	VLBxVHB.HB.LB	SBC
GO:0009512	0	1	cytochrome b6f complex	1	VLBxVHB.HB.LB	SBC
GO:0045261	0	1	proton-transporting ATP synthase complex, catalytic core F(1)	1	VLBxVHB.HB.LB	SBC
GO:0004930	0	1	G protein-coupled receptor activity	1	VLBxVHB.HB.LB	SBC
GO:0016730	0	1	oxidoreductase activity, acting on iron-sulfur proteins as donors	1	VLBxVHB.HB.LB	SBC
GO:0016852	0	1	sirohydrochlorin cobaltochelatase activity	1	VLBxVHB.HB.LB	SBC
GO:0007059	0	1	chromosome segregation	1	VLBxVHB.HB.LB	SBC
GO:0015631	0	1	tubulin binding	1	VLBxVHB.HB.LB	SBC
GO:0004797	0	1	thymidine kinase activity	1	VLBxVHB.HB.LB	SBC
GO:0034477	0	1	U6 snRNA 3'-end processing	1	VLBxVHB.HB.LB	SBC
GO:0000818	0	1	nuclear MIS12/MIND complex	1	VLBxVHB.HB.LB	SBC
GO:0019825	0	1	oxygen binding	1	VLBxVHB.HB.LB	SBC
GO:0000445	0	1	THO complex part of transcription export complex	1	VLBxVHB.HB.LB	SBC
GO:0004126	0	1	cytidine deaminase activity	1	VLBxVHB.HB.LB	SBC
GO:0009972	0	1	cytidine deamination	1	VLBxVHB.HB.LB	SBC
GO:0016538	0	1	cyclin-dependent protein serine/threonine kinase regulator activity	1	VLBxVHB.HB.LB	SBC
GO:0009029	0	1	tetraacyldisaccharide 4'-kinase activity	1	VLBxVHB.HB.LB	SBC
GO:0030289	0	1	protein phosphatase 4 complex	1	VLBxVHB.HB.LB	SBC
GO:0000123	0	1	histone acetyltransferase complex	1	VLBxVHB.HB.LB	SBC
GO:0016480	0	1	negative regulation of transcription by RNA polymerase III	1	VLBxVHB.HB.LB	SBC
GO:0071821	0	1	FANCM-MHF complex	1	VLBxVHB.HB.LB	SBC
GO:0009496	0	1	plastoquinol--plastocyanin reductase activity	1	VLBxVHB.HB.LB	SBC
GO:0070531	0	1	BRCA1-A complex	1	VLBxVHB.HB.LB	SBC
GO:0070552	0	1	BRISC complex	1	VLBxVHB.HB.LB	SBC
GO:0005744	0	1	TIM23 mitochondrial import inner membrane translocase complex	1	VLBxVHB.HB.LB	SBC
GO:0007021	0	1	tubulin complex assembly	1	VLBxVHB.HB.LB	SBC
GO:0007023	0	1	post-chaperonin tubulin folding pathway	1	VLBxVHB.HB.LB	SBC
GO:0048487	0	1	beta-tubulin binding	1	VLBxVHB.HB.LB	SBC
GO:0004017	0	1	adenylate kinase activity	1	VLBxVHB.HB.LB	SBC
GO:0006406	0	1	mRNA export from nucleus	1	VLBxVHB.HB.LB	SBC
GO:0008541	0	1	proteasome regulatory particle, lid subcomplex	1	VLBxVHB.HB.LB	SBC
GO:0009349	0	1	riboflavin synthase complex	1	VLBxVHB.HB.LB	SBC
GO:0016597	0	1	amino acid binding	1	VLBxVHB.HB.LB	SBC
GO:0009060	0	1	aerobic respiration	1	VLBxVHB.HB.LB	SBC
GO:0030915	0	1	Smc5-Smc6 complex	1	VLBxVHB.HB.LB	SBC
GO:0008837	0	1	diaminopimelate epimerase activity	1	VLBxVHB.HB.LB	SBC
GO:0006282	0	1	regulation of DNA repair	1	VLBxVHB.HB.LB	SBC
GO:0015995	0	1	chlorophyll biosynthetic process	1	VLBxVHB.HB.LB	SBC
GO:0046406	0	1	magnesium protoporphyrin IX methyltransferase activity	1	VLBxVHB.HB.LB	SBC
GO:0008942	0	1	nitrite reductase [NAD(P)H] activity	1	VLBxVHB.HB.LB	SBC
GO:0007029	0	1	endoplasmic reticulum organization	1	VLBxVHB.HB.LB	SBC
GO:0000795	0	1	synaptonemal complex	1	VLBxVHB.HB.LB	SBC
GO:0007130	0	1	synaptonemal complex assembly	1	VLBxVHB.HB.LB	SBC
GO:0050080	0	1	malonyl-CoA decarboxylase activity	1	VLBxVHB.HB.LB	SBC
GO:0003905	0	1	alkylbase DNA N-glycosylase activity	1	VLBxVHB.HB.LB	SBC
GO:0004150	0	1	dihydroneopterin aldolase activity	1	VLBxVHB.HB.LB	SBC
GO:0006760	0	1	folic acid-containing compound metabolic process	1	VLBxVHB.HB.LB	SBC
GO:0051743	0	1	red chlorophyll catabolite reductase activity	1	VLBxVHB.HB.LB	SBC
GO:0004721	0	1	phosphoprotein phosphatase activity	1	VLBxVHB.HB.LB	SBC
GO:0019310	0	1	inositol catabolic process	1	VLBxVHB.HB.LB	SBC
GO:0050113	0	1	inositol oxygenase activity	1	VLBxVHB.HB.LB	SBC
GO:0000784	0	1	nuclear chromosome, telomeric region	1	VLBxVHB.HB.LB	SBC
GO:0043461	0	1	proton-transporting ATP synthase complex assembly	1	VLBxVHB.HB.LB	SBC
GO:0003919	0	1	FMN adenylyltransferase activity	1	VLBxVHB.HB.LB	SBC
GO:0033925	0	1	mannosyl-glycoprotein endo-beta-N-acetylglucosaminidase activity	1	VLBxVHB.HB.LB	SBC
GO:0043531	141	541	ADP binding	4.59959473276204e-47	VHBxHB.LB	SBC
GO:0015074	56	305	DNA integration	4.92429120639883e-10	VHBxHB.LB	SBC
GO:0006313	25	96	transposition, DNA-mediated	4.34768388420316e-07	VHBxHB.LB	SBC
GO:0004803	23	89	transposase activity	1.83846841996229e-06	VHBxHB.LB	SBC
GO:0008234	18	70	cysteine-type peptidase activity	6.64821640742631e-05	VHBxHB.LB	SBC
GO:0017148	8	19	negative regulation of translation	0.0019471727450073	VHBxHB.LB	SBC
GO:0030598	8	19	rRNA N-glycosylase activity	0.0019471727450073	VHBxHB.LB	SBC
GO:0006508	33	239	proteolysis	0.0041064341007213	VHBxHB.LB	SBC
GO:0046983	34	266	protein dimerization activity	0.0126468066067849	VHBxHB.LB	SBC
GO:0004523	16	89	RNA-DNA hybrid ribonuclease activity	0.022756478340171	VHBxHB.LB	SBC
GO:0005515	182	2243	protein binding	0.0391698434535525	VHBxHB.LB	SBC
GO:0005665	3	6	RNA polymerase II, core complex	0.449036250987302	VHBxHB.LB	SBC
GO:0006366	3	7	transcription by RNA polymerase II	0.690470190653709	VHBxHB.LB	SBC
GO:0007596	2	3	blood coagulation	0.854297748135413	VHBxHB.LB	SBC
GO:0004190	6	30	aspartic-type endopeptidase activity	0.953615113933113	VHBxHB.LB	SBC
GO:0010333	4	16	terpene synthase activity	1	VHBxHB.LB	SBC
GO:0016829	5	26	lyase activity	1	VHBxHB.LB	SBC
GO:1990380	2	4	Lys48-specific deubiquitinase activity	1	VHBxHB.LB	SBC
GO:0008146	4	18	sulfotransferase activity	1	VHBxHB.LB	SBC
GO:0008270	59	710	zinc ion binding	1	VHBxHB.LB	SBC
GO:0030246	7	47	carbohydrate binding	1	VHBxHB.LB	SBC
GO:0016702	5	30	oxidoreductase activity, acting on single donors with incorporation of molecular oxygen, incorporation of two atoms of oxygen	1	VHBxHB.LB	SBC
GO:0006887	6	40	exocytosis	1	VHBxHB.LB	SBC
GO:0004185	6	41	serine-type carboxypeptidase activity	1	VHBxHB.LB	SBC
GO:0046373	2	6	L-arabinose metabolic process	1	VHBxHB.LB	SBC
GO:0046556	2	6	alpha-L-arabinofuranosidase activity	1	VHBxHB.LB	SBC
GO:0009690	2	6	cytokinin metabolic process	1	VHBxHB.LB	SBC
GO:0019139	2	6	cytokinin dehydrogenase activity	1	VHBxHB.LB	SBC
GO:0000145	6	44	exocyst	1	VHBxHB.LB	SBC
GO:0004476	1	1	mannose-6-phosphate isomerase activity	1	VHBxHB.LB	SBC
GO:0015105	1	1	arsenite transmembrane transporter activity	1	VHBxHB.LB	SBC
GO:0015700	1	1	arsenite transport	1	VHBxHB.LB	SBC
GO:0034061	1	1	DNA polymerase activity	1	VHBxHB.LB	SBC
GO:0006265	3	15	DNA topological change	1	VHBxHB.LB	SBC
GO:0019028	1	1	viral capsid	1	VHBxHB.LB	SBC
GO:0005516	5	35	calmodulin binding	1	VHBxHB.LB	SBC
GO:0050660	6	47	flavin adenine dinucleotide binding	1	VHBxHB.LB	SBC
GO:0016788	14	147	hydrolase activity, acting on ester bonds	1	VHBxHB.LB	SBC
GO:0003916	2	8	DNA topoisomerase activity	1	VHBxHB.LB	SBC
GO:0008171	3	18	O-methyltransferase activity	1	VHBxHB.LB	SBC
GO:0003677	60	789	DNA binding	1	VHBxHB.LB	SBC
GO:0004615	1	2	phosphomannomutase activity	1	VHBxHB.LB	SBC
GO:0009298	1	2	GDP-mannose biosynthetic process	1	VHBxHB.LB	SBC
GO:0019915	1	2	lipid storage	1	VHBxHB.LB	SBC
GO:0022900	1	2	electron transport chain	1	VHBxHB.LB	SBC
GO:0008107	1	2	galactoside 2-alpha-L-fucosyltransferase activity	1	VHBxHB.LB	SBC
GO:0042546	1	2	cell wall biogenesis	1	VHBxHB.LB	SBC
GO:0015232	1	2	heme transporter activity	1	VHBxHB.LB	SBC
GO:0015886	1	2	heme transport	1	VHBxHB.LB	SBC
GO:0003989	1	2	acetyl-CoA carboxylase activity	1	VHBxHB.LB	SBC
GO:0031625	2	11	ubiquitin protein ligase binding	1	VHBxHB.LB	SBC
GO:0000287	5	45	magnesium ion binding	1	VHBxHB.LB	SBC
GO:0043565	12	136	sequence-specific DNA binding	1	VHBxHB.LB	SBC
GO:0003854	6	59	3-beta-hydroxy-delta5-steroid dehydrogenase activity	1	VHBxHB.LB	SBC
GO:0030008	1	3	TRAPP complex	1	VHBxHB.LB	SBC
GO:0008113	1	3	peptide-methionine (S)-S-oxide reductase activity	1	VHBxHB.LB	SBC
GO:0004814	1	3	arginine-tRNA ligase activity	1	VHBxHB.LB	SBC
GO:0006420	1	3	arginyl-tRNA aminoacylation	1	VHBxHB.LB	SBC
GO:0004788	1	3	thiamine diphosphokinase activity	1	VHBxHB.LB	SBC
GO:0009229	1	3	thiamine diphosphate biosynthetic process	1	VHBxHB.LB	SBC
GO:0030975	1	3	thiamine binding	1	VHBxHB.LB	SBC
GO:0016032	1	3	viral process	1	VHBxHB.LB	SBC
GO:0004499	2	13	N,N-dimethylaniline monooxygenase activity	1	VHBxHB.LB	SBC
GO:0006694	6	62	steroid biosynthetic process	1	VHBxHB.LB	SBC
GO:0016758	10	116	transferase activity, transferring hexosyl groups	1	VHBxHB.LB	SBC
GO:0030247	5	49	polysaccharide binding	1	VHBxHB.LB	SBC
GO:0015079	3	25	potassium ion transmembrane transporter activity	1	VHBxHB.LB	SBC
GO:0071805	3	25	potassium ion transmembrane transport	1	VHBxHB.LB	SBC
GO:0004843	2	14	thiol-dependent ubiquitin-specific protease activity	1	VHBxHB.LB	SBC
GO:0042157	3	26	lipoprotein metabolic process	1	VHBxHB.LB	SBC
GO:0004109	1	4	coproporphyrinogen oxidase activity	1	VHBxHB.LB	SBC
GO:0004813	1	4	alanine-tRNA ligase activity	1	VHBxHB.LB	SBC
GO:0006419	1	4	alanyl-tRNA aminoacylation	1	VHBxHB.LB	SBC
GO:0006869	3	27	lipid transport	1	VHBxHB.LB	SBC
GO:0005543	2	15	phospholipid binding	1	VHBxHB.LB	SBC
GO:0005694	2	16	chromosome	1	VHBxHB.LB	SBC
GO:0004129	1	5	cytochrome-c oxidase activity	1	VHBxHB.LB	SBC
GO:0006855	4	42	drug transmembrane transport	1	VHBxHB.LB	SBC
GO:0015297	4	42	antiporter activity	1	VHBxHB.LB	SBC
GO:0005092	1	5	GDP-dissociation inhibitor activity	1	VHBxHB.LB	SBC
GO:0007264	1	5	small GTPase mediated signal transduction	1	VHBxHB.LB	SBC
GO:0046933	1	5	proton-transporting ATP synthase activity, rotational mechanism	1	VHBxHB.LB	SBC
GO:0004557	1	5	alpha-galactosidase activity	1	VHBxHB.LB	SBC
GO:0008131	1	5	primary amine oxidase activity	1	VHBxHB.LB	SBC
GO:0009308	1	5	amine metabolic process	1	VHBxHB.LB	SBC
GO:0016627	2	18	oxidoreductase activity, acting on the CH-CH group of donors	1	VHBxHB.LB	SBC
GO:0006779	1	6	porphyrin-containing compound biosynthetic process	1	VHBxHB.LB	SBC
GO:0015165	1	6	pyrimidine nucleotide-sugar transmembrane transporter activity	1	VHBxHB.LB	SBC
GO:0090481	1	6	pyrimidine nucleotide-sugar transmembrane transport	1	VHBxHB.LB	SBC
GO:0006796	1	6	phosphate-containing compound metabolic process	1	VHBxHB.LB	SBC
GO:0004315	1	6	3-oxoacyl-[acyl-carrier-protein] synthase activity	1	VHBxHB.LB	SBC
GO:0048500	1	6	signal recognition particle	1	VHBxHB.LB	SBC
GO:0048038	1	6	quinone binding	1	VHBxHB.LB	SBC
GO:0002100	1	6	tRNA wobble adenosine to inosine editing	1	VHBxHB.LB	SBC
GO:0008251	1	6	tRNA-specific adenosine deaminase activity	1	VHBxHB.LB	SBC
GO:0003918	1	6	DNA topoisomerase type II (ATP-hydrolyzing) activity	1	VHBxHB.LB	SBC
GO:0004672	77	1138	protein kinase activity	1	VHBxHB.LB	SBC
GO:0009378	4	46	four-way junction helicase activity	1	VHBxHB.LB	SBC
GO:0006468	77	1139	protein phosphorylation	1	VHBxHB.LB	SBC
GO:0071949	2	19	FAD binding	1	VHBxHB.LB	SBC
GO:0008716	1	6	D-alanine-D-alanine ligase activity	1	VHBxHB.LB	SBC
GO:0033897	1	7	ribonuclease T2 activity	1	VHBxHB.LB	SBC
GO:0000139	1	7	Golgi membrane	1	VHBxHB.LB	SBC
GO:0003950	1	7	NAD+ ADP-ribosyltransferase activity	1	VHBxHB.LB	SBC
GO:0006397	2	20	mRNA processing	1	VHBxHB.LB	SBC
GO:0006310	4	50	DNA recombination	1	VHBxHB.LB	SBC
GO:0006801	1	8	superoxide metabolic process	1	VHBxHB.LB	SBC
GO:0008312	1	8	7S RNA binding	1	VHBxHB.LB	SBC
GO:0033926	1	8	glycopeptide alpha-N-acetylgalactosaminidase activity	1	VHBxHB.LB	SBC
GO:0004143	1	8	diacylglycerol kinase activity	1	VHBxHB.LB	SBC
GO:0007205	1	8	protein kinase C-activating G protein-coupled receptor signaling pathway	1	VHBxHB.LB	SBC
GO:0005247	1	8	voltage-gated chloride channel activity	1	VHBxHB.LB	SBC
GO:0006821	1	8	chloride transport	1	VHBxHB.LB	SBC
GO:0004565	1	8	beta-galactosidase activity	1	VHBxHB.LB	SBC
GO:0009341	1	8	beta-galactosidase complex	1	VHBxHB.LB	SBC
GO:0016705	9	127	oxidoreductase activity, acting on paired donors, with incorporation or reduction of molecular oxygen	1	VHBxHB.LB	SBC
GO:0005576	3	38	extracellular region	1	VHBxHB.LB	SBC
GO:0050662	7	98	coenzyme binding	1	VHBxHB.LB	SBC
GO:0004252	5	68	serine-type endopeptidase activity	1	VHBxHB.LB	SBC
GO:0000159	1	9	protein phosphatase type 2A complex	1	VHBxHB.LB	SBC
GO:0000166	5	68	nucleotide binding	1	VHBxHB.LB	SBC
GO:0002161	1	9	aminoacyl-tRNA editing activity	1	VHBxHB.LB	SBC
GO:0000723	4	54	telomere maintenance	1	VHBxHB.LB	SBC
GO:0006633	2	24	fatty acid biosynthetic process	1	VHBxHB.LB	SBC
GO:0005544	1	10	calcium-dependent phospholipid binding	1	VHBxHB.LB	SBC
GO:0015018	1	10	galactosylgalactosylxylosylprotein 3-beta-glucuronosyltransferase activity	1	VHBxHB.LB	SBC
GO:0016798	1	10	hydrolase activity, acting on glycosyl bonds	1	VHBxHB.LB	SBC
GO:0008374	1	10	O-acyltransferase activity	1	VHBxHB.LB	SBC
GO:0019888	1	10	protein phosphatase regulator activity	1	VHBxHB.LB	SBC
GO:0003676	47	721	nucleic acid binding	1	VHBxHB.LB	SBC
GO:0045735	1	11	nutrient reservoir activity	1	VHBxHB.LB	SBC
GO:0003968	1	11	RNA-directed 5'-3' RNA polymerase activity	1	VHBxHB.LB	SBC
GO:0015986	1	11	ATP synthesis coupled proton transport	1	VHBxHB.LB	SBC
GO:0016616	6	92	oxidoreductase activity, acting on the CH-OH group of donors, NAD or NADP as acceptor	1	VHBxHB.LB	SBC
GO:0030976	1	12	thiamine pyrophosphate binding	1	VHBxHB.LB	SBC
GO:0016765	1	12	transferase activity, transferring alkyl or aryl (other than methyl) groups	1	VHBxHB.LB	SBC
GO:0006888	1	12	ER to Golgi vesicle-mediated transport	1	VHBxHB.LB	SBC
GO:0003678	4	60	DNA helicase activity	1	VHBxHB.LB	SBC
GO:0016818	1	12	hydrolase activity, acting on acid anhydrides, in phosphorus-containing anhydrides	1	VHBxHB.LB	SBC
GO:0005507	2	29	copper ion binding	1	VHBxHB.LB	SBC
GO:0004427	1	13	inorganic diphosphatase activity	1	VHBxHB.LB	SBC
GO:0003872	1	13	6-phosphofructokinase activity	1	VHBxHB.LB	SBC
GO:0036459	2	30	thiol-dependent ubiquitinyl hydrolase activity	1	VHBxHB.LB	SBC
GO:0005506	9	146	iron ion binding	1	VHBxHB.LB	SBC
GO:0006614	1	14	SRP-dependent cotranslational protein targeting to membrane	1	VHBxHB.LB	SBC
GO:0003993	1	14	acid phosphatase activity	1	VHBxHB.LB	SBC
GO:0006520	1	14	cellular amino acid metabolic process	1	VHBxHB.LB	SBC
GO:0006281	8	130	DNA repair	1	VHBxHB.LB	SBC
GO:0008289	3	49	lipid binding	1	VHBxHB.LB	SBC
GO:0016579	2	32	protein deubiquitination	1	VHBxHB.LB	SBC
GO:0006351	4	66	transcription, DNA-templated	1	VHBxHB.LB	SBC
GO:0006418	3	50	tRNA aminoacylation for protein translation	1	VHBxHB.LB	SBC
GO:0042393	1	15	histone binding	1	VHBxHB.LB	SBC
GO:0003333	1	17	amino acid transmembrane transport	1	VHBxHB.LB	SBC
GO:0006952	1	17	defense response	1	VHBxHB.LB	SBC
GO:0005096	1	17	GTPase activator activity	1	VHBxHB.LB	SBC
GO:0004970	1	17	ionotropic glutamate receptor activity	1	VHBxHB.LB	SBC
GO:0015267	1	18	channel activity	1	VHBxHB.LB	SBC
GO:0005216	1	18	ion channel activity	1	VHBxHB.LB	SBC
GO:0051536	2	38	iron-sulfur cluster binding	1	VHBxHB.LB	SBC
GO:0050661	2	38	NADP binding	1	VHBxHB.LB	SBC
GO:0004812	3	58	aminoacyl-tRNA ligase activity	1	VHBxHB.LB	SBC
GO:0016760	2	40	cellulose synthase (UDP-forming) activity	1	VHBxHB.LB	SBC
GO:0030244	2	40	cellulose biosynthetic process	1	VHBxHB.LB	SBC
GO:0016209	1	20	antioxidant activity	1	VHBxHB.LB	SBC
GO:0006811	1	20	ion transport	1	VHBxHB.LB	SBC
GO:0045454	5	95	cell redox homeostasis	1	VHBxHB.LB	SBC
GO:0020037	12	217	heme binding	1	VHBxHB.LB	SBC
GO:0004857	1	21	enzyme inhibitor activity	1	VHBxHB.LB	SBC
GO:0006364	1	22	rRNA processing	1	VHBxHB.LB	SBC
GO:0004650	1	23	polygalacturonase activity	1	VHBxHB.LB	SBC
GO:0018024	1	23	histone-lysine N-methyltransferase activity	1	VHBxHB.LB	SBC
GO:0009733	1	24	response to auxin	1	VHBxHB.LB	SBC
GO:0005509	10	193	calcium ion binding	1	VHBxHB.LB	SBC
GO:0000413	1	26	protein peptidyl-prolyl isomerization	1	VHBxHB.LB	SBC
GO:0042802	1	26	identical protein binding	1	VHBxHB.LB	SBC
GO:0004553	9	182	hydrolase activity, hydrolyzing O-glycosyl compounds	1	VHBxHB.LB	SBC
GO:0016746	1	27	transferase activity, transferring acyl groups	1	VHBxHB.LB	SBC
GO:0005737	3	70	cytoplasm	1	VHBxHB.LB	SBC
GO:0003779	1	27	actin binding	1	VHBxHB.LB	SBC
GO:0006511	2	52	ubiquitin-dependent protein catabolic process	1	VHBxHB.LB	SBC
GO:0042626	2	51	ATPase activity, coupled to transmembrane movement of substances	1	VHBxHB.LB	SBC
GO:0000786	1	31	nucleosome	1	VHBxHB.LB	SBC
GO:0003755	1	30	peptidyl-prolyl cis-trans isomerase activity	1	VHBxHB.LB	SBC
GO:0004386	1	30	helicase activity	1	VHBxHB.LB	SBC
GO:0003700	14	282	DNA-binding transcription factor activity	1	VHBxHB.LB	SBC
GO:0006629	4	99	lipid metabolic process	1	VHBxHB.LB	SBC
GO:0007165	2	62	signal transduction	1	VHBxHB.LB	SBC
GO:0005975	13	282	carbohydrate metabolic process	1	VHBxHB.LB	SBC
GO:0030001	3	87	metal ion transport	1	VHBxHB.LB	SBC
GO:0022857	8	189	transmembrane transporter activity	1	VHBxHB.LB	SBC
GO:0006096	1	41	glycolytic process	1	VHBxHB.LB	SBC
GO:0048544	1	46	recognition of pollen	1	VHBxHB.LB	SBC
GO:0016491	14	326	oxidoreductase activity	1	VHBxHB.LB	SBC
GO:0016567	1	50	protein ubiquitination	1	VHBxHB.LB	SBC
GO:0055085	22	478	transmembrane transport	1	VHBxHB.LB	SBC
GO:0055114	41	820	oxidation-reduction process	1	VHBxHB.LB	SBC
GO:0003777	1	51	microtubule motor activity	1	VHBxHB.LB	SBC
GO:0007018	1	51	microtubule-based movement	1	VHBxHB.LB	SBC
GO:0016887	5	153	ATPase activity	1	VHBxHB.LB	SBC
GO:0006979	2	85	response to oxidative stress	1	VHBxHB.LB	SBC
GO:0030170	1	57	pyridoxal phosphate binding	1	VHBxHB.LB	SBC
GO:0004601	2	87	peroxidase activity	1	VHBxHB.LB	SBC
GO:0016192	1	57	vesicle-mediated transport	1	VHBxHB.LB	SBC
GO:0016747	2	88	transferase activity, transferring acyl groups other than amino-acyl groups	1	VHBxHB.LB	SBC
GO:0008017	1	58	microtubule binding	1	VHBxHB.LB	SBC
GO:0008168	4	140	methyltransferase activity	1	VHBxHB.LB	SBC
GO:0005622	3	122	intracellular	1	VHBxHB.LB	SBC
GO:0016020	28	625	membrane	1	VHBxHB.LB	SBC
GO:0005524	95	1800	ATP binding	1	VHBxHB.LB	SBC
GO:0006886	1	71	intracellular protein transport	1	VHBxHB.LB	SBC
GO:0009058	1	74	biosynthetic process	1	VHBxHB.LB	SBC
GO:0009055	1	77	electron transfer activity	1	VHBxHB.LB	SBC
GO:0003723	5	188	RNA binding	1	VHBxHB.LB	SBC
GO:0003924	3	141	GTPase activity	1	VHBxHB.LB	SBC
GO:0003824	14	388	catalytic activity	1	VHBxHB.LB	SBC
GO:0006355	22	572	regulation of transcription, DNA-templated	1	VHBxHB.LB	SBC
GO:0005840	3	155	ribosome	1	VHBxHB.LB	SBC
GO:0005525	4	183	GTP binding	1	VHBxHB.LB	SBC
GO:0006412	3	158	translation	1	VHBxHB.LB	SBC
GO:0003735	3	160	structural constituent of ribosome	1	VHBxHB.LB	SBC
GO:0016787	8	284	hydrolase activity	1	VHBxHB.LB	SBC
GO:0016021	20	548	integral component of membrane	1	VHBxHB.LB	SBC
GO:0004842	1	113	ubiquitin-protein transferase activity	1	VHBxHB.LB	SBC
GO:0046872	11	397	metal ion binding	1	VHBxHB.LB	SBC
GO:0005634	5	323	nucleus	1	VHBxHB.LB	SBC
GO:0017003	0	1	protein-heme linkage	1	VHBxHB.LB	SBC
GO:0045261	0	1	proton-transporting ATP synthase complex, catalytic core F(1)	1	VHBxHB.LB	SBC
GO:0004359	0	1	glutaminase activity	1	VHBxHB.LB	SBC
GO:0042819	0	1	vitamin B6 biosynthetic process	1	VHBxHB.LB	SBC
GO:0042823	0	1	pyridoxal phosphate biosynthetic process	1	VHBxHB.LB	SBC
GO:0030173	0	1	integral component of Golgi membrane	1	VHBxHB.LB	SBC
GO:0046718	0	1	viral entry into host cell	1	VHBxHB.LB	SBC
GO:0006913	0	3	nucleocytoplasmic transport	1	VHBxHB.LB	SBC
GO:0004418	0	1	hydroxymethylbilane synthase activity	1	VHBxHB.LB	SBC
GO:0000176	0	1	nuclear exosome (RNase complex)	1	VHBxHB.LB	SBC
GO:0080009	0	1	mRNA methylation	1	VHBxHB.LB	SBC
GO:0004000	0	1	adenosine deaminase activity	1	VHBxHB.LB	SBC
GO:0004146	0	1	dihydrofolate reductase activity	1	VHBxHB.LB	SBC
GO:0046654	0	1	tetrahydrofolate biosynthetic process	1	VHBxHB.LB	SBC
GO:0017176	0	4	phosphatidylinositol N-acetylglucosaminyltransferase activity	1	VHBxHB.LB	SBC
GO:0016740	0	4	transferase activity	1	VHBxHB.LB	SBC
GO:0004329	0	1	formate-tetrahydrofolate ligase activity	1	VHBxHB.LB	SBC
GO:0016763	0	3	transferase activity, transferring pentosyl groups	1	VHBxHB.LB	SBC
GO:0004399	0	1	histidinol dehydrogenase activity	1	VHBxHB.LB	SBC
GO:0004489	0	1	methylenetetrahydrofolate reductase (NAD(P)H) activity	1	VHBxHB.LB	SBC
GO:0006555	0	1	methionine metabolic process	1	VHBxHB.LB	SBC
GO:0005047	0	3	signal recognition particle binding	1	VHBxHB.LB	SBC
GO:0030906	0	1	retromer, cargo-selective complex	1	VHBxHB.LB	SBC
GO:0006480	0	3	N-terminal protein amino acid methylation	1	VHBxHB.LB	SBC
GO:0004107	0	1	chorismate synthase activity	1	VHBxHB.LB	SBC
GO:0030896	0	3	checkpoint clamp complex	1	VHBxHB.LB	SBC
GO:0006353	0	1	DNA-templated transcription, termination	1	VHBxHB.LB	SBC
GO:0051011	0	1	microtubule minus-end binding	1	VHBxHB.LB	SBC
GO:0010112	0	4	regulation of systemic acquired resistance	1	VHBxHB.LB	SBC
GO:0010309	0	3	acireductone dioxygenase [iron(II)-requiring] activity	1	VHBxHB.LB	SBC
GO:0004347	0	3	glucose-6-phosphate isomerase activity	1	VHBxHB.LB	SBC
GO:0004484	0	1	mRNA guanylyltransferase activity	1	VHBxHB.LB	SBC
GO:0006370	0	1	7-methylguanosine mRNA capping	1	VHBxHB.LB	SBC
GO:0003905	0	1	alkylbase DNA N-glycosylase activity	1	VHBxHB.LB	SBC
GO:0008837	0	1	diaminopimelate epimerase activity	1	VHBxHB.LB	SBC
GO:0000784	0	1	nuclear chromosome, telomeric region	1	VHBxHB.LB	SBC
GO:0015937	0	4	coenzyme A biosynthetic process	1	VHBxHB.LB	SBC
GO:0008418	0	1	protein-N-terminal asparagine amidohydrolase activity	1	VHBxHB.LB	SBC
GO:0006820	0	3	anion transport	1	VHBxHB.LB	SBC
GO:0005740	0	3	mitochondrial envelope	1	VHBxHB.LB	SBC
GO:0000228	0	1	nuclear chromosome	1	VHBxHB.LB	SBC
GO:0016151	0	3	nickel cation binding	1	VHBxHB.LB	SBC
GO:0003856	0	1	3-dehydroquinate synthase activity	1	VHBxHB.LB	SBC
GO:0003885	0	4	D-arabinono-1,4-lactone oxidase activity	1	VHBxHB.LB	SBC
GO:0009439	0	1	cyanate metabolic process	1	VHBxHB.LB	SBC
GO:0000776	0	3	kinetochore	1	VHBxHB.LB	SBC
GO:0006729	0	1	tetrahydrobiopterin biosynthetic process	1	VHBxHB.LB	SBC
GO:0008124	0	1	4-alpha-hydroxytetrahydrobiopterin dehydratase activity	1	VHBxHB.LB	SBC
GO:0051743	0	1	red chlorophyll catabolite reductase activity	1	VHBxHB.LB	SBC
GO:0045017	0	1	glycerolipid biosynthetic process	1	VHBxHB.LB	SBC
GO:0003352	0	1	regulation of cilium movement	1	VHBxHB.LB	SBC
GO:0004521	0	1	endoribonuclease activity	1	VHBxHB.LB	SBC
GO:0005742	0	1	mitochondrial outer membrane translocase complex	1	VHBxHB.LB	SBC
GO:0004556	0	4	alpha-amylase activity	1	VHBxHB.LB	SBC
GO:0018279	0	1	protein N-linked glycosylation via asparagine	1	VHBxHB.LB	SBC
GO:0005542	0	3	folic acid binding	1	VHBxHB.LB	SBC
GO:0004474	0	1	malate synthase activity	1	VHBxHB.LB	SBC
GO:0006097	0	1	glyoxylate cycle	1	VHBxHB.LB	SBC
GO:0003964	0	1	RNA-directed DNA polymerase activity	1	VHBxHB.LB	SBC
GO:0004366	0	1	glycerol-3-phosphate O-acyltransferase activity	1	VHBxHB.LB	SBC
GO:0016717	0	4	oxidoreductase activity, acting on paired donors, with oxidation of a pair of donors resulting in the reduction of molecular oxygen to two molecules of water	1	VHBxHB.LB	SBC
GO:0016670	0	1	oxidoreductase activity, acting on a sulfur group of donors, oxygen as acceptor	1	VHBxHB.LB	SBC
GO:0030328	0	1	prenylcysteine catabolic process	1	VHBxHB.LB	SBC
GO:0042773	0	1	ATP synthesis coupled electron transport	1	VHBxHB.LB	SBC
GO:0003917	0	2	DNA topoisomerase type I activity	1	VHBxHB.LB	SBC
GO:0005788	0	1	endoplasmic reticulum lumen	1	VHBxHB.LB	SBC
GO:0009306	0	1	protein secretion	1	VHBxHB.LB	SBC
GO:0046168	0	3	glycerol-3-phosphate catabolic process	1	VHBxHB.LB	SBC
GO:0008250	0	4	oligosaccharyltransferase complex	1	VHBxHB.LB	SBC
GO:0048280	0	1	vesicle fusion with Golgi apparatus	1	VHBxHB.LB	SBC
GO:0005849	0	2	mRNA cleavage factor complex	1	VHBxHB.LB	SBC
GO:0006378	0	2	mRNA polyadenylation	1	VHBxHB.LB	SBC
GO:0048278	0	1	vesicle docking	1	VHBxHB.LB	SBC
GO:0034998	0	1	oligosaccharyltransferase I complex	1	VHBxHB.LB	SBC
GO:0005681	0	4	spliceosomal complex	1	VHBxHB.LB	SBC
GO:0005049	0	1	nuclear export signal receptor activity	1	VHBxHB.LB	SBC
GO:0004375	0	1	glycine dehydrogenase (decarboxylating) activity	1	VHBxHB.LB	SBC
GO:0006546	0	1	glycine catabolic process	1	VHBxHB.LB	SBC
GO:0004424	0	1	imidazoleglycerol-phosphate dehydratase activity	1	VHBxHB.LB	SBC
GO:0019781	0	1	NEDD8 activating enzyme activity	1	VHBxHB.LB	SBC
GO:0045116	0	1	protein neddylation	1	VHBxHB.LB	SBC
GO:0004784	0	3	superoxide dismutase activity	1	VHBxHB.LB	SBC
GO:0004590	0	1	orotidine-5'-phosphate decarboxylase activity	1	VHBxHB.LB	SBC
GO:0006207	0	1	'de novo' pyrimidine nucleobase biosynthetic process	1	VHBxHB.LB	SBC
GO:0008964	0	4	phosphoenolpyruvate carboxylase activity	1	VHBxHB.LB	SBC
GO:0015977	0	4	carbon fixation	1	VHBxHB.LB	SBC
GO:0006850	0	4	mitochondrial pyruvate transmembrane transport	1	VHBxHB.LB	SBC
GO:0061617	0	1	MICOS complex	1	VHBxHB.LB	SBC
GO:0000077	0	4	DNA damage checkpoint	1	VHBxHB.LB	SBC
GO:0051499	0	2	D-aminoacyl-tRNA deacylase activity	1	VHBxHB.LB	SBC
GO:0016435	0	1	rRNA (guanine) methyltransferase activity	1	VHBxHB.LB	SBC
GO:0070476	0	1	rRNA (guanine-N7)-methylation	1	VHBxHB.LB	SBC
GO:0005337	0	3	nucleoside transmembrane transporter activity	1	VHBxHB.LB	SBC
GO:1901642	0	3	nucleoside transmembrane transport	1	VHBxHB.LB	SBC
GO:0004809	0	4	tRNA (guanine-N2-)-methyltransferase activity	1	VHBxHB.LB	SBC
GO:0008061	0	4	chitin binding	1	VHBxHB.LB	SBC
GO:0016603	0	1	glutaminyl-peptide cyclotransferase activity	1	VHBxHB.LB	SBC
GO:0017186	0	1	peptidyl-pyroglutamic acid biosynthetic process, using glutaminyl-peptide cyclotransferase	1	VHBxHB.LB	SBC
GO:0016480	0	1	negative regulation of transcription by RNA polymerase III	1	VHBxHB.LB	SBC
GO:0015743	0	4	malate transport	1	VHBxHB.LB	SBC
GO:0005732	0	1	small nucleolar ribonucleoprotein complex	1	VHBxHB.LB	SBC
GO:0034457	0	1	Mpp10 complex	1	VHBxHB.LB	SBC
GO:0005315	0	1	inorganic phosphate transmembrane transporter activity	1	VHBxHB.LB	SBC
GO:0006817	0	1	phosphate ion transport	1	VHBxHB.LB	SBC
GO:0046660	0	1	female sex differentiation	1	VHBxHB.LB	SBC
GO:0003883	0	3	CTP synthase activity	1	VHBxHB.LB	SBC
GO:0030915	0	1	Smc5-Smc6 complex	1	VHBxHB.LB	SBC
GO:0016817	0	3	hydrolase activity, acting on acid anhydrides	1	VHBxHB.LB	SBC
GO:0071816	0	1	tail-anchored membrane protein insertion into ER membrane	1	VHBxHB.LB	SBC
GO:0016255	0	4	attachment of GPI anchor to protein	1	VHBxHB.LB	SBC
GO:0004560	0	3	alpha-L-fucosidase activity	1	VHBxHB.LB	SBC
GO:0019905	0	1	syntaxin binding	1	VHBxHB.LB	SBC
GO:0000151	0	1	ubiquitin ligase complex	1	VHBxHB.LB	SBC
GO:0034450	0	1	ubiquitin-ubiquitin ligase activity	1	VHBxHB.LB	SBC
GO:0004637	0	4	phosphoribosylamine-glycine ligase activity	1	VHBxHB.LB	SBC
GO:0009113	0	4	purine nucleobase biosynthetic process	1	VHBxHB.LB	SBC
GO:0008199	0	3	ferric iron binding	1	VHBxHB.LB	SBC
GO:0005795	0	1	Golgi stack	1	VHBxHB.LB	SBC
GO:0008455	0	1	alpha-1,6-mannosylglycoprotein 2-beta-N-acetylglucosaminyltransferase activity	1	VHBxHB.LB	SBC
GO:0030259	0	4	lipid glycosylation	1	VHBxHB.LB	SBC
GO:0008253	0	2	5'-nucleotidase activity	1	VHBxHB.LB	SBC
GO:0034508	0	1	centromere complex assembly	1	VHBxHB.LB	SBC
GO:0050080	0	1	malonyl-CoA decarboxylase activity	1	VHBxHB.LB	SBC
GO:0004721	0	1	phosphoprotein phosphatase activity	1	VHBxHB.LB	SBC
GO:0008987	0	1	quinolinate synthetase A activity	1	VHBxHB.LB	SBC
GO:0016742	0	3	hydroxymethyl-, formyl- and related transferase activity	1	VHBxHB.LB	SBC
GO:0017070	0	1	U6 snRNA binding	1	VHBxHB.LB	SBC
GO:0030623	0	1	U5 snRNA binding	1	VHBxHB.LB	SBC
GO:0005548	0	1	phospholipid transporter activity	1	VHBxHB.LB	SBC
GO:0015914	0	1	phospholipid transport	1	VHBxHB.LB	SBC
GO:0016832	0	1	aldehyde-lyase activity	1	VHBxHB.LB	SBC
GO:0004819	0	2	glutamine-tRNA ligase activity	1	VHBxHB.LB	SBC
GO:0006425	0	2	glutaminyl-tRNA aminoacylation	1	VHBxHB.LB	SBC
GO:0046907	0	4	intracellular transport	1	VHBxHB.LB	SBC
GO:0004865	0	1	protein serine/threonine phosphatase inhibitor activity	1	VHBxHB.LB	SBC
GO:0032515	0	1	negative regulation of phosphoprotein phosphatase activity	1	VHBxHB.LB	SBC
GO:0008942	0	1	nitrite reductase [NAD(P)H] activity	1	VHBxHB.LB	SBC
GO:0019825	0	1	oxygen binding	1	VHBxHB.LB	SBC
GO:0000123	0	1	histone acetyltransferase complex	1	VHBxHB.LB	SBC
GO:0000178	0	1	exosome (RNase complex)	1	VHBxHB.LB	SBC
GO:0000445	0	1	THO complex part of transcription export complex	1	VHBxHB.LB	SBC
GO:0000469	0	1	cleavage involved in rRNA processing	1	VHBxHB.LB	SBC
GO:0000813	0	1	ESCRT I complex	1	VHBxHB.LB	SBC
GO:0000818	0	1	nuclear MIS12/MIND complex	1	VHBxHB.LB	SBC
GO:0004017	0	1	adenylate kinase activity	1	VHBxHB.LB	SBC
GO:0004150	0	1	dihydroneopterin aldolase activity	1	VHBxHB.LB	SBC
GO:0004417	0	1	hydroxyethylthiazole kinase activity	1	VHBxHB.LB	SBC
GO:0004592	0	1	pantoate-beta-alanine ligase activity	1	VHBxHB.LB	SBC
GO:0004605	0	1	phosphatidate cytidylyltransferase activity	1	VHBxHB.LB	SBC
GO:0005747	0	1	mitochondrial respiratory chain complex I	1	VHBxHB.LB	SBC
GO:0006282	0	1	regulation of DNA repair	1	VHBxHB.LB	SBC
GO:0006401	0	1	RNA catabolic process	1	VHBxHB.LB	SBC
GO:0006725	0	1	cellular aromatic compound metabolic process	1	VHBxHB.LB	SBC
GO:0006760	0	1	folic acid-containing compound metabolic process	1	VHBxHB.LB	SBC
GO:0006808	0	1	regulation of nitrogen utilization	1	VHBxHB.LB	SBC
GO:0007029	0	1	endoplasmic reticulum organization	1	VHBxHB.LB	SBC
GO:0008198	0	1	ferrous iron binding	1	VHBxHB.LB	SBC
GO:0009349	0	1	riboflavin synthase complex	1	VHBxHB.LB	SBC
GO:0009496	0	1	plastoquinol--plastocyanin reductase activity	1	VHBxHB.LB	SBC
GO:0010011	0	1	auxin binding	1	VHBxHB.LB	SBC
GO:0010024	0	1	phytochromobilin biosynthetic process	1	VHBxHB.LB	SBC
GO:0015995	0	1	chlorophyll biosynthetic process	1	VHBxHB.LB	SBC
GO:0016538	0	1	cyclin-dependent protein serine/threonine kinase regulator activity	1	VHBxHB.LB	SBC
GO:0016636	0	1	oxidoreductase activity, acting on the CH-CH group of donors, iron-sulfur protein as acceptor	1	VHBxHB.LB	SBC
GO:0016730	0	1	oxidoreductase activity, acting on iron-sulfur proteins as donors	1	VHBxHB.LB	SBC
GO:0016852	0	1	sirohydrochlorin cobaltochelatase activity	1	VHBxHB.LB	SBC
GO:0017009	0	1	protein-phycocyanobilin linkage	1	VHBxHB.LB	SBC
GO:0017053	0	1	transcriptional repressor complex	1	VHBxHB.LB	SBC
GO:0022904	0	1	respiratory electron transport chain	1	VHBxHB.LB	SBC
GO:0030041	0	1	actin filament polymerization	1	VHBxHB.LB	SBC
GO:0030163	0	1	protein catabolic process	1	VHBxHB.LB	SBC
GO:0030289	0	1	protein phosphatase 4 complex	1	VHBxHB.LB	SBC
GO:0031023	0	1	microtubule organizing center organization	1	VHBxHB.LB	SBC
GO:0031083	0	1	BLOC-1 complex	1	VHBxHB.LB	SBC
GO:0031966	0	1	mitochondrial membrane	1	VHBxHB.LB	SBC
GO:0032049	0	1	cardiolipin biosynthetic process	1	VHBxHB.LB	SBC
GO:0032299	0	1	ribonuclease H2 complex	1	VHBxHB.LB	SBC
GO:0032509	0	1	endosome transport via multivesicular body sorting pathway	1	VHBxHB.LB	SBC
GO:0032955	0	1	regulation of division septum assembly	1	VHBxHB.LB	SBC
GO:0043231	0	1	intracellular membrane-bounded organelle	1	VHBxHB.LB	SBC
GO:0044030	0	1	regulation of DNA methylation	1	VHBxHB.LB	SBC
GO:0045263	0	1	proton-transporting ATP synthase complex, coupling factor F(o)	1	VHBxHB.LB	SBC
GO:0046406	0	1	magnesium protoporphyrin IX methyltransferase activity	1	VHBxHB.LB	SBC
GO:0048478	0	1	replication fork protection	1	VHBxHB.LB	SBC
GO:0050897	0	1	cobalt ion binding	1	VHBxHB.LB	SBC
GO:0051259	0	1	protein complex oligomerization	1	VHBxHB.LB	SBC
GO:0051382	0	1	kinetochore assembly	1	VHBxHB.LB	SBC
GO:0065003	0	1	protein-containing complex assembly	1	VHBxHB.LB	SBC
GO:0070876	0	1	SOSS complex	1	VHBxHB.LB	SBC
GO:0071821	0	1	FANCM-MHF complex	1	VHBxHB.LB	SBC
GO:0098519	0	1	nucleotide phosphatase activity, acting on free nucleotides	1	VHBxHB.LB	SBC
GO:1990879	0	1	CST complex	1	VHBxHB.LB	SBC
GO:0035299	0	1	inositol pentakisphosphate 2-kinase activity	1	VHBxHB.LB	SBC
GO:0042147	0	2	retrograde transport, endosome to Golgi	1	VHBxHB.LB	SBC
GO:0008519	0	3	ammonium transmembrane transporter activity	1	VHBxHB.LB	SBC
GO:0015696	0	3	ammonium transport	1	VHBxHB.LB	SBC
GO:0003919	0	1	FMN adenylyltransferase activity	1	VHBxHB.LB	SBC
GO:0007021	0	1	tubulin complex assembly	1	VHBxHB.LB	SBC
GO:0007023	0	1	post-chaperonin tubulin folding pathway	1	VHBxHB.LB	SBC
GO:0048487	0	1	beta-tubulin binding	1	VHBxHB.LB	SBC
GO:0016973	0	1	poly(A)+ mRNA export from nucleus	1	VHBxHB.LB	SBC
GO:0045145	0	1	single-stranded DNA 5'-3' exodeoxyribonuclease activity	1	VHBxHB.LB	SBC
GO:0008652	0	4	cellular amino acid biosynthetic process	1	VHBxHB.LB	SBC
GO:0004358	0	1	glutamate N-acetyltransferase activity	1	VHBxHB.LB	SBC
GO:0004612	0	2	phosphoenolpyruvate carboxykinase (ATP) activity	1	VHBxHB.LB	SBC
GO:0000350	0	1	generation of catalytic spliceosome for second transesterification step	1	VHBxHB.LB	SBC
GO:0070402	0	1	NADPH binding	1	VHBxHB.LB	SBC
GO:0007059	0	1	chromosome segregation	1	VHBxHB.LB	SBC
GO:0019288	0	1	isopentenyl diphosphate biosynthetic process, methylerythritol 4-phosphate pathway	1	VHBxHB.LB	SBC
GO:0050992	0	1	dimethylallyl diphosphate biosynthetic process	1	VHBxHB.LB	SBC
GO:0051745	0	1	4-hydroxy-3-methylbut-2-en-1-yl diphosphate reductase activity	1	VHBxHB.LB	SBC
GO:0031491	0	1	nucleosome binding	1	VHBxHB.LB	SBC
GO:0043044	0	1	ATP-dependent chromatin remodeling	1	VHBxHB.LB	SBC
GO:0033180	0	1	proton-transporting V-type ATPase, V1 domain	1	VHBxHB.LB	SBC
GO:0004176	0	4	ATP-dependent peptidase activity	1	VHBxHB.LB	SBC
GO:0003849	0	3	3-deoxy-7-phosphoheptulonate synthase activity	1	VHBxHB.LB	SBC
GO:0004655	0	1	porphobilinogen synthase activity	1	VHBxHB.LB	SBC
GO:0043461	0	1	proton-transporting ATP synthase complex assembly	1	VHBxHB.LB	SBC
GO:0007155	0	1	cell adhesion	1	VHBxHB.LB	SBC
GO:0005375	0	2	copper ion transmembrane transporter activity	1	VHBxHB.LB	SBC
GO:0035434	0	2	copper ion transmembrane transport	1	VHBxHB.LB	SBC
GO:0016651	0	3	oxidoreductase activity, acting on NAD(P)H	1	VHBxHB.LB	SBC
GO:0004564	0	1	beta-fructofuranosidase activity	1	VHBxHB.LB	SBC
GO:0004575	0	1	sucrose alpha-glucosidase activity	1	VHBxHB.LB	SBC
GO:0003922	0	2	GMP synthase (glutamine-hydrolyzing) activity	1	VHBxHB.LB	SBC
GO:0006177	0	2	GMP biosynthetic process	1	VHBxHB.LB	SBC
GO:0009772	0	2	photosynthetic electron transport in photosystem II	1	VHBxHB.LB	SBC
GO:0019684	0	2	photosynthesis, light reaction	1	VHBxHB.LB	SBC
GO:0045156	0	2	electron transporter, transferring electrons within the cyclic electron transport pathway of photosynthesis activity	1	VHBxHB.LB	SBC
GO:0008097	0	3	5S rRNA binding	1	VHBxHB.LB	SBC
GO:0004864	0	2	protein phosphatase inhibitor activity	1	VHBxHB.LB	SBC
GO:0043666	0	2	regulation of phosphoprotein phosphatase activity	1	VHBxHB.LB	SBC
GO:0019310	0	1	inositol catabolic process	1	VHBxHB.LB	SBC
GO:0050113	0	1	inositol oxygenase activity	1	VHBxHB.LB	SBC
GO:0030071	0	1	regulation of mitotic metaphase/anaphase transition	1	VHBxHB.LB	SBC
GO:0009250	0	1	glucan biosynthetic process	1	VHBxHB.LB	SBC
GO:0046527	0	1	glucosyltransferase activity	1	VHBxHB.LB	SBC
GO:0004197	0	3	cysteine-type endopeptidase activity	1	VHBxHB.LB	SBC
GO:0000796	0	1	condensin complex	1	VHBxHB.LB	SBC
GO:0007076	0	1	mitotic chromosome condensation	1	VHBxHB.LB	SBC
GO:0004649	0	2	poly(ADP-ribose) glycohydrolase activity	1	VHBxHB.LB	SBC
GO:2000123	0	1	positive regulation of stomatal complex development	1	VHBxHB.LB	SBC
GO:0033178	0	2	proton-transporting two-sector ATPase complex, catalytic domain	1	VHBxHB.LB	SBC
GO:0030686	0	1	90S preribosome	1	VHBxHB.LB	SBC
GO:0004725	0	3	protein tyrosine phosphatase activity	1	VHBxHB.LB	SBC
GO:0006470	0	3	protein dephosphorylation	1	VHBxHB.LB	SBC
GO:0010277	0	4	chlorophyllide a oxygenase [overall] activity	1	VHBxHB.LB	SBC
GO:0016846	0	4	carbon-sulfur lyase activity	1	VHBxHB.LB	SBC
GO:0008759	0	1	UDP-3-O-[3-hydroxymyristoyl] N-acetylglucosamine deacetylase activity	1	VHBxHB.LB	SBC
GO:0016471	0	1	vacuolar proton-transporting V-type ATPase complex	1	VHBxHB.LB	SBC
GO:0019211	0	1	phosphatase activator activity	1	VHBxHB.LB	SBC
GO:0003852	0	1	2-isopropylmalate synthase activity	1	VHBxHB.LB	SBC
GO:0009098	0	1	leucine biosynthetic process	1	VHBxHB.LB	SBC
GO:0008686	0	3	3,4-dihydroxy-2-butanone-4-phosphate synthase activity	1	VHBxHB.LB	SBC
GO:0009060	0	1	aerobic respiration	1	VHBxHB.LB	SBC
GO:0032324	0	1	molybdopterin cofactor biosynthetic process	1	VHBxHB.LB	SBC
GO:0005761	0	1	mitochondrial ribosome	1	VHBxHB.LB	SBC
GO:0046537	0	1	2,3-bisphosphoglycerate-independent phosphoglycerate mutase activity	1	VHBxHB.LB	SBC
GO:0004583	0	1	dolichyl-phosphate-glucose-glycolipid alpha-glucosyltransferase activity	1	VHBxHB.LB	SBC
GO:0001882	0	1	nucleoside binding	1	VHBxHB.LB	SBC
GO:0030131	0	3	clathrin adaptor complex	1	VHBxHB.LB	SBC
GO:0016272	0	4	prefoldin complex	1	VHBxHB.LB	SBC
GO:0000221	0	1	vacuolar proton-transporting V-type ATPase, V1 domain	1	VHBxHB.LB	SBC
GO:0000775	0	4	chromosome, centromeric region	1	VHBxHB.LB	SBC
GO:0009264	0	1	deoxyribonucleotide catabolic process	1	VHBxHB.LB	SBC
GO:0045747	0	2	positive regulation of Notch signaling pathway	1	VHBxHB.LB	SBC
GO:0000213	0	1	tRNA-intron endonuclease activity	1	VHBxHB.LB	SBC
GO:0004019	0	2	adenylosuccinate synthase activity	1	VHBxHB.LB	SBC
GO:0016310	0	4	phosphorylation	1	VHBxHB.LB	SBC
GO:0005672	0	4	transcription factor TFIIA complex	1	VHBxHB.LB	SBC
GO:0009236	0	2	cobalamin biosynthetic process	1	VHBxHB.LB	SBC
GO:0006535	0	4	cysteine biosynthetic process from serine	1	VHBxHB.LB	SBC
GO:0009001	0	4	serine O-acetyltransferase activity	1	VHBxHB.LB	SBC
GO:0036297	0	1	interstrand cross-link repair	1	VHBxHB.LB	SBC
GO:0043240	0	1	Fanconi anaemia nuclear complex	1	VHBxHB.LB	SBC
GO:0018580	0	3	nitronate monooxygenase activity	1	VHBxHB.LB	SBC
GO:0005744	0	1	TIM23 mitochondrial import inner membrane translocase complex	1	VHBxHB.LB	SBC
GO:0035658	0	1	Mon1-Ccz1 complex	1	VHBxHB.LB	SBC
GO:0006672	0	2	ceramide metabolic process	1	VHBxHB.LB	SBC
GO:0006879	0	2	cellular iron ion homeostasis	1	VHBxHB.LB	SBC
GO:0008725	0	4	DNA-3-methyladenine glycosylase activity	1	VHBxHB.LB	SBC
GO:0009411	0	1	response to UV	1	VHBxHB.LB	SBC
GO:0006471	0	4	protein ADP-ribosylation	1	VHBxHB.LB	SBC
GO:0004096	0	1	catalase activity	1	VHBxHB.LB	SBC
GO:0008963	0	2	phospho-N-acetylmuramoyl-pentapeptide-transferase activity	1	VHBxHB.LB	SBC
GO:0070531	0	1	BRCA1-A complex	1	VHBxHB.LB	SBC
GO:0070552	0	1	BRISC complex	1	VHBxHB.LB	SBC
GO:0004127	0	1	cytidylate kinase activity	1	VHBxHB.LB	SBC
GO:0008883	0	1	glutamyl-tRNA reductase activity	1	VHBxHB.LB	SBC
GO:0006890	0	4	retrograde vesicle-mediated transport, Golgi to ER	1	VHBxHB.LB	SBC
GO:0042128	0	4	nitrate assimilation	1	VHBxHB.LB	SBC
GO:0006606	0	4	protein import into nucleus	1	VHBxHB.LB	SBC
GO:0006891	0	3	intra-Golgi vesicle-mediated transport	1	VHBxHB.LB	SBC
GO:0008661	0	3	1-deoxy-D-xylulose-5-phosphate synthase activity	1	VHBxHB.LB	SBC
GO:0003879	0	1	ATP phosphoribosyltransferase activity	1	VHBxHB.LB	SBC
GO:0004888	0	1	transmembrane signaling receptor activity	1	VHBxHB.LB	SBC
GO:0007606	0	1	sensory perception of chemical stimulus	1	VHBxHB.LB	SBC
GO:0120009	0	4	intermembrane lipid transfer	1	VHBxHB.LB	SBC
GO:0120013	0	4	intermembrane lipid transfer activity	1	VHBxHB.LB	SBC
GO:0004057	0	1	arginyltransferase activity	1	VHBxHB.LB	SBC
GO:0016598	0	1	protein arginylation	1	VHBxHB.LB	SBC
GO:0071705	0	3	nitrogen compound transport	1	VHBxHB.LB	SBC
GO:0004055	0	1	argininosuccinate synthase activity	1	VHBxHB.LB	SBC
GO:0005664	0	3	nuclear origin of replication recognition complex	1	VHBxHB.LB	SBC
GO:0009405	0	2	pathogenesis	1	VHBxHB.LB	SBC
GO:0005779	0	4	integral component of peroxisomal membrane	1	VHBxHB.LB	SBC
GO:0004097	0	1	catechol oxidase activity	1	VHBxHB.LB	SBC
GO:0030488	0	3	tRNA methylation	1	VHBxHB.LB	SBC
GO:0031515	0	3	tRNA (m1A) methyltransferase complex	1	VHBxHB.LB	SBC
GO:0004635	0	1	phosphoribosyl-AMP cyclohydrolase activity	1	VHBxHB.LB	SBC
GO:0006259	0	4	DNA metabolic process	1	VHBxHB.LB	SBC
GO:0051260	0	2	protein homooligomerization	1	VHBxHB.LB	SBC
GO:0003714	0	3	transcription corepressor activity	1	VHBxHB.LB	SBC
GO:0046912	0	3	transferase activity, transferring acyl groups, acyl groups converted into alkyl on transfer	1	VHBxHB.LB	SBC
GO:0009245	0	3	lipid A biosynthetic process	1	VHBxHB.LB	SBC
GO:0006526	0	2	arginine biosynthetic process	1	VHBxHB.LB	SBC
GO:0008534	0	1	oxidized purine nucleobase lesion DNA N-glycosylase activity	1	VHBxHB.LB	SBC
GO:1990316	0	3	Atg1/ULK1 kinase complex	1	VHBxHB.LB	SBC
GO:0003906	0	2	DNA-(apurinic or apyrimidinic site) endonuclease activity	1	VHBxHB.LB	SBC
GO:0016799	0	2	hydrolase activity, hydrolyzing N-glycosyl compounds	1	VHBxHB.LB	SBC
GO:0000290	0	3	deadenylation-dependent decapping of nuclear-transcribed mRNA	1	VHBxHB.LB	SBC
GO:0008047	0	3	enzyme activator activity	1	VHBxHB.LB	SBC
GO:0004367	0	4	glycerol-3-phosphate dehydrogenase [NAD+] activity	1	VHBxHB.LB	SBC
GO:0000184	0	3	nuclear-transcribed mRNA catabolic process, nonsense-mediated decay	1	VHBxHB.LB	SBC
GO:0016573	0	4	histone acetylation	1	VHBxHB.LB	SBC
GO:0004514	0	1	nicotinate-nucleotide diphosphorylase (carboxylating) activity	1	VHBxHB.LB	SBC
GO:0046961	0	3	proton-transporting ATPase activity, rotational mechanism	1	VHBxHB.LB	SBC
GO:0031124	0	3	mRNA 3'-end processing	1	VHBxHB.LB	SBC
GO:0043169	0	3	cation binding	1	VHBxHB.LB	SBC
GO:0030150	0	2	protein import into mitochondrial matrix	1	VHBxHB.LB	SBC
GO:0098599	0	2	palmitoyl hydrolase activity	1	VHBxHB.LB	SBC
GO:0016559	0	3	peroxisome fission	1	VHBxHB.LB	SBC
GO:0016851	0	1	magnesium chelatase activity	1	VHBxHB.LB	SBC
GO:0015940	0	2	pantothenate biosynthetic process	1	VHBxHB.LB	SBC
GO:0009966	0	3	regulation of signal transduction	1	VHBxHB.LB	SBC
GO:0030130	0	4	clathrin coat of trans-Golgi network vesicle	1	VHBxHB.LB	SBC
GO:0030132	0	4	clathrin coat of coated pit	1	VHBxHB.LB	SBC
GO:0008810	0	1	cellulase activity	1	VHBxHB.LB	SBC
GO:0030245	0	1	cellulose catabolic process	1	VHBxHB.LB	SBC
GO:0033177	0	4	proton-transporting two-sector ATPase complex, proton-transporting domain	1	VHBxHB.LB	SBC
GO:0005534	0	4	galactose binding	1	VHBxHB.LB	SBC
GO:0003864	0	1	3-methyl-2-oxobutanoate hydroxymethyltransferase activity	1	VHBxHB.LB	SBC
GO:0034477	0	1	U6 snRNA 3'-end processing	1	VHBxHB.LB	SBC
GO:0006325	0	1	chromatin organization	1	VHBxHB.LB	SBC
GO:0000808	0	2	origin recognition complex	1	VHBxHB.LB	SBC
GO:0004181	0	2	metallocarboxypeptidase activity	1	VHBxHB.LB	SBC
GO:0048037	0	1	cofactor binding	1	VHBxHB.LB	SBC
GO:0016857	0	2	racemase and epimerase activity, acting on carbohydrates and derivatives	1	VHBxHB.LB	SBC
GO:0005856	0	2	cytoskeleton	1	VHBxHB.LB	SBC
GO:0001671	0	3	ATPase activator activity	1	VHBxHB.LB	SBC
GO:0030410	0	1	nicotianamine synthase activity	1	VHBxHB.LB	SBC
GO:0030418	0	1	nicotianamine biosynthetic process	1	VHBxHB.LB	SBC
GO:0043085	0	4	positive regulation of catalytic activity	1	VHBxHB.LB	SBC
GO:0045132	0	2	meiotic chromosome segregation	1	VHBxHB.LB	SBC
GO:0004668	0	1	protein-arginine deiminase activity	1	VHBxHB.LB	SBC
GO:0009446	0	1	putrescine biosynthetic process	1	VHBxHB.LB	SBC
GO:0004512	0	1	inositol-3-phosphate synthase activity	1	VHBxHB.LB	SBC
GO:0006021	0	1	inositol biosynthetic process	1	VHBxHB.LB	SBC
GO:0006012	0	1	galactose metabolic process	1	VHBxHB.LB	SBC
GO:0008108	0	1	UDP-glucose:hexose-1-phosphate uridylyltransferase activity	1	VHBxHB.LB	SBC
GO:0004357	0	1	glutamate-cysteine ligase activity	1	VHBxHB.LB	SBC
GO:0042398	0	1	cellular modified amino acid biosynthetic process	1	VHBxHB.LB	SBC
GO:0000439	0	3	transcription factor TFIIH core complex	1	VHBxHB.LB	SBC
GO:0004363	0	2	glutathione synthase activity	1	VHBxHB.LB	SBC
GO:0006750	0	2	glutathione biosynthetic process	1	VHBxHB.LB	SBC
GO:0006576	0	1	cellular biogenic amine metabolic process	1	VHBxHB.LB	SBC
GO:0005886	0	2	plasma membrane	1	VHBxHB.LB	SBC
GO:0016811	0	3	hydrolase activity, acting on carbon-nitrogen (but not peptide) bonds, in linear amides	1	VHBxHB.LB	SBC
GO:0006488	0	2	dolichol-linked oligosaccharide biosynthetic process	1	VHBxHB.LB	SBC
GO:0051225	0	3	spindle assembly	1	VHBxHB.LB	SBC
GO:0007031	0	2	peroxisome organization	1	VHBxHB.LB	SBC
GO:0004571	0	4	mannosyl-oligosaccharide 1,2-alpha-mannosidase activity	1	VHBxHB.LB	SBC
GO:0004930	0	1	G protein-coupled receptor activity	1	VHBxHB.LB	SBC
GO:0046658	0	3	anchored component of plasma membrane	1	VHBxHB.LB	SBC
GO:0004488	0	3	methylenetetrahydrofolate dehydrogenase (NADP+) activity	1	VHBxHB.LB	SBC
GO:0004379	0	1	glycylpeptide N-tetradecanoyltransferase activity	1	VHBxHB.LB	SBC
GO:0042742	0	1	defense response to bacterium	1	VHBxHB.LB	SBC
GO:0005986	0	2	sucrose biosynthetic process	1	VHBxHB.LB	SBC
GO:0050307	0	2	sucrose-phosphate phosphatase activity	1	VHBxHB.LB	SBC
GO:0043419	0	1	urea catabolic process	1	VHBxHB.LB	SBC
GO:0004584	0	1	dolichyl-phosphate-mannose-glycolipid alpha-mannosyltransferase activity	1	VHBxHB.LB	SBC
GO:0044877	0	1	protein-containing complex binding	1	VHBxHB.LB	SBC
GO:0006338	0	4	chromatin remodeling	1	VHBxHB.LB	SBC
GO:0000276	0	3	mitochondrial proton-transporting ATP synthase complex, coupling factor F(o)	1	VHBxHB.LB	SBC
GO:0030880	0	3	RNA polymerase complex	1	VHBxHB.LB	SBC
GO:0003713	0	3	transcription coactivator activity	1	VHBxHB.LB	SBC
GO:0004198	0	1	calcium-dependent cysteine-type endopeptidase activity	1	VHBxHB.LB	SBC
GO:0005885	0	4	Arp2/3 protein complex	1	VHBxHB.LB	SBC
GO:0034314	0	4	Arp2/3 complex-mediated actin nucleation	1	VHBxHB.LB	SBC
GO:0003689	0	1	DNA clamp loader activity	1	VHBxHB.LB	SBC
GO:0005663	0	1	DNA replication factor C complex	1	VHBxHB.LB	SBC
GO:0008318	0	3	protein prenyltransferase activity	1	VHBxHB.LB	SBC
GO:0018342	0	3	protein prenylation	1	VHBxHB.LB	SBC
GO:0008083	0	3	growth factor activity	1	VHBxHB.LB	SBC
GO:0008283	0	3	cell proliferation	1	VHBxHB.LB	SBC
GO:0008565	0	3	protein transporter activity	1	VHBxHB.LB	SBC
GO:0009555	0	1	pollen development	1	VHBxHB.LB	SBC
GO:0019236	0	1	response to pheromone	1	VHBxHB.LB	SBC
GO:0070823	0	4	HDA1 complex	1	VHBxHB.LB	SBC
GO:0070449	0	1	elongin complex	1	VHBxHB.LB	SBC
GO:0005685	0	3	U1 snRNP	1	VHBxHB.LB	SBC
GO:0006376	0	3	mRNA splice site selection	1	VHBxHB.LB	SBC
GO:0008915	0	1	lipid-A-disaccharide synthase activity	1	VHBxHB.LB	SBC
GO:0009916	0	3	alternative oxidase activity	1	VHBxHB.LB	SBC
GO:0006303	0	2	double-strand break repair via nonhomologous end joining	1	VHBxHB.LB	SBC
GO:0030688	0	2	preribosome, small subunit precursor	1	VHBxHB.LB	SBC
GO:0006542	0	1	glutamine biosynthetic process	1	VHBxHB.LB	SBC
GO:0008430	0	1	selenium binding	1	VHBxHB.LB	SBC
GO:0046429	0	1	4-hydroxy-3-methylbut-2-en-1-yl diphosphate synthase activity	1	VHBxHB.LB	SBC
GO:0006452	0	3	translational frameshifting	1	VHBxHB.LB	SBC
GO:0045901	0	3	positive regulation of translational elongation	1	VHBxHB.LB	SBC
GO:0045905	0	3	positive regulation of translational termination	1	VHBxHB.LB	SBC
GO:0050790	0	1	regulation of catalytic activity	1	VHBxHB.LB	SBC
GO:0044238	0	1	primary metabolic process	1	VHBxHB.LB	SBC
GO:0036361	0	1	racemase activity, acting on amino acids and derivatives	1	VHBxHB.LB	SBC
GO:0016868	0	4	intramolecular transferase activity, phosphotransferases	1	VHBxHB.LB	SBC
GO:0070652	0	2	HAUS complex	1	VHBxHB.LB	SBC
GO:0004018	0	2	N6-(1,2-dicarboxyethyl)AMP AMP-lyase (fumarate-forming) activity	1	VHBxHB.LB	SBC
GO:0006188	0	2	IMP biosynthetic process	1	VHBxHB.LB	SBC
GO:0004852	0	2	uroporphyrinogen-III synthase activity	1	VHBxHB.LB	SBC
GO:0007094	0	1	mitotic spindle assembly checkpoint	1	VHBxHB.LB	SBC
GO:0003896	0	2	DNA primase activity	1	VHBxHB.LB	SBC
GO:0006269	0	2	DNA replication, synthesis of RNA primer	1	VHBxHB.LB	SBC
GO:0016756	0	2	glutathione gamma-glutamylcysteinyltransferase activity	1	VHBxHB.LB	SBC
GO:0046938	0	2	phytochelatin biosynthetic process	1	VHBxHB.LB	SBC
GO:0004748	0	2	ribonucleoside-diphosphate reductase activity, thioredoxin disulfide as acceptor	1	VHBxHB.LB	SBC
GO:0008649	0	3	rRNA methyltransferase activity	1	VHBxHB.LB	SBC
GO:0042555	0	2	MCM complex	1	VHBxHB.LB	SBC
GO:1905775	0	2	negative regulation of DNA helicase activity	1	VHBxHB.LB	SBC
GO:0003951	0	4	NAD+ kinase activity	1	VHBxHB.LB	SBC
GO:0006741	0	4	NADP biosynthetic process	1	VHBxHB.LB	SBC
GO:0004797	0	1	thymidine kinase activity	1	VHBxHB.LB	SBC
GO:0009029	0	1	tetraacyldisaccharide 4'-kinase activity	1	VHBxHB.LB	SBC
GO:0000774	0	4	adenyl-nucleotide exchange factor activity	1	VHBxHB.LB	SBC
GO:0042803	0	4	protein homodimerization activity	1	VHBxHB.LB	SBC
GO:0004832	0	2	valine-tRNA ligase activity	1	VHBxHB.LB	SBC
GO:0006438	0	2	valyl-tRNA aminoacylation	1	VHBxHB.LB	SBC
GO:0044599	0	1	AP-5 adaptor complex	1	VHBxHB.LB	SBC
GO:0000724	0	1	double-strand break repair via homologous recombination	1	VHBxHB.LB	SBC
GO:0004425	0	2	indole-3-glycerol-phosphate synthase activity	1	VHBxHB.LB	SBC
GO:0007030	0	1	Golgi organization	1	VHBxHB.LB	SBC
GO:0004134	0	2	4-alpha-glucanotransferase activity	1	VHBxHB.LB	SBC
GO:0006568	0	4	tryptophan metabolic process	1	VHBxHB.LB	SBC
GO:0005381	0	3	iron ion transmembrane transporter activity	1	VHBxHB.LB	SBC
GO:0034755	0	3	iron ion transmembrane transport	1	VHBxHB.LB	SBC
GO:0016884	0	1	carbon-nitrogen ligase activity, with glutamine as amido-N-donor	1	VHBxHB.LB	SBC
GO:0010038	0	4	response to metal ion	1	VHBxHB.LB	SBC
GO:0008373	0	4	sialyltransferase activity	1	VHBxHB.LB	SBC
GO:0043161	0	3	proteasome-mediated ubiquitin-dependent protein catabolic process	1	VHBxHB.LB	SBC
GO:0003756	0	1	protein disulfide isomerase activity	1	VHBxHB.LB	SBC
GO:0016671	0	1	oxidoreductase activity, acting on a sulfur group of donors, disulfide as acceptor	1	VHBxHB.LB	SBC
GO:0043043	0	2	peptide biosynthetic process	1	VHBxHB.LB	SBC
GO:0051276	0	4	chromosome organization	1	VHBxHB.LB	SBC
GO:0004555	0	1	alpha,alpha-trehalase activity	1	VHBxHB.LB	SBC
GO:0005991	0	1	trehalose metabolic process	1	VHBxHB.LB	SBC
GO:0051920	0	1	peroxiredoxin activity	1	VHBxHB.LB	SBC
GO:0006275	0	2	regulation of DNA replication	1	VHBxHB.LB	SBC
GO:0004826	0	1	phenylalanine-tRNA ligase activity	1	VHBxHB.LB	SBC
GO:0006432	0	1	phenylalanyl-tRNA aminoacylation	1	VHBxHB.LB	SBC
GO:0004421	0	2	hydroxymethylglutaryl-CoA synthase activity	1	VHBxHB.LB	SBC
GO:0005787	0	4	signal peptidase complex	1	VHBxHB.LB	SBC
GO:0006465	0	4	signal peptide processing	1	VHBxHB.LB	SBC
GO:0000062	0	3	fatty-acyl-CoA binding	1	VHBxHB.LB	SBC
GO:0016597	0	1	amino acid binding	1	VHBxHB.LB	SBC
GO:0017004	0	2	cytochrome complex assembly	1	VHBxHB.LB	SBC
GO:0006537	0	4	glutamate biosynthetic process	1	VHBxHB.LB	SBC
GO:0016638	0	4	oxidoreductase activity, acting on the CH-NH2 group of donors	1	VHBxHB.LB	SBC
GO:0009247	0	3	glycolipid biosynthetic process	1	VHBxHB.LB	SBC
GO:0016429	0	4	tRNA (adenine-N1-)-methyltransferase activity	1	VHBxHB.LB	SBC
GO:0032968	0	2	positive regulation of transcription elongation from RNA polymerase II promoter	1	VHBxHB.LB	SBC
GO:0009767	0	1	photosynthetic electron transport chain	1	VHBxHB.LB	SBC
GO:0004861	0	5	cyclin-dependent protein serine/threonine kinase inhibitor activity	1	VHBxHB.LB	SBC
GO:0007050	0	5	cell cycle arrest	1	VHBxHB.LB	SBC
GO:0032958	0	1	inositol phosphate biosynthetic process	1	VHBxHB.LB	SBC
GO:0005666	0	3	RNA polymerase III complex	1	VHBxHB.LB	SBC
GO:0004817	0	1	cysteine-tRNA ligase activity	1	VHBxHB.LB	SBC
GO:0006423	0	1	cysteinyl-tRNA aminoacylation	1	VHBxHB.LB	SBC
GO:0010207	0	4	photosystem II assembly	1	VHBxHB.LB	SBC
GO:1904680	0	1	peptide transmembrane transporter activity	1	VHBxHB.LB	SBC
GO:0005471	0	2	ATP:ADP antiporter activity	1	VHBxHB.LB	SBC
GO:0006862	0	2	nucleotide transport	1	VHBxHB.LB	SBC
GO:0019239	0	3	deaminase activity	1	VHBxHB.LB	SBC
GO:0061608	0	3	nuclear import signal receptor activity	1	VHBxHB.LB	SBC
GO:0004334	0	1	fumarylacetoacetase activity	1	VHBxHB.LB	SBC
GO:0009072	0	1	aromatic amino acid family metabolic process	1	VHBxHB.LB	SBC
GO:0016575	0	5	histone deacetylation	1	VHBxHB.LB	SBC
GO:0004411	0	2	homogentisate 1,2-dioxygenase activity	1	VHBxHB.LB	SBC
GO:0006559	0	2	L-phenylalanine catabolic process	1	VHBxHB.LB	SBC
GO:0006570	0	2	tyrosine metabolic process	1	VHBxHB.LB	SBC
GO:0016655	0	3	oxidoreductase activity, acting on NAD(P)H, quinone or similar compound as acceptor	1	VHBxHB.LB	SBC
GO:0000462	0	2	maturation of SSU-rRNA from tricistronic rRNA transcript (SSU-rRNA, 5.8S rRNA, LSU-rRNA)	1	VHBxHB.LB	SBC
GO:0030014	0	2	CCR4-NOT complex	1	VHBxHB.LB	SBC
GO:0008137	0	5	NADH dehydrogenase (ubiquinone) activity	1	VHBxHB.LB	SBC
GO:0097367	0	2	carbohydrate derivative binding	1	VHBxHB.LB	SBC
GO:1901135	0	2	carbohydrate derivative metabolic process	1	VHBxHB.LB	SBC
GO:0004325	0	2	ferrochelatase activity	1	VHBxHB.LB	SBC
GO:0006783	0	2	heme biosynthetic process	1	VHBxHB.LB	SBC
GO:0006659	0	2	phosphatidylserine biosynthetic process	1	VHBxHB.LB	SBC
GO:0070567	0	1	cytidylyltransferase activity	1	VHBxHB.LB	SBC
GO:0004112	0	1	cyclic-nucleotide phosphodiesterase activity	1	VHBxHB.LB	SBC
GO:0019001	0	5	guanyl nucleotide binding	1	VHBxHB.LB	SBC
GO:0031683	0	5	G-protein beta/gamma-subunit complex binding	1	VHBxHB.LB	SBC
GO:0006777	0	3	Mo-molybdopterin cofactor biosynthetic process	1	VHBxHB.LB	SBC
GO:0071704	0	3	organic substance metabolic process	1	VHBxHB.LB	SBC
GO:0008612	0	1	peptidyl-lysine modification to peptidyl-hypusine	1	VHBxHB.LB	SBC
GO:0033743	0	3	peptide-methionine (R)-S-oxide reductase activity	1	VHBxHB.LB	SBC
GO:0033925	0	1	mannosyl-glycoprotein endo-beta-N-acetylglucosaminidase activity	1	VHBxHB.LB	SBC
GO:0006302	0	2	double-strand break repair	1	VHBxHB.LB	SBC
GO:0008897	0	2	holo-[acyl-carrier-protein] synthase activity	1	VHBxHB.LB	SBC
GO:0005785	0	2	signal recognition particle receptor complex	1	VHBxHB.LB	SBC
GO:0051321	0	1	meiotic cell cycle	1	VHBxHB.LB	SBC
GO:0006189	0	1	'de novo' IMP biosynthetic process	1	VHBxHB.LB	SBC
GO:0009512	0	1	cytochrome b6f complex	1	VHBxHB.LB	SBC
GO:0003855	0	3	3-dehydroquinate dehydratase activity	1	VHBxHB.LB	SBC
GO:0004764	0	3	shikimate 3-dehydrogenase (NADP+) activity	1	VHBxHB.LB	SBC
GO:0006813	0	2	potassium ion transport	1	VHBxHB.LB	SBC
GO:0032780	0	2	negative regulation of ATPase activity	1	VHBxHB.LB	SBC
GO:0042030	0	2	ATPase inhibitor activity	1	VHBxHB.LB	SBC
GO:0009143	0	3	nucleoside triphosphate catabolic process	1	VHBxHB.LB	SBC
GO:0019008	0	1	molybdopterin synthase complex	1	VHBxHB.LB	SBC
GO:0009976	0	1	tocopherol cyclase activity	1	VHBxHB.LB	SBC
GO:0003980	0	1	UDP-glucose:glycoprotein glucosyltransferase activity	1	VHBxHB.LB	SBC
GO:0006094	0	5	gluconeogenesis	1	VHBxHB.LB	SBC
GO:0017025	0	3	TBP-class protein binding	1	VHBxHB.LB	SBC
GO:0006333	0	2	chromatin assembly or disassembly	1	VHBxHB.LB	SBC
GO:0003830	0	3	beta-1,4-mannosylglycoprotein 4-beta-N-acetylglucosaminyltransferase activity	1	VHBxHB.LB	SBC
GO:0000030	0	1	mannosyltransferase activity	1	VHBxHB.LB	SBC
GO:0000045	0	4	autophagosome assembly	1	VHBxHB.LB	SBC
GO:0000049	0	7	tRNA binding	1	VHBxHB.LB	SBC
GO:0000105	0	8	histidine biosynthetic process	1	VHBxHB.LB	SBC
GO:0000148	0	12	1,3-beta-D-glucan synthase complex	1	VHBxHB.LB	SBC
GO:0000155	0	10	phosphorelay sensor kinase activity	1	VHBxHB.LB	SBC
GO:0000160	0	29	phosphorelay signal transduction system	1	VHBxHB.LB	SBC
GO:0000272	0	9	polysaccharide catabolic process	1	VHBxHB.LB	SBC
GO:0000398	0	7	mRNA splicing, via spliceosome	1	VHBxHB.LB	SBC
GO:0000902	0	16	cell morphogenesis	1	VHBxHB.LB	SBC
GO:0001510	0	8	RNA methylation	1	VHBxHB.LB	SBC
GO:0001522	0	18	pseudouridine synthesis	1	VHBxHB.LB	SBC
GO:0003682	0	17	chromatin binding	1	VHBxHB.LB	SBC
GO:0003684	0	10	damaged DNA binding	1	VHBxHB.LB	SBC
GO:0003690	0	34	double-stranded DNA binding	1	VHBxHB.LB	SBC
GO:0003697	0	14	single-stranded DNA binding	1	VHBxHB.LB	SBC
GO:0003712	0	19	transcription coregulator activity	1	VHBxHB.LB	SBC
GO:0003743	0	23	translation initiation factor activity	1	VHBxHB.LB	SBC
GO:0003746	0	12	translation elongation factor activity	1	VHBxHB.LB	SBC
GO:0003774	0	15	motor activity	1	VHBxHB.LB	SBC
GO:0003843	0	12	1,3-beta-D-glucan synthase activity	1	VHBxHB.LB	SBC
GO:0003860	0	14	3-hydroxyisobutyryl-CoA hydrolase activity	1	VHBxHB.LB	SBC
GO:0003887	0	13	DNA-directed DNA polymerase activity	1	VHBxHB.LB	SBC
GO:0003899	0	41	DNA-directed 5'-3' RNA polymerase activity	1	VHBxHB.LB	SBC
GO:0004045	0	7	aminoacyl-tRNA hydrolase activity	1	VHBxHB.LB	SBC
GO:0004175	0	7	endopeptidase activity	1	VHBxHB.LB	SBC
GO:0004222	0	24	metalloendopeptidase activity	1	VHBxHB.LB	SBC
GO:0004298	0	18	threonine-type endopeptidase activity	1	VHBxHB.LB	SBC
GO:0004402	0	7	histone acetyltransferase activity	1	VHBxHB.LB	SBC
GO:0004435	0	7	phosphatidylinositol phospholipase C activity	1	VHBxHB.LB	SBC
GO:0004471	0	7	malate dehydrogenase (decarboxylating) (NAD+) activity	1	VHBxHB.LB	SBC
GO:0004518	0	14	nuclease activity	1	VHBxHB.LB	SBC
GO:0004519	0	12	endonuclease activity	1	VHBxHB.LB	SBC
GO:0004525	0	9	ribonuclease III activity	1	VHBxHB.LB	SBC
GO:0004540	0	7	ribonuclease activity	1	VHBxHB.LB	SBC
GO:0004568	0	10	chitinase activity	1	VHBxHB.LB	SBC
GO:0004602	0	7	glutathione peroxidase activity	1	VHBxHB.LB	SBC
GO:0004618	0	10	phosphoglycerate kinase activity	1	VHBxHB.LB	SBC
GO:0004674	0	17	protein serine/threonine kinase activity	1	VHBxHB.LB	SBC
GO:0004743	0	9	pyruvate kinase activity	1	VHBxHB.LB	SBC
GO:0005089	0	14	Rho guanyl-nucleotide exchange factor activity	1	VHBxHB.LB	SBC
GO:0005198	0	16	structural molecule activity	1	VHBxHB.LB	SBC
GO:0005215	0	10	transporter activity	1	VHBxHB.LB	SBC
GO:0005618	0	14	cell wall	1	VHBxHB.LB	SBC
GO:0005643	0	8	nuclear pore	1	VHBxHB.LB	SBC
GO:0005667	0	9	transcription factor complex	1	VHBxHB.LB	SBC
GO:0005680	0	58	anaphase-promoting complex	1	VHBxHB.LB	SBC
GO:0005739	0	9	mitochondrion	1	VHBxHB.LB	SBC
GO:0005741	0	9	mitochondrial outer membrane	1	VHBxHB.LB	SBC
GO:0005759	0	7	mitochondrial matrix	1	VHBxHB.LB	SBC
GO:0005783	0	17	endoplasmic reticulum	1	VHBxHB.LB	SBC
GO:0005789	0	12	endoplasmic reticulum membrane	1	VHBxHB.LB	SBC
GO:0005839	0	18	proteasome core complex	1	VHBxHB.LB	SBC
GO:0005985	0	8	sucrose metabolic process	1	VHBxHB.LB	SBC
GO:0005992	0	18	trehalose biosynthetic process	1	VHBxHB.LB	SBC
GO:0006032	0	10	chitin catabolic process	1	VHBxHB.LB	SBC
GO:0006073	0	13	cellular glucan metabolic process	1	VHBxHB.LB	SBC
GO:0006075	0	12	(1->3)-beta-D-glucan biosynthetic process	1	VHBxHB.LB	SBC
GO:0006139	0	17	nucleobase-containing compound metabolic process	1	VHBxHB.LB	SBC
GO:0006260	0	38	DNA replication	1	VHBxHB.LB	SBC
GO:0006270	0	13	DNA replication initiation	1	VHBxHB.LB	SBC
GO:0006284	0	14	base-excision repair	1	VHBxHB.LB	SBC
GO:0006289	0	9	nucleotide-excision repair	1	VHBxHB.LB	SBC
GO:0006298	0	12	mismatch repair	1	VHBxHB.LB	SBC
GO:0006334	0	15	nucleosome assembly	1	VHBxHB.LB	SBC
GO:0006352	0	17	DNA-templated transcription, initiation	1	VHBxHB.LB	SBC
GO:0006357	0	13	regulation of transcription by RNA polymerase II	1	VHBxHB.LB	SBC
GO:0006367	0	11	transcription initiation from RNA polymerase II promoter	1	VHBxHB.LB	SBC
GO:0006396	0	35	RNA processing	1	VHBxHB.LB	SBC
GO:0006400	0	7	tRNA modification	1	VHBxHB.LB	SBC
GO:0006413	0	16	translational initiation	1	VHBxHB.LB	SBC
GO:0006414	0	9	translational elongation	1	VHBxHB.LB	SBC
GO:0006415	0	9	translational termination	1	VHBxHB.LB	SBC
GO:0006457	0	32	protein folding	1	VHBxHB.LB	SBC
[truncated: 5,030 more rows]
